# Supplementary material for: Genome-Wide Identification and Analysis of the MADS-Box Gene Family in Almond Reveal Its Expression Features in Different Flowering Periods
Source: Genes (Basel). 2022 Sep 29;13(10):1764. doi: 10.3390/genes13101764 (PMC9601849; doi:10.3390/genes13101764)
Supplement: Supplementary file 1 [file genes-13-01764-s001.zip]

Archive with 15 entries (15 files):
- S1.xlsx
- S10.xlsx
- S11.xlsx
- S12.xlsx
- S13.xlsx
- S14.xlsx
- S2.xlsx
- S3.xlsx
- S4.xlsx
- S6.xlsx
- S7.xlsx
- S8.xlsx
- S9.xlsx
- Supplementary Figures.pdf
- Table S5-revise.xlsx
