# Supplementary material for: Genome-Wide Identification and Analysis of the MADS-Box Gene Family in Almond Reveal Its Expression Features in Different Flowering Periods
Source: Genes (Basel). 2022 Sep 29;13(10):1764. doi: 10.3390/genes13101764 (PMC9601849; doi:10.3390/genes13101764)
Supplement: Supplementary file 1 [file genes-13-01764-s001.zip › S1.xlsx]

## Sheet: Sheet1
Sequences of primers for qRT-PCR
Gene name	Sequence（5'-3'）
Actin-F	TCGGAATCAACGGATTTGG
Actin-R	GGGTTCCTGACAGCAAAAATAG
PdMADS9-F	GTGACGCAGCCATTGAAAGA
PdMADS9-R	CAAATTGAGCAGACTGGTGGTG
PdMADS10-F	GGCACGCAGCAAGATGAA
PdMADS10-R	AAGCAGCAAAGCATCCGAG
PdMADS11-F	CCACATCGAAATGCGAACC
PdMADS11-R	GGATCTTACCCCTCGCCAT
PdMADS12-F	TGAAAGAGCACTGGAAGAGGAG
PdMADS12-R	GCTGAATAGGCTGAACACGAAA
PdMADS16-F	ATCAAGCCATAGAAACGCAAAC
PdMADS16-R	TCATCCAAGGTCATTGTGCC
PdMADS17-F	GGTTGGGCCAGAGCTGAAT
PdMADS17-R	CTTGTCTTGCTGTGGGTAGGTT
PdMADS18-F	TCAAGAGTACAGGAACAGCGTG
PdMADS18-R	ACATCACTTGGCAGCCCTAA
PdMADS22-F	TCAAGCTGGAGACAGAAGGACA
PdMADS22-R	GTTGGTTTGGGAAGAATGGAA
PdMADS23-F	GCAAGCATCAAATGAGCAAAG
PdMADS23-R	TCATTCTTCTTTCAGGCAGTCC
PdMADS26-F	TCGAGGAGCTCCAAGAGATCAC
PdMADS26-R	GGTCCGATGAACAGTTCAGTCT
PdMADS32-F	AGTAACCAAGCCGCCCACA
PdMADS32-R	CCGAGTTTGAGTTCTTCCGTC
PdMADS35-F	TGATGATGGACAGCCTAACAGC
PdMADS35-R	TCTGTCTGGGAGGAGCATTGT
PdMADS36-F	ATAAATGTGATGGCTGGAGGG
PdMADS36-R	TGGCGTGAATTGTACTGATGAT
PdMADS39-F	AAAAGATGGACAGAATCGTGCG
PdMADS39-R	GCCCAATCACCAAGTCAGTCTC
PdMADS47-F	AAGATCGACAACGCCACGG
PdMADS47-R	GCATCACAGAGAACGGAGAGC
