# Supplementary material for: Genome-Wide Identification and Analysis of the MADS-Box Gene Family in Almond Reveal Its Expression Features in Different Flowering Periods
Source: Genes (Basel). 2022 Sep 29;13(10):1764. doi: 10.3390/genes13101764 (PMC9601849; doi:10.3390/genes13101764)
Supplement: Supplementary file 1 [file genes-13-01764-s001.zip › S10.xlsx]

## Sheet: Sheet1
Cis-element analyses of the PdMADS genes
Gene name	Gene ID	Cis-acting element name	Nucleotide type	Cis-acting element starting position	Cis-acting element length	Cis-acting element ending position	Functional description
PdMADS1	Pdu00424.1	MYB-like sequence	TAACCA	1349	6	1355
PdMADS1	Pdu00424.1	MYB-like sequence	TAACCA	1791	6	1797
PdMADS1	Pdu00424.1	GATA-motif	GATAGGG	235	7	242	part of a light responsive element
PdMADS1	Pdu00424.1	GATA-motif	AAGATAAGATT	912	10	922	part of a light responsive element
PdMADS1	Pdu00424.1	G-box	CACGTG	1746	6	1752	cis-acting regulatory element involved in light responsiveness
PdMADS1	Pdu00424.1	CAAT-box	CCAAT	115	5	120	common cis-acting element in promoter and enhancer regions
PdMADS1	Pdu00424.1	CAAT-box	CAAT	116	4	120
PdMADS1	Pdu00424.1	CAAT-box	CAAT	203	4	207
PdMADS1	Pdu00424.1	CAAT-box	CAAT	205	4	209
PdMADS1	Pdu00424.1	CAAT-box	CAAT	310	4	314
PdMADS1	Pdu00424.1	CAAT-box	CCAAT	321	5	326	common cis-acting element in promoter and enhancer regions
PdMADS1	Pdu00424.1	CAAT-box	CAAT	322	4	326
PdMADS1	Pdu00424.1	CAAT-box	CAAAT	361	5	366	common cis-acting element in promoter and enhancer regions
PdMADS1	Pdu00424.1	CAAT-box	CAAAT	443	5	448	common cis-acting element in promoter and enhancer regions
PdMADS1	Pdu00424.1	CAAT-box	CAAAT	477	5	482	common cis-acting element in promoter and enhancer regions
PdMADS1	Pdu00424.1	CAAT-box	CAAT	538	4	542
PdMADS1	Pdu00424.1	CAAT-box	CAAT	540	4	544
PdMADS1	Pdu00424.1	CAAT-box	CCAAT	607	5	612	common cis-acting element in promoter and enhancer regions
PdMADS1	Pdu00424.1	CAAT-box	CAAT	728	4	732
PdMADS1	Pdu00424.1	CAAT-box	CAAT	758	4	762
PdMADS1	Pdu00424.1	CAAT-box	CCAAT	789	5	794	common cis-acting element in promoter and enhancer regions
PdMADS1	Pdu00424.1	CAAT-box	CAAT	790	4	794
PdMADS1	Pdu00424.1	CAAT-box	CCAAT	874	5	879	common cis-acting element in promoter and enhancer regions
PdMADS1	Pdu00424.1	CAAT-box	CAAT	875	4	879
PdMADS1	Pdu00424.1	CAAT-box	CAAT	891	4	895
PdMADS1	Pdu00424.1	CAAT-box	CAAT	946	4	950
PdMADS1	Pdu00424.1	CAAT-box	CAAAT	1196	5	1201	common cis-acting element in promoter and enhancer regions
PdMADS1	Pdu00424.1	CAAT-box	CAAAT	1241	5	1246	common cis-acting element in promoter and enhancer regions
PdMADS1	Pdu00424.1	CAAT-box	CCAAT	1291	5	1296	common cis-acting element in promoter and enhancer regions
PdMADS1	Pdu00424.1	CAAT-box	CAAT	1377	4	1381
PdMADS1	Pdu00424.1	CAAT-box	CAAAT	1521	5	1526	common cis-acting element in promoter and enhancer regions
PdMADS1	Pdu00424.1	CAAT-box	CAAAT	1535	5	1540	common cis-acting element in promoter and enhancer regions
PdMADS1	Pdu00424.1	CAAT-box	CAAT	1554	4	1558
PdMADS1	Pdu00424.1	CAAT-box	CAAAT	1556	5	1561	common cis-acting element in promoter and enhancer regions
PdMADS1	Pdu00424.1	CAAT-box	CAAT	1645	4	1649
PdMADS1	Pdu00424.1	CAAT-box	CAAAT	1674	5	1679	common cis-acting element in promoter and enhancer regions
PdMADS1	Pdu00424.1	CAAT-box	CAAT	1703	4	1707
PdMADS1	Pdu00424.1	CAAT-box	CAAAT	1723	5	1728	common cis-acting element in promoter and enhancer regions
PdMADS1	Pdu00424.1	CAAT-box	CAAAT	1726	5	1731	common cis-acting element in promoter and enhancer regions
PdMADS1	Pdu00424.1	CAAT-box	CAAAT	1752	5	1757	common cis-acting element in promoter and enhancer regions
PdMADS1	Pdu00424.1	CAAT-box	CAAT	1759	4	1763
PdMADS1	Pdu00424.1	CAAT-box	CAAAT	1761	5	1766	common cis-acting element in promoter and enhancer regions
PdMADS1	Pdu00424.1	CAAT-box	CAAT	1810	4	1814
PdMADS1	Pdu00424.1	CAAT-box	CAAT	1822	4	1826
PdMADS1	Pdu00424.1	CAAT-box	CAAAT	1828	5	1833	common cis-acting element in promoter and enhancer regions
PdMADS1	Pdu00424.1	CAAT-box	CAAAT	1924	5	1929	common cis-acting element in promoter and enhancer regions
PdMADS1	Pdu00424.1	MBS	CAACTG	645	6	651	MYB binding site involved in drought-inducibility
PdMADS1	Pdu00424.1	MBS	CAACTG	1976	6	1982	MYB binding site involved in drought-inducibility
PdMADS1	Pdu00424.1	I-box	AAGATAAGGCT	912	10	922	part of a light responsive element
PdMADS1	Pdu00424.1	I-box	AGATAAGG	914	8	922	part of a light responsive element
PdMADS1	Pdu00424.1	AAGAA-motif	GAAAGAA	762	7	769
PdMADS1	Pdu00424.1	AAGAA-motif	GAAAGAA	766	7	773
PdMADS1	Pdu00424.1	AAGAA-motif	GAAAGAA	770	7	777
PdMADS1	Pdu00424.1	ABRE	ACGTG	151	5	156	cis-acting element involved in the abscisic acid responsiveness
PdMADS1	Pdu00424.1	ABRE	CACGTG	1746	6	1752	cis-acting element involved in the abscisic acid responsiveness
PdMADS1	Pdu00424.1	ABRE	ACGTG	1747	5	1752	cis-acting element involved in the abscisic acid responsiveness
PdMADS1	Pdu00424.1	Myb	CAACTG	645	6	651
PdMADS1	Pdu00424.1	Myb	TAACTG	1573	6	1579
PdMADS1	Pdu00424.1	Myb	CAACTG	1976	6	1982
PdMADS1	Pdu00424.1	TGACG-motif	TGACG	932	5	937	cis-acting regulatory element involved in the MeJA-responsiveness
PdMADS1	Pdu00424.1	CGTCA-motif	CGTCA	932	5	937	cis-acting regulatory element involved in the MeJA-responsiveness
PdMADS1	Pdu00424.1	Sp1	GGGCGG	54	6	60	light responsive element
PdMADS1	Pdu00424.1	Unnamed__6	taTAAATATct	1941	10	1951
PdMADS1	Pdu00424.1	TATA-box	TATAA	258	5	263	core promoter element around -30 of transcription start
PdMADS1	Pdu00424.1	TATA-box	TATA	259	4	263	core promoter element around -30 of transcription start
PdMADS1	Pdu00424.1	TATA-box	TATACA	885	6	891	core promoter element around -30 of transcription start
PdMADS1	Pdu00424.1	TATA-box	TATA	887	4	891	core promoter element around -30 of transcription start
PdMADS1	Pdu00424.1	TATA-box	TATAAAA	967	7	974	core promoter element around -30 of transcription start
PdMADS1	Pdu00424.1	TATA-box	TATAAA	968	6	974	core promoter element around -30 of transcription start
PdMADS1	Pdu00424.1	TATA-box	TATAA	969	5	974	core promoter element around -30 of transcription start
PdMADS1	Pdu00424.1	TATA-box	TATA	970	4	974	core promoter element around -30 of transcription start
PdMADS1	Pdu00424.1	TATA-box	ATTATA	1340	6	1346	core promoter element around -30 of transcription start
PdMADS1	Pdu00424.1	TATA-box	TATAA	1341	5	1346	core promoter element around -30 of transcription start
PdMADS1	Pdu00424.1	TATA-box	TATA	1342	4	1346	core promoter element around -30 of transcription start
PdMADS1	Pdu00424.1	TATA-box	TATAA	1531	5	1536	core promoter element around -30 of transcription start
PdMADS1	Pdu00424.1	TATA-box	TATA	1532	4	1536	core promoter element around -30 of transcription start
PdMADS1	Pdu00424.1	TATA-box	TATA	1835	4	1839	core promoter element around -30 of transcription start
PdMADS1	Pdu00424.1	TATA-box	TATAAA	1937	6	1943	core promoter element around -30 of transcription start
PdMADS1	Pdu00424.1	TATA-box	TATAA	1938	5	1943	core promoter element around -30 of transcription start
PdMADS1	Pdu00424.1	TATA-box	TATA	1939	4	1943	core promoter element around -30 of transcription start
PdMADS1	Pdu00424.1	STRE	AGGGG	340	5	345
PdMADS1	Pdu00424.1	STRE	AGGGG	1491	5	1496
PdMADS1	Pdu00424.1	TC-rich repeats	ATTCTCTAAC	131	9	140	cis-acting element involved in defense and stress responsiveness
PdMADS1	Pdu00424.1	TCA	TCATCTTCAT	329	9	338
PdMADS1	Pdu00424.1	GT1-motif	GGTTAA	1350	6	1356	light responsive element
PdMADS1	Pdu00424.1	GT1-motif	GGTTAAT	1789	7	1796	light responsive element
PdMADS1	Pdu00424.1	GT1-motif	GGTTAA	1790	6	1796	light responsive element
PdMADS1	Pdu00424.1	LAMP-element	CTTTATCA	18	8	26	part of a light responsive element
PdMADS1	Pdu00424.1	LAMP-element	CTTTATCA	744	8	752	part of a light responsive element
PdMADS1	Pdu00424.1	F-box	CTATTCTCATT	1695	10	1705
PdMADS1	Pdu00424.1	MYB	TAACCA	1349	6	1355
PdMADS1	Pdu00424.1	MYB	TAACCA	1791	6	1797
PdMADS1	Pdu00424.1	as-1	TGACG	932	5	937
PdMADS1	Pdu00424.1	G-Box	CACGTT	151	6	157	cis-acting regulatory element involved in light responsiveness
PdMADS1	Pdu00424.1	G-Box	CACGTG	1746	6	1752	cis-acting regulatory element involved in light responsiveness
PdMADS1	Pdu00424.1	Unnamed__4	CTCC	440	4	444
PdMADS1	Pdu00424.1	Unnamed__4	CTCC	582	4	586
PdMADS1	Pdu00424.1	Unnamed__4	CTCC	630	4	634
PdMADS1	Pdu00424.1	Unnamed__4	CTCC	994	4	998
PdMADS1	Pdu00424.1	Unnamed__4	CTCC	1025	4	1029
PdMADS1	Pdu00424.1	Unnamed__4	CTCC	1046	4	1050
PdMADS1	Pdu00424.1	Unnamed__4	CTCC	1452	4	1456
PdMADS1	Pdu00424.1	Unnamed__4	CTCC	1908	4	1912
PdMADS1	Pdu00424.1		motif_sequence	85	4	89	short_function
PdMADS1	Pdu00424.1		motif_sequence	213	4	217	short_function
PdMADS1	Pdu00424.1		motif_sequence	231	4	235	short_function
PdMADS1	Pdu00424.1		motif_sequence	264	4	268	short_function
PdMADS1	Pdu00424.1		motif_sequence	331	4	335	short_function
PdMADS1	Pdu00424.1		motif_sequence	350	4	354	short_function
PdMADS1	Pdu00424.1		motif_sequence	373	4	377	short_function
PdMADS1	Pdu00424.1		motif_sequence	664	4	668	short_function
PdMADS1	Pdu00424.1		motif_sequence	752	4	756	short_function
PdMADS1	Pdu00424.1		motif_sequence	1052	4	1056	short_function
PdMADS1	Pdu00424.1		motif_sequence	1071	4	1075	short_function
PdMADS1	Pdu00424.1		motif_sequence	1087	4	1091	short_function
PdMADS1	Pdu00424.1		motif_sequence	1158	4	1162	short_function
PdMADS1	Pdu00424.1		motif_sequence	1232	4	1236	short_function
PdMADS1	Pdu00424.1		motif_sequence	1440	4	1444	short_function
PdMADS1	Pdu00424.1		motif_sequence	1455	4	1459	short_function
PdMADS1	Pdu00424.1		motif_sequence	1594	4	1598	short_function
PdMADS1	Pdu00424.1		motif_sequence	1632	4	1636	short_function
PdMADS1	Pdu00424.1		motif_sequence	1862	4	1866	short_function
PdMADS1	Pdu00424.1		motif_sequence	1948	4	1952	short_function
PdMADS1	Pdu00424.1	ARE	AAACCA	406	6	412	cis-acting regulatory element essential for the anaerobic induction
PdMADS1	Pdu00424.1	ARE	AAACCA	704	6	710	cis-acting regulatory element essential for the anaerobic induction
PdMADS1	Pdu00424.1	MYC	CAATTG	203	6	209
PdMADS1	Pdu00424.1	MYC	CAATTG	538	6	544
PdMADS1	Pdu00424.1	MYC	CATTTG	1195	6	1201
PdMADS1	Pdu00424.1	MYC	CATTTG	1521	6	1527
PdMADS1	Pdu00424.1	LTR	CCGAAA	286	6	292	cis-acting element involved in low-temperature responsiveness
PdMADS1	Pdu00424.1	LTR	CCGAAA	1777	6	1783	cis-acting element involved in low-temperature responsiveness
PdMADS1	Pdu00424.1	ERE	ATTTTAAA	980	8	988
PdMADS1	Pdu00424.1	Unnamed__1	CGTGG	1734	5	1739
PdMADS1	Pdu00424.1	Unnamed__1	CGTGG	1745	5	1750
PdMADS1	Pdu00424.1	O2-site	GATGATGTGG	865	9	874	cis-acting regulatory element involved in zein metabolism regulation
PdMADS1	Pdu00424.1	O2-site	GATGACATGG	1649	9	1658	cis-acting regulatory element involved in zein metabolism regulation
PdMADS1	Pdu00424.1	WRE3	CCACCT	1042	6	1048
PdMADS2	Pdu00758.1	Unnamed__1	CGTGG	185	5	190
PdMADS2	Pdu00758.1	Unnamed__1	CGTGG	712	5	717
PdMADS2	Pdu00758.1	ABRE4	CACGTA	1421	6	1427
PdMADS2	Pdu00758.1	GARE-motif	TCTGTTG	502	7	509	gibberellin-responsive element
PdMADS2	Pdu00758.1	WRE3	CCACCT	1069	6	1075
PdMADS2	Pdu00758.1	WRE3	CCACCT	1233	6	1239
PdMADS2	Pdu00758.1	CAT-box	GCCACT	1435	6	1441	cis-acting regulatory element related to meristem expression
PdMADS2	Pdu00758.1	Myb-binding site	CAACAG	210	6	216
PdMADS2	Pdu00758.1	Myb-binding site	CAACAG	503	6	509
PdMADS2	Pdu00758.1	Myb-binding site	CAACAG	1900	6	1906
PdMADS2	Pdu00758.1	O2-site	GATGATGTGG	791	9	800	cis-acting regulatory element involved in zein metabolism regulation
PdMADS2	Pdu00758.1	O2-site	GTTGACGTGA	1418	9	1427	cis-acting regulatory element involved in zein metabolism regulation
PdMADS2	Pdu00758.1	TGA-element	AACGAC	89	6	95	auxin-responsive element
PdMADS2	Pdu00758.1	TGA-element	AACGAC	555	6	561	auxin-responsive element
PdMADS2	Pdu00758.1	GA-motif	ATAGATAA	167	8	175	part of a light responsive element
PdMADS2	Pdu00758.1	G-Box	CACGTG	713	6	719	cis-acting regulatory element involved in light responsiveness
PdMADS2	Pdu00758.1	as-1	TGACG	420	5	425
PdMADS2	Pdu00758.1	as-1	TGACG	1050	5	1055
PdMADS2	Pdu00758.1	ABRE3a	TACGTG	1421	6	1427
PdMADS2	Pdu00758.1	TCCC-motif	TCTCCCT	635	7	642	part of a light responsive element
PdMADS2	Pdu00758.1	TCCC-motif	TCTCCCT	1955	7	1962	part of a light responsive element
PdMADS2	Pdu00758.1	MYB	TAACCA	125	6	131
PdMADS2	Pdu00758.1	MYB	CAACAG	210	6	216
PdMADS2	Pdu00758.1	MYB	CAACAG	503	6	509
PdMADS2	Pdu00758.1	MYB	CAACCA	1781	6	1787
PdMADS2	Pdu00758.1	MYB	CAACAG	1900	6	1906
PdMADS2	Pdu00758.1	MYB	CAACCA	1906	6	1912
PdMADS2	Pdu00758.1	LAMP-element	CTTTATCA	222	8	230	part of a light responsive element
PdMADS2	Pdu00758.1	LAMP-element	CTTTATCA	980	8	988	part of a light responsive element
PdMADS2	Pdu00758.1	GT1-motif	GGTTAA	101	6	107	light responsive element
PdMADS2	Pdu00758.1	GT1-motif	GGTTAA	1583	6	1589	light responsive element
PdMADS2	Pdu00758.1	W box	TTGACC	439	6	445
PdMADS2	Pdu00758.1	MYC	CATGTG	390	6	396
PdMADS2	Pdu00758.1	MYC	CATGTG	741	6	747
PdMADS2	Pdu00758.1	MYC	CATGTG	1286	6	1292
PdMADS2	Pdu00758.1	MYC	CATGTG	1300	6	1306
PdMADS2	Pdu00758.1	ARE	AAACCA	1290	6	1296	cis-acting regulatory element essential for the anaerobic induction
PdMADS2	Pdu00758.1	ARE	AAACCA	1304	6	1310	MYB-like sequence
PdMADS2	Pdu00758.1	ARE	AAACCA	1924	6	1930	cis-acting regulatory element essential for the anaerobic induction
PdMADS2	Pdu00758.1		motif_sequence	28	4	32	short_function
PdMADS2	Pdu00758.1		motif_sequence	112	4	116	short_function
PdMADS2	Pdu00758.1		motif_sequence	402	4	406	short_function
PdMADS2	Pdu00758.1		motif_sequence	453	4	457	short_function
PdMADS2	Pdu00758.1		motif_sequence	597	4	601	short_function
PdMADS2	Pdu00758.1		motif_sequence	609	4	613	short_function
PdMADS2	Pdu00758.1		motif_sequence	640	4	644	short_function
PdMADS2	Pdu00758.1		motif_sequence	693	4	697	short_function
PdMADS2	Pdu00758.1		motif_sequence	1106	4	1110	short_function
PdMADS2	Pdu00758.1		motif_sequence	1827	4	1831	short_function
PdMADS2	Pdu00758.1		motif_sequence	1954	4	1958	short_function
PdMADS2	Pdu00758.1	Unnamed__4	CTCC	86	4	90
PdMADS2	Pdu00758.1	Unnamed__4	CTCC	261	4	265
PdMADS2	Pdu00758.1	Unnamed__4	CTCC	345	4	349
PdMADS2	Pdu00758.1	Unnamed__4	CTCC	386	4	390
PdMADS2	Pdu00758.1	Unnamed__4	CTCC	521	4	525
PdMADS2	Pdu00758.1	Unnamed__4	CTCC	628	4	632
PdMADS2	Pdu00758.1	Unnamed__4	CTCC	637	4	641
PdMADS2	Pdu00758.1	Unnamed__4	CTCC	693	4	697
PdMADS2	Pdu00758.1	Unnamed__4	CTCC	756	4	760
PdMADS2	Pdu00758.1	Unnamed__4	CTCC	947	4	951
PdMADS2	Pdu00758.1	Unnamed__4	CTCC	1005	4	1009
PdMADS2	Pdu00758.1	Unnamed__4	CTCC	1153	4	1157
PdMADS2	Pdu00758.1	Unnamed__4	CTCC	1433	4	1437
PdMADS2	Pdu00758.1	Unnamed__4	CTCC	1956	4	1960
PdMADS2	Pdu00758.1	CGTCA-motif	CGTCA	420	5	425	cis-acting regulatory element involved in the MeJA-responsiveness
PdMADS2	Pdu00758.1	CGTCA-motif	CGTCA	1050	5	1055	cis-acting regulatory element involved in the MeJA-responsiveness
PdMADS2	Pdu00758.1	TGACG-motif	TGACG	420	5	425	cis-acting regulatory element involved in the MeJA-responsiveness
PdMADS2	Pdu00758.1	TGACG-motif	TGACG	1050	5	1055	cis-acting regulatory element involved in the MeJA-responsiveness
PdMADS2	Pdu00758.1	AT~TATA-box	TATATAAA	1657	8	1665
PdMADS2	Pdu00758.1	AT~TATA-box	TATATA	1659	6	1665
PdMADS2	Pdu00758.1	AT~TATA-box	TATATA	1661	6	1667
PdMADS2	Pdu00758.1	AT~TATA-box	TATATA	1672	6	1678
PdMADS2	Pdu00758.1	Myb	CAACTG	480	6	486
PdMADS2	Pdu00758.1	Myb	CAACTG	912	6	918
PdMADS2	Pdu00758.1	ABRE	CACGTG	713	6	719	cis-acting element involved in the abscisic acid responsiveness
PdMADS2	Pdu00758.1	ABRE	ACGTG	714	5	719	cis-acting element involved in the abscisic acid responsiveness
PdMADS2	Pdu00758.1	ABRE	ACGTG	1422	5	1427	cis-acting element involved in the abscisic acid responsiveness
PdMADS2	Pdu00758.1	STRE	AGGGG	2	5	7
PdMADS2	Pdu00758.1	STRE	AGGGG	852	5	857
PdMADS2	Pdu00758.1	TATA-box	TATA	172	4	176	core promoter element around -30 of transcription start
PdMADS2	Pdu00758.1	TATA-box	TATA	281	4	285	core promoter element around -30 of transcription start
PdMADS2	Pdu00758.1	TATA-box	ATTATA	445	6	451	core promoter element around -30 of transcription start
PdMADS2	Pdu00758.1	TATA-box	TATAA	446	5	451	core promoter element around -30 of transcription start
PdMADS2	Pdu00758.1	TATA-box	TATA	447	4	451	core promoter element around -30 of transcription start
PdMADS2	Pdu00758.1	TATA-box	TATA	665	4	669	core promoter element around -30 of transcription start
PdMADS2	Pdu00758.1	TATA-box	TATA	1136	4	1140	core promoter element around -30 of transcription start
PdMADS2	Pdu00758.1	TATA-box	TATA	1195	4	1199	core promoter element around -30 of transcription start
PdMADS2	Pdu00758.1	TATA-box	TATAAAT	1574	7	1581	core promoter element around -30 of transcription start
PdMADS2	Pdu00758.1	TATA-box	TATAAA	1575	6	1581	core promoter element around -30 of transcription start
PdMADS2	Pdu00758.1	TATA-box	TATAA	1576	5	1581	core promoter element around -30 of transcription start
PdMADS2	Pdu00758.1	TATA-box	TATA	1577	4	1581	core promoter element around -30 of transcription start
PdMADS2	Pdu00758.1	TATA-box	taTATAAAtc	1655	9	1664	core promoter element around -30 of transcription start
PdMADS2	Pdu00758.1	TATA-box	TATAAAT	1656	7	1663	core promoter element around -30 of transcription start
PdMADS2	Pdu00758.1	TATA-box	TATAAA	1657	6	1663	core promoter element around -30 of transcription start
PdMADS2	Pdu00758.1	TATA-box	TATATAA	1658	7	1665	core promoter element around -30 of transcription start
PdMADS2	Pdu00758.1	TATA-box	TATATA	1659	6	1665	core promoter element around -30 of transcription start
PdMADS2	Pdu00758.1	TATA-box	ATATAT	1660	6	1666	core promoter element around -30 of transcription start
PdMADS2	Pdu00758.1	TATA-box	TATATA	1661	6	1667	core promoter element around -30 of transcription start
PdMADS2	Pdu00758.1	TATA-box	TATA	1663	4	1667	core promoter element around -30 of transcription start
PdMADS2	Pdu00758.1	TATA-box	TATATAA	1671	7	1678	core promoter element around -30 of transcription start
PdMADS2	Pdu00758.1	TATA-box	TATATA	1672	6	1678	core promoter element around -30 of transcription start
PdMADS2	Pdu00758.1	TATA-box	ATATAT	1673	6	1679	core promoter element around -30 of transcription start
PdMADS2	Pdu00758.1	TATA-box	TATA	1674	4	1678	core promoter element around -30 of transcription start
PdMADS2	Pdu00758.1	TATA-box	TATA	1697	4	1701	core promoter element around -30 of transcription start
PdMADS2	Pdu00758.1	TATA-box	TATAAAT	1745	7	1752	core promoter element around -30 of transcription start
PdMADS2	Pdu00758.1	TATA-box	TATAAA	1746	6	1752	core promoter element around -30 of transcription start
PdMADS2	Pdu00758.1	TATA-box	TATAA	1747	5	1752	core promoter element around -30 of transcription start
PdMADS2	Pdu00758.1	TATA-box	TATA	1748	4	1752	core promoter element around -30 of transcription start
PdMADS2	Pdu00758.1	TATA-box	TATACA	1817	6	1823	core promoter element around -30 of transcription start
PdMADS2	Pdu00758.1	TATA-box	TATA	1819	4	1823	core promoter element around -30 of transcription start
PdMADS2	Pdu00758.1	TATA-box	TATAA	1839	5	1844	core promoter element around -30 of transcription start
PdMADS2	Pdu00758.1	TATA-box	TATA	1840	4	1844	core promoter element around -30 of transcription start
PdMADS2	Pdu00758.1	TATA-box	TATACA	1894	6	1900	core promoter element around -30 of transcription start
PdMADS2	Pdu00758.1	TATA-box	TATA	1896	4	1900	core promoter element around -30 of transcription start
PdMADS2	Pdu00758.1	Box 4	ATTAAT	1444	6	1450	part of a conserved DNA module involved in light responsiveness
PdMADS2	Pdu00758.1	CAAT-box	CAAT	70	4	74
PdMADS2	Pdu00758.1	CAAT-box	CCAAT	130	5	135	common cis-acting element in promoter and enhancer regions
PdMADS2	Pdu00758.1	CAAT-box	CCAAT	287	5	292	common cis-acting element in promoter and enhancer regions
PdMADS2	Pdu00758.1	CAAT-box	CAAT	288	4	292
PdMADS2	Pdu00758.1	CAAT-box	CAAAT	442	5	447	common cis-acting element in promoter and enhancer regions
PdMADS2	Pdu00758.1	CAAT-box	CAAT	476	4	480
PdMADS2	Pdu00758.1	CAAT-box	CCAAT	494	5	499	common cis-acting element in promoter and enhancer regions
PdMADS2	Pdu00758.1	CAAT-box	CCAAT	518	5	523	common cis-acting element in promoter and enhancer regions
PdMADS2	Pdu00758.1	CAAT-box	CAAT	531	4	535
PdMADS2	Pdu00758.1	CAAT-box	CAAT	546	4	550
PdMADS2	Pdu00758.1	CAAT-box	CAAAT	563	5	568	common cis-acting element in promoter and enhancer regions
PdMADS2	Pdu00758.1	CAAT-box	CCAAT	613	5	618	common cis-acting element in promoter and enhancer regions
PdMADS2	Pdu00758.1	CAAT-box	CAAAT	655	5	660	common cis-acting element in promoter and enhancer regions
PdMADS2	Pdu00758.1	CAAT-box	CAAT	678	4	682
PdMADS2	Pdu00758.1	CAAT-box	CCAAT	697	5	702	common cis-acting element in promoter and enhancer regions
PdMADS2	Pdu00758.1	CAAT-box	CAAT	773	4	777
PdMADS2	Pdu00758.1	CAAT-box	CAAAT	775	5	780	common cis-acting element in promoter and enhancer regions
PdMADS2	Pdu00758.1	CAAT-box	CAAAT	787	5	792	common cis-acting element in promoter and enhancer regions
PdMADS2	Pdu00758.1	CAAT-box	CAAAT	795	5	800	common cis-acting element in promoter and enhancer regions
PdMADS2	Pdu00758.1	CAAT-box	CAAT	1012	4	1016
PdMADS2	Pdu00758.1	CAAT-box	CCAAT	1111	5	1116	common cis-acting element in promoter and enhancer regions
PdMADS2	Pdu00758.1	CAAT-box	CAAT	1112	4	1116
PdMADS2	Pdu00758.1	CAAT-box	CAAT	1211	4	1215
PdMADS2	Pdu00758.1	CAAT-box	CAAT	1245	4	1249
PdMADS2	Pdu00758.1	CAAT-box	CCAAT	1441	5	1446	common cis-acting element in promoter and enhancer regions
PdMADS2	Pdu00758.1	CAAT-box	CAAT	1442	4	1446
PdMADS2	Pdu00758.1	CAAT-box	CAAAT	1454	5	1459	common cis-acting element in promoter and enhancer regions
PdMADS2	Pdu00758.1	CAAT-box	CAAAT	1617	5	1622	common cis-acting element in promoter and enhancer regions
PdMADS2	Pdu00758.1	CAAT-box	CAAAT	1629	5	1634	common cis-acting element in promoter and enhancer regions
PdMADS2	Pdu00758.1	CAAT-box	CAAT	1654	4	1658
PdMADS2	Pdu00758.1	CAAT-box	CAAT	1792	4	1796
PdMADS2	Pdu00758.1	CAAT-box	CAAAT	1794	5	1799	common cis-acting element in promoter and enhancer regions
PdMADS2	Pdu00758.1	CAAT-box	CCAAT	1822	5	1827	common cis-acting element in promoter and enhancer regions
PdMADS2	Pdu00758.1	CAAT-box	CAAT	1872	4	1876
PdMADS2	Pdu00758.1	MBS	CAACTG	480	6	486	MYB binding site involved in drought-inducibility
PdMADS2	Pdu00758.1	MBS	CAACTG	912	6	918	MYB binding site involved in drought-inducibility
PdMADS2	Pdu00758.1	P-box	CCTTTTG	1123	7	1130	gibberellin-responsive element
PdMADS2	Pdu00758.1	G-box	CACGTG	713	6	719	cis-acting regulatory element involved in light responsiveness
PdMADS2	Pdu00758.1	G-box	TACGTG	1421	6	1427	cis-acting regulatory element involved in light responsiveness
PdMADS2	Pdu00758.1	AuxRR-core	GGTCCAT	1677	7	1684	cis-acting regulatory element involved in auxin responsiveness
PdMADS2	Pdu00758.1	GATA-motif	GATAGGA	943	7	950	part of a light responsive element
PdMADS2	Pdu00758.1	GATA-motif	AAGATAAGATT	1381	10	1391	part of a light responsive element
PdMADS2	Pdu00758.1	MYB-like sequence	TAACCA	125	6	131
PdMADS2	Pdu00758.1	WUN-motif	AAATTTCTT	1612	9	1621
PdMADS2	Pdu00758.1	AAGAA-motif	GAAAGAA	856	7	863
PdMADS2	Pdu00758.1	AAGAA-motif	GAAAGAA	1275	7	1282
PdMADS2	Pdu00758.1	AAGAA-motif	GAAAGAA	1718	7	1725
PdMADS2	Pdu00758.1	AAGAA-motif	GAAAGAA	1730	7	1737
PdMADS2	Pdu00758.1	SARE	TTCGACCATCTT	641	11	652	cis-acting element involved in salicylic acid responsiveness
PdMADS2	Pdu00758.1	Unnamed__2	CCCCGG	996	6	1002
PdMADS2	Pdu00758.1	I-box	AAGATAAGGCT	163	10	173	part of a light responsive element
PdMADS2	Pdu00758.1	I-box	AGATAAGG	165	8	173	part of a light responsive element
PdMADS2	Pdu00758.1	I-box	TGATAATGT	987	9	996	part of a light responsive element
PdMADS2	Pdu00758.1	Myc	TCTCTTA	1544	7	1551
PdMADS2	Pdu00758.1	Myc	TCTCTTA	1973	7	1980
PdMADS3	Pdu01501.1	Unnamed__1	CGTGG	158	5	163
PdMADS3	Pdu01501.1	Unnamed__1	CGTGG	1436	5	1441
PdMADS3	Pdu01501.1	ATCT-motif	AATCTAATCC	347	9	356	part of a conserved DNA module involved in light responsiveness
PdMADS3	Pdu01501.1	ERE	ATTTTAAA	673	8	681
PdMADS3	Pdu01501.1	ERE	ATTTTAAA	1080	8	1088
PdMADS3	Pdu01501.1	ERE	ATTTTAAA	1091	8	1099
PdMADS3	Pdu01501.1	AT1-motif	AATTATTTTTTATT	382	13	395	part of a light responsive module
PdMADS3	Pdu01501.1	LTR	CCGAAA	445	6	451	cis-acting element involved in low-temperature responsiveness
PdMADS3	Pdu01501.1	LTR	CCGAAA	774	6	780	cis-acting element involved in low-temperature responsiveness
PdMADS3	Pdu01501.1	LTR	CCGAAA	870	6	876	cis-acting element involved in low-temperature responsiveness
PdMADS3	Pdu01501.1	circadian	CAAAGATATC	1966	9	1975	cis-acting regulatory element involved in circadian control
PdMADS3	Pdu01501.1	re2f-1	GCGGGAAA	1532	8	1540
PdMADS3	Pdu01501.1	CARE	CAACTCAC	1395	8	1403
PdMADS3	Pdu01501.1	G-Box	CACGTT	1185	6	1191	cis-acting regulatory element involved in light responsiveness
PdMADS3	Pdu01501.1	MYB	TAACCA	723	6	729
PdMADS3	Pdu01501.1	MYB	TAACCA	762	6	768
PdMADS3	Pdu01501.1	GT1-motif	GGTTAAT	324	7	331	light responsive element
PdMADS3	Pdu01501.1	GT1-motif	GGTTAA	325	6	331	light responsive element
PdMADS3	Pdu01501.1	GT1-motif	GGTTAAT	760	7	767	light responsive element
PdMADS3	Pdu01501.1	GT1-motif	GGTTAA	761	6	767	light responsive element
PdMADS3	Pdu01501.1	GT1-motif	GGTTAAT	1032	7	1039	light responsive element
PdMADS3	Pdu01501.1	GT1-motif	GGTTAA	1033	6	1039	light responsive element
PdMADS3	Pdu01501.1	W box	TTGACC	1201	6	1207
PdMADS3	Pdu01501.1	W box	TTGACC	1400	6	1406
PdMADS3	Pdu01501.1	W box	TTGACC	1442	6	1448
PdMADS3	Pdu01501.1	ARE	AAACCA	696	6	702	cis-acting regulatory element essential for the anaerobic induction
PdMADS3	Pdu01501.1	ARE	AAACCA	1658	6	1664	cis-acting regulatory element essential for the anaerobic induction
PdMADS3	Pdu01501.1	ARE	AAACCA	1696	6	1702	cis-acting regulatory element essential for the anaerobic induction
PdMADS3	Pdu01501.1	MYC	CATTTG	72	6	78
PdMADS3	Pdu01501.1	MYC	CAATTG	273	6	279
PdMADS3	Pdu01501.1	MYC	CATTTG	313	6	319
PdMADS3	Pdu01501.1	MYC	CATTTG	373	6	379
PdMADS3	Pdu01501.1	Unnamed__4	CTCC	378	4	382
PdMADS3	Pdu01501.1	Unnamed__4	CTCC	428	4	432
PdMADS3	Pdu01501.1	Unnamed__4	CTCC	818	4	822
PdMADS3	Pdu01501.1	Unnamed__4	CTCC	868	4	872
PdMADS3	Pdu01501.1	Unnamed__4	CTCC	890	4	894
PdMADS3	Pdu01501.1		motif_sequence	135	4	139	short_function
PdMADS3	Pdu01501.1		motif_sequence	600	4	604	short_function
PdMADS3	Pdu01501.1		motif_sequence	888	4	892	short_function
PdMADS3	Pdu01501.1	AT~TATA-box	TATATA	1942	6	1948
PdMADS3	Pdu01501.1	ABRE	ACGTG	1186	5	1191	cis-acting element involved in the abscisic acid responsiveness
PdMADS3	Pdu01501.1	Myb	CAACTG	1692	6	1698
PdMADS3	Pdu01501.1	TATA-box	TATA	12	4	16	core promoter element around -30 of transcription start
PdMADS3	Pdu01501.1	TATA-box	TATA	91	4	95	core promoter element around -30 of transcription start
PdMADS3	Pdu01501.1	TATA-box	TATAA	145	5	150	core promoter element around -30 of transcription start
PdMADS3	Pdu01501.1	TATA-box	TATA	146	4	150	core promoter element around -30 of transcription start
PdMADS3	Pdu01501.1	TATA-box	TATAAATA	392	8	400	core promoter element around -30 of transcription start
PdMADS3	Pdu01501.1	TATA-box	TATAAAT	393	7	400	core promoter element around -30 of transcription start
PdMADS3	Pdu01501.1	TATA-box	TATAAA	394	6	400	core promoter element around -30 of transcription start
PdMADS3	Pdu01501.1	TATA-box	TATAA	395	5	400	core promoter element around -30 of transcription start
PdMADS3	Pdu01501.1	TATA-box	TATA	396	4	400	core promoter element around -30 of transcription start
PdMADS3	Pdu01501.1	TATA-box	TATAA	491	5	496	core promoter element around -30 of transcription start
PdMADS3	Pdu01501.1	TATA-box	TATA	492	4	496	core promoter element around -30 of transcription start
PdMADS3	Pdu01501.1	TATA-box	TATA	503	4	507	core promoter element around -30 of transcription start
PdMADS3	Pdu01501.1	TATA-box	ATATAT	523	6	529	core promoter element around -30 of transcription start
PdMADS3	Pdu01501.1	TATA-box	TATA	524	4	528	core promoter element around -30 of transcription start
PdMADS3	Pdu01501.1	TATA-box	TATAA	530	5	535	core promoter element around -30 of transcription start
PdMADS3	Pdu01501.1	TATA-box	TATA	531	4	535	core promoter element around -30 of transcription start
PdMADS3	Pdu01501.1	TATA-box	ATTATA	571	6	577	core promoter element around -30 of transcription start
PdMADS3	Pdu01501.1	TATA-box	TATAA	572	5	577	core promoter element around -30 of transcription start
PdMADS3	Pdu01501.1	TATA-box	TATA	573	4	577	core promoter element around -30 of transcription start
PdMADS3	Pdu01501.1	TATA-box	ATATAA	720	6	726	core promoter element around -30 of transcription start
PdMADS3	Pdu01501.1	TATA-box	TATA	721	4	725	core promoter element around -30 of transcription start
PdMADS3	Pdu01501.1	TATA-box	TATAAA	784	6	790	core promoter element around -30 of transcription start
PdMADS3	Pdu01501.1	TATA-box	TATAA	785	5	790	core promoter element around -30 of transcription start
PdMADS3	Pdu01501.1	TATA-box	TATA	786	4	790	core promoter element around -30 of transcription start
PdMADS3	Pdu01501.1	TATA-box	ATATAT	826	6	832	core promoter element around -30 of transcription start
PdMADS3	Pdu01501.1	TATA-box	TATA	827	4	831	core promoter element around -30 of transcription start
PdMADS3	Pdu01501.1	TATA-box	TATA	909	4	913	core promoter element around -30 of transcription start
PdMADS3	Pdu01501.1	TATA-box	TATA	934	4	938	core promoter element around -30 of transcription start
PdMADS3	Pdu01501.1	TATA-box	TATTTAAA	1064	8	1072	core promoter element around -30 of transcription start
PdMADS3	Pdu01501.1	TATA-box	TATAA	1342	5	1347	core promoter element around -30 of transcription start
PdMADS3	Pdu01501.1	TATA-box	TATA	1343	4	1347	core promoter element around -30 of transcription start
PdMADS3	Pdu01501.1	TATA-box	TATAAAA	1419	7	1426	core promoter element around -30 of transcription start
PdMADS3	Pdu01501.1	TATA-box	TATAAA	1420	6	1426	core promoter element around -30 of transcription start
PdMADS3	Pdu01501.1	TATA-box	TATAA	1421	5	1426	core promoter element around -30 of transcription start
PdMADS3	Pdu01501.1	TATA-box	TATA	1422	4	1426	core promoter element around -30 of transcription start
PdMADS3	Pdu01501.1	TATA-box	TAAAGATT	1678	8	1686	core promoter element around -30 of transcription start
PdMADS3	Pdu01501.1	TATA-box	ATATAT	1715	6	1721	core promoter element around -30 of transcription start
PdMADS3	Pdu01501.1	TATA-box	TATA	1716	4	1720	core promoter element around -30 of transcription start
PdMADS3	Pdu01501.1	TATA-box	ATATAA	1734	6	1740	core promoter element around -30 of transcription start
PdMADS3	Pdu01501.1	TATA-box	TATA	1735	4	1739	core promoter element around -30 of transcription start
PdMADS3	Pdu01501.1	TATA-box	TACAAAA	1809	7	1816	core promoter element around -30 of transcription start
PdMADS3	Pdu01501.1	TATA-box	TATA	1818	4	1822	core promoter element around -30 of transcription start
PdMADS3	Pdu01501.1	TATA-box	TATAAAA	1829	7	1836	core promoter element around -30 of transcription start
PdMADS3	Pdu01501.1	TATA-box	TATAAA	1830	6	1836	core promoter element around -30 of transcription start
PdMADS3	Pdu01501.1	TATA-box	TATAA	1831	5	1836	core promoter element around -30 of transcription start
PdMADS3	Pdu01501.1	TATA-box	TATA	1832	4	1836	core promoter element around -30 of transcription start
PdMADS3	Pdu01501.1	TATA-box	TATATA	1942	6	1948	core promoter element around -30 of transcription start
PdMADS3	Pdu01501.1	TATA-box	ATATAA	1943	6	1949	core promoter element around -30 of transcription start
PdMADS3	Pdu01501.1	TATA-box	TATA	1944	4	1948	core promoter element around -30 of transcription start
PdMADS3	Pdu01501.1	TCA	TCATCTTCAT	1927	9	1936
PdMADS3	Pdu01501.1	STRE	AGGGG	216	5	221
PdMADS3	Pdu01501.1	STRE	AGGGG	247	5	252
PdMADS3	Pdu01501.1	STRE	AGGGG	1602	5	1607
PdMADS3	Pdu01501.1	AT-rich sequence	TAAAATACT	1378	9	1387	element for maximal elicitor-mediated activation (2copies)
PdMADS3	Pdu01501.1	Sp1	GGGCGG	1530	6	1536	light responsive element
PdMADS3	Pdu01501.1	CAAT-box	CAAT	21	4	25
PdMADS3	Pdu01501.1	CAAT-box	CAAT	66	4	70
PdMADS3	Pdu01501.1	CAAT-box	CAAAT	73	5	78	common cis-acting element in promoter and enhancer regions
PdMADS3	Pdu01501.1	CAAT-box	CAAT	99	4	103
PdMADS3	Pdu01501.1	CAAT-box	CAAT	122	4	126
PdMADS3	Pdu01501.1	CAAT-box	CAAAT	131	5	136	common cis-acting element in promoter and enhancer regions
PdMADS3	Pdu01501.1	CAAT-box	CAAT	260	4	264
PdMADS3	Pdu01501.1	CAAT-box	CAAT	273	4	277
PdMADS3	Pdu01501.1	CAAT-box	CAAT	275	4	279
PdMADS3	Pdu01501.1	CAAT-box	CAAT	287	4	291
PdMADS3	Pdu01501.1	CAAT-box	CAAAT	313	5	318	common cis-acting element in promoter and enhancer regions
PdMADS3	Pdu01501.1	CAAT-box	CAAAT	341	5	346	common cis-acting element in promoter and enhancer regions
PdMADS3	Pdu01501.1	CAAT-box	CAAT	346	4	350
PdMADS3	Pdu01501.1	CAAT-box	CAAAT	374	5	379	common cis-acting element in promoter and enhancer regions
PdMADS3	Pdu01501.1	CAAT-box	CAAAT	479	5	484	common cis-acting element in promoter and enhancer regions
PdMADS3	Pdu01501.1	CAAT-box	CAAAT	482	5	487	common cis-acting element in promoter and enhancer regions
PdMADS3	Pdu01501.1	CAAT-box	CAAT	538	4	542
PdMADS3	Pdu01501.1	CAAT-box	CAAT	558	4	562
PdMADS3	Pdu01501.1	CAAT-box	CAAT	622	4	626
PdMADS3	Pdu01501.1	CAAT-box	CAAT	703	4	707
PdMADS3	Pdu01501.1	CAAT-box	CCAAT	715	5	720	common cis-acting element in promoter and enhancer regions
PdMADS3	Pdu01501.1	CAAT-box	CAAT	738	4	742
PdMADS3	Pdu01501.1	CAAT-box	CCAAT	748	5	753	common cis-acting element in promoter and enhancer regions
PdMADS3	Pdu01501.1	CAAT-box	CAAT	749	4	753
PdMADS3	Pdu01501.1	CAAT-box	CAAAT	810	5	815	common cis-acting element in promoter and enhancer regions
PdMADS3	Pdu01501.1	CAAT-box	CAAT	855	4	859
PdMADS3	Pdu01501.1	CAAT-box	CAAAT	877	5	882	common cis-acting element in promoter and enhancer regions
PdMADS3	Pdu01501.1	CAAT-box	CAAT	966	4	970
PdMADS3	Pdu01501.1	CAAT-box	CAAT	980	4	984
PdMADS3	Pdu01501.1	CAAT-box	CAAT	1002	4	1006
PdMADS3	Pdu01501.1	CAAT-box	CAAT	1030	4	1034
PdMADS3	Pdu01501.1	CAAT-box	CAAT	1050	4	1054
PdMADS3	Pdu01501.1	CAAT-box	CAAT	1160	4	1164
PdMADS3	Pdu01501.1	CAAT-box	CAAT	1200	4	1204
PdMADS3	Pdu01501.1	CAAT-box	CAAT	1239	4	1243
PdMADS3	Pdu01501.1	CAAT-box	CAAAT	1314	5	1319	common cis-acting element in promoter and enhancer regions
PdMADS3	Pdu01501.1	CAAT-box	CAAT	1498	4	1502
PdMADS3	Pdu01501.1	CAAT-box	CAAT	1549	4	1553
PdMADS3	Pdu01501.1	CAAT-box	CAAAT	1558	5	1563	common cis-acting element in promoter and enhancer regions
PdMADS3	Pdu01501.1	CAAT-box	CCAAT	1561	5	1566	common cis-acting element in promoter and enhancer regions
PdMADS3	Pdu01501.1	CAAT-box	CAAT	1566	4	1570
PdMADS3	Pdu01501.1	CAAT-box	CCAAT	1583	5	1588	common cis-acting element in promoter and enhancer regions
PdMADS3	Pdu01501.1	CAAT-box	CAAT	1584	4	1588
PdMADS3	Pdu01501.1	CAAT-box	CAAAT	1653	5	1658	common cis-acting element in promoter and enhancer regions
PdMADS3	Pdu01501.1	CAAT-box	CAAT	1674	4	1678
PdMADS3	Pdu01501.1	CAAT-box	CAAAT	1712	5	1717	common cis-acting element in promoter and enhancer regions
PdMADS3	Pdu01501.1	CAAT-box	CAAAT	1746	5	1751	common cis-acting element in promoter and enhancer regions
PdMADS3	Pdu01501.1	CAAT-box	CAAT	1749	4	1753
PdMADS3	Pdu01501.1	CAAT-box	CAAT	1850	4	1854
PdMADS3	Pdu01501.1	CAAT-box	CAAAT	1852	5	1857	common cis-acting element in promoter and enhancer regions
PdMADS3	Pdu01501.1	CAAT-box	CAAT	1872	4	1876
PdMADS3	Pdu01501.1	CAAT-box	CCAAT	1897	5	1902	common cis-acting element in promoter and enhancer regions
PdMADS3	Pdu01501.1	CAAT-box	CAAT	1898	4	1902
PdMADS3	Pdu01501.1	CAAT-box	CAAT	1911	4	1915
PdMADS3	Pdu01501.1	CAAT-box	CAAT	1980	4	1984
PdMADS3	Pdu01501.1	MBS	CAACTG	1692	6	1698	MYB binding site involved in drought-inducibility
PdMADS3	Pdu01501.1	G-box	CACGAC	1126	6	1132	cis-acting regulatory element involved in light responsiveness
PdMADS3	Pdu01501.1	G-box	TAAACGTG	1183	8	1191	cis-acting regulatory element involved in light responsiveness
PdMADS3	Pdu01501.1	G-box	CACGAC	1232	6	1238	cis-acting regulatory element involved in light responsiveness
PdMADS3	Pdu01501.1	TCT-motif	TCTTAC	899	6	905	part of a light responsive element
PdMADS3	Pdu01501.1	TCT-motif	TCTTAC	1637	6	1643	part of a light responsive element
PdMADS3	Pdu01501.1	GATA-motif	AAGATAAGATT	1585	10	1595	part of a light responsive element
PdMADS3	Pdu01501.1	MYB-like sequence	TAACCA	723	6	729
PdMADS3	Pdu01501.1	MYB-like sequence	TAACCA	762	6	768
PdMADS3	Pdu01501.1	chs-CMA1a	TTACTTAA	1785	8	1793	part of a light responsive element
PdMADS3	Pdu01501.1	TATA	TATAAAAT	396	8	404
PdMADS3	Pdu01501.1	TATA	TATAAAAT	1828	8	1836
PdMADS3	Pdu01501.1	AAGAA-motif	GAAAGAA	603	7	610
PdMADS3	Pdu01501.1	I-box	gGATAAGGTG	542	9	551	part of a light responsive element
PdMADS4	Pdu01502.1	AC-I	(T/C)C(T/C)(C/T)ACC(T/C)ACC	1602	8.5	1610.5
PdMADS4	Pdu01502.1	TATA	TATAAAAT	1208	8	1216
PdMADS4	Pdu01502.1	AAGAA-motif	GAAAGAA	386	7	393
PdMADS4	Pdu01502.1	Unnamed__2	AACCTAACCT	1417	9	1426
PdMADS4	Pdu01502.1	G-box	CACGTG	516	6	522	cis-acting regulatory element involved in light responsiveness
PdMADS4	Pdu01502.1	CAAT-box	CCAAT	84	5	89	common cis-acting element in promoter and enhancer regions
PdMADS4	Pdu01502.1	CAAT-box	CAAT	124	4	128
PdMADS4	Pdu01502.1	CAAT-box	CAAAT	323	5	328	common cis-acting element in promoter and enhancer regions
PdMADS4	Pdu01502.1	CAAT-box	CAAT	446	4	450
PdMADS4	Pdu01502.1	CAAT-box	CAAT	495	4	499
PdMADS4	Pdu01502.1	CAAT-box	CAAAT	592	5	597	common cis-acting element in promoter and enhancer regions
PdMADS4	Pdu01502.1	CAAT-box	CAAT	616	4	620
PdMADS4	Pdu01502.1	CAAT-box	CAAT	636	4	640
PdMADS4	Pdu01502.1	CAAT-box	CAAT	710	4	714
PdMADS4	Pdu01502.1	CAAT-box	CAAAT	751	5	756	common cis-acting element in promoter and enhancer regions
PdMADS4	Pdu01502.1	CAAT-box	CCAAT	754	5	759	common cis-acting element in promoter and enhancer regions
PdMADS4	Pdu01502.1	CAAT-box	CAAT	759	4	763
PdMADS4	Pdu01502.1	CAAT-box	CAAT	800	4	804
PdMADS4	Pdu01502.1	CAAT-box	CCAAT	835	5	840	common cis-acting element in promoter and enhancer regions
PdMADS4	Pdu01502.1	CAAT-box	CAAT	836	4	840
PdMADS4	Pdu01502.1	CAAT-box	CAAT	867	4	871
PdMADS4	Pdu01502.1	CAAT-box	CAAT	899	4	903
PdMADS4	Pdu01502.1	CAAT-box	CAAAT	905	5	910	common cis-acting element in promoter and enhancer regions
PdMADS4	Pdu01502.1	CAAT-box	CAAAT	939	5	944	common cis-acting element in promoter and enhancer regions
PdMADS4	Pdu01502.1	CAAT-box	CCAAT	1022	5	1027	common cis-acting element in promoter and enhancer regions
PdMADS4	Pdu01502.1	CAAT-box	CAAT	1023	4	1027
PdMADS4	Pdu01502.1	CAAT-box	CAAT	1054	4	1058
PdMADS4	Pdu01502.1	CAAT-box	CAAT	1086	4	1090
PdMADS4	Pdu01502.1	CAAT-box	CAAAT	1092	5	1097	common cis-acting element in promoter and enhancer regions
PdMADS4	Pdu01502.1	CAAT-box	CAAAT	1126	5	1131	common cis-acting element in promoter and enhancer regions
PdMADS4	Pdu01502.1	CAAT-box	CAAT	1129	4	1133
PdMADS4	Pdu01502.1	CAAT-box	CAAT	1221	4	1225
PdMADS4	Pdu01502.1	CAAT-box	CAAT	1230	4	1234
PdMADS4	Pdu01502.1	CAAT-box	CAAAT	1256	5	1261	common cis-acting element in promoter and enhancer regions
PdMADS4	Pdu01502.1	CAAT-box	CAAT	1299	4	1303
PdMADS4	Pdu01502.1	CAAT-box	CAAAT	1325	5	1330	common cis-acting element in promoter and enhancer regions
PdMADS4	Pdu01502.1	CAAT-box	CCAAT	1360	5	1365	common cis-acting element in promoter and enhancer regions
PdMADS4	Pdu01502.1	CAAT-box	CAAT	1361	4	1365
PdMADS4	Pdu01502.1	CAAT-box	CAAT	1365	4	1369
PdMADS4	Pdu01502.1	CAAT-box	CAAAT	1367	5	1372	common cis-acting element in promoter and enhancer regions
PdMADS4	Pdu01502.1	CAAT-box	CAAAT	1378	5	1383	common cis-acting element in promoter and enhancer regions
PdMADS4	Pdu01502.1	CAAT-box	CAAT	1388	4	1392
PdMADS4	Pdu01502.1	CAAT-box	CAAT	1408	4	1412
PdMADS4	Pdu01502.1	CAAT-box	CCAAT	1428	5	1433	common cis-acting element in promoter and enhancer regions
PdMADS4	Pdu01502.1	CAAT-box	CAAAT	1445	5	1450	common cis-acting element in promoter and enhancer regions
PdMADS4	Pdu01502.1	CAAT-box	CCCAATTT	1446	8	1454	common cis-acting element in promoter and enhancer regions
PdMADS4	Pdu01502.1	CAAT-box	CCAAT	1448	5	1453	common cis-acting element in promoter and enhancer regions
PdMADS4	Pdu01502.1	CAAT-box	CAAT	1468	4	1472
PdMADS4	Pdu01502.1	CAAT-box	CAAAT	1499	5	1504	common cis-acting element in promoter and enhancer regions
PdMADS4	Pdu01502.1	CAAT-box	CCAAT	1553	5	1558	common cis-acting element in promoter and enhancer regions
PdMADS4	Pdu01502.1	CAAT-box	CAAT	1554	4	1558
PdMADS4	Pdu01502.1	CAAT-box	CCAAT	1616	5	1621	common cis-acting element in promoter and enhancer regions
PdMADS4	Pdu01502.1	CAAT-box	CAAT	1617	4	1621
PdMADS4	Pdu01502.1	CAAT-box	CAAT	1821	4	1825
PdMADS4	Pdu01502.1	CAAT-box	CAAT	1839	4	1843
PdMADS4	Pdu01502.1	CAAT-box	CAAT	1841	4	1845
PdMADS4	Pdu01502.1	CAAT-box	CAAAT	1901	5	1906	common cis-acting element in promoter and enhancer regions
PdMADS4	Pdu01502.1	CAAT-box	CCAAT	1955	5	1960	common cis-acting element in promoter and enhancer regions
PdMADS4	Pdu01502.1	CAAT-box	CAAT	1956	4	1960
PdMADS4	Pdu01502.1	CAAT-box	CAAAT	1979	5	1984	common cis-acting element in promoter and enhancer regions
PdMADS4	Pdu01502.1	CAAT-box	CAAT	1990	4	1994
PdMADS4	Pdu01502.1	MBS	CAACTG	885	6	891	MYB binding site involved in drought-inducibility
PdMADS4	Pdu01502.1	MBS	CAACTG	1072	6	1078	MYB binding site involved in drought-inducibility
PdMADS4	Pdu01502.1	chs-CMA1a	TTACTTAA	978	8	986	part of a light responsive element
PdMADS4	Pdu01502.1	chs-CMA1a	TTACTTAA	1165	8	1173	part of a light responsive element
PdMADS4	Pdu01502.1	MYB-like sequence	TAACCA	86	6	92
PdMADS4	Pdu01502.1	MYB-like sequence	TAACCA	520	6	526
PdMADS4	Pdu01502.1	AT-rich element	ATAGAAATCAA	1822	10	1832	binding site of AT-rich DNA binding protein (ATBP-1)
PdMADS4	Pdu01502.1	TCA	TCATCTTCAT	1246	9	1255
PdMADS4	Pdu01502.1	STRE	AGGGG	12	5	17
PdMADS4	Pdu01502.1	STRE	AGGGG	45	5	50
PdMADS4	Pdu01502.1	STRE	AGGGG	91	5	96
PdMADS4	Pdu01502.1	STRE	AGGGG	795	5	800
PdMADS4	Pdu01502.1	STRE	AGGGG	1881	5	1886
PdMADS4	Pdu01502.1	AuxRE	TGTCTCAATAAG	951	11	962	part of an auxin-responsive element
PdMADS4	Pdu01502.1	TATA-box	TATAA	273	5	278	core promoter element around -30 of transcription start
PdMADS4	Pdu01502.1	TATA-box	TATA	274	4	278	core promoter element around -30 of transcription start
PdMADS4	Pdu01502.1	TATA-box	ATATAA	362	6	368	core promoter element around -30 of transcription start
PdMADS4	Pdu01502.1	TATA-box	TATA	363	4	367	core promoter element around -30 of transcription start
PdMADS4	Pdu01502.1	TATA-box	TATAAAA	419	7	426	core promoter element around -30 of transcription start
PdMADS4	Pdu01502.1	TATA-box	TATAAA	420	6	426	core promoter element around -30 of transcription start
PdMADS4	Pdu01502.1	TATA-box	TATAA	421	5	426	core promoter element around -30 of transcription start
PdMADS4	Pdu01502.1	TATA-box	TATA	422	4	426	core promoter element around -30 of transcription start
PdMADS4	Pdu01502.1	TATA-box	TATAA	437	5	442	core promoter element around -30 of transcription start
PdMADS4	Pdu01502.1	TATA-box	TATA	438	4	442	core promoter element around -30 of transcription start
PdMADS4	Pdu01502.1	TATA-box	TATTTAAA	651	8	659	core promoter element around -30 of transcription start
PdMADS4	Pdu01502.1	TATA-box	TACAAAA	674	7	681	core promoter element around -30 of transcription start
PdMADS4	Pdu01502.1	TATA-box	TAAAGATT	871	8	879	core promoter element around -30 of transcription start
PdMADS4	Pdu01502.1	TATA-box	ATATAT	908	6	914	core promoter element around -30 of transcription start
PdMADS4	Pdu01502.1	TATA-box	TATA	909	4	913	core promoter element around -30 of transcription start
PdMADS4	Pdu01502.1	TATA-box	ATATAA	927	6	933	core promoter element around -30 of transcription start
PdMADS4	Pdu01502.1	TATA-box	TATA	928	4	932	core promoter element around -30 of transcription start
PdMADS4	Pdu01502.1	TATA-box	TAAAGATT	1058	8	1066	core promoter element around -30 of transcription start
PdMADS4	Pdu01502.1	TATA-box	ATATAT	1095	6	1101	core promoter element around -30 of transcription start
PdMADS4	Pdu01502.1	TATA-box	TATA	1096	4	1100	core promoter element around -30 of transcription start
PdMADS4	Pdu01502.1	TATA-box	ATATAA	1114	6	1120	core promoter element around -30 of transcription start
PdMADS4	Pdu01502.1	TATA-box	TATA	1115	4	1119	core promoter element around -30 of transcription start
PdMADS4	Pdu01502.1	TATA-box	TATA	1198	4	1202	core promoter element around -30 of transcription start
PdMADS4	Pdu01502.1	TATA-box	TATAAAA	1209	7	1216	core promoter element around -30 of transcription start
PdMADS4	Pdu01502.1	TATA-box	TATAAA	1210	6	1216	core promoter element around -30 of transcription start
PdMADS4	Pdu01502.1	TATA-box	TATAA	1211	5	1216	core promoter element around -30 of transcription start
PdMADS4	Pdu01502.1	TATA-box	TATA	1212	4	1216	core promoter element around -30 of transcription start
PdMADS4	Pdu01502.1	TATA-box	TATACA	1259	6	1265	core promoter element around -30 of transcription start
PdMADS4	Pdu01502.1	TATA-box	TATATA	1261	6	1267	core promoter element around -30 of transcription start
PdMADS4	Pdu01502.1	TATA-box	ATATAA	1262	6	1268	core promoter element around -30 of transcription start
PdMADS4	Pdu01502.1	TATA-box	TATA	1263	4	1267	core promoter element around -30 of transcription start
PdMADS4	Pdu01502.1	TATA-box	ATATAT	1309	6	1315	core promoter element around -30 of transcription start
PdMADS4	Pdu01502.1	TATA-box	TATA	1310	4	1314	core promoter element around -30 of transcription start
PdMADS4	Pdu01502.1	TATA-box	TATA	1626	4	1630	core promoter element around -30 of transcription start
PdMADS4	Pdu01502.1	TATA-box	TATAAA	1785	6	1791	core promoter element around -30 of transcription start
PdMADS4	Pdu01502.1	TATA-box	TATAA	1786	5	1791	core promoter element around -30 of transcription start
PdMADS4	Pdu01502.1	TATA-box	TATA	1787	4	1791	core promoter element around -30 of transcription start
PdMADS4	Pdu01502.1	TATA-box	ATTATA	1790	6	1796	core promoter element around -30 of transcription start
PdMADS4	Pdu01502.1	TATA-box	TATAA	1791	5	1796	core promoter element around -30 of transcription start
PdMADS4	Pdu01502.1	TATA-box	TATA	1792	4	1796	core promoter element around -30 of transcription start
PdMADS4	Pdu01502.1	TATA-box	TATA	1830	4	1834	core promoter element around -30 of transcription start
PdMADS4	Pdu01502.1	TCA-element	CCATCTTTTT	684	9	693	cis-acting element involved in salicylic acid responsiveness
PdMADS4	Pdu01502.1	TCA-element	CCATCTTTTT	730	9	739	cis-acting element involved in salicylic acid responsiveness
PdMADS4	Pdu01502.1	Box 4	ATTAAT	1464	6	1470	part of a conserved DNA module involved in light responsiveness
PdMADS4	Pdu01502.1	Sp1	GGGCGG	722	6	728	light responsive element
PdMADS4	Pdu01502.1	Sp1	GGGCGG	1777	6	1783	light responsive element
PdMADS4	Pdu01502.1	AT~TATA-box	TATATA	1261	6	1267
PdMADS4	Pdu01502.1	CGTCA-motif	CGTCA	1659	5	1664	cis-acting regulatory element involved in the MeJA-responsiveness
PdMADS4	Pdu01502.1	TGACG-motif	TGACG	1659	5	1664	cis-acting regulatory element involved in the MeJA-responsiveness
PdMADS4	Pdu01502.1	box S	AGCCACC	176	7	183
PdMADS4	Pdu01502.1	ABRE	CACGTG	516	6	522	cis-acting element involved in the abscisic acid responsiveness
PdMADS4	Pdu01502.1	ABRE	ACGTG	517	5	522	cis-acting element involved in the abscisic acid responsiveness
PdMADS4	Pdu01502.1	Myb	CAACTG	885	6	891
PdMADS4	Pdu01502.1	Myb	CAACTG	1072	6	1078
PdMADS4	Pdu01502.1	MYC	CATGTG	142	6	148
PdMADS4	Pdu01502.1	MYC	CAATTG	1839	6	1845
PdMADS4	Pdu01502.1	ARE	AAACCA	889	6	895	cis-acting regulatory element essential for the anaerobic induction
PdMADS4	Pdu01502.1	ARE	AAACCA	1076	6	1082	cis-acting regulatory element essential for the anaerobic induction
PdMADS4	Pdu01502.1		motif_sequence	49	4	53	short_function
PdMADS4	Pdu01502.1		motif_sequence	133	4	137	short_function
PdMADS4	Pdu01502.1		motif_sequence	141	4	145	short_function
PdMADS4	Pdu01502.1		motif_sequence	148	4	152	short_function
PdMADS4	Pdu01502.1		motif_sequence	331	4	335	short_function
PdMADS4	Pdu01502.1		motif_sequence	346	4	350	short_function
PdMADS4	Pdu01502.1		motif_sequence	1612	4	1616	short_function
PdMADS4	Pdu01502.1		motif_sequence	1684	4	1688	short_function
PdMADS4	Pdu01502.1		motif_sequence	1690	4	1694	short_function
PdMADS4	Pdu01502.1		motif_sequence	1801	4	1805	short_function
PdMADS4	Pdu01502.1	AC-II	CCACCAACCCCC	159	11	170
PdMADS4	Pdu01502.1	Unnamed__4	CTCC	10	4	14
PdMADS4	Pdu01502.1	Unnamed__4	CTCC	327	4	331
PdMADS4	Pdu01502.1	Unnamed__4	CTCC	474	4	478
PdMADS4	Pdu01502.1	Unnamed__4	CTCC	1614	4	1618
PdMADS4	Pdu01502.1	Unnamed__4	CTCC	1715	4	1719
PdMADS4	Pdu01502.1	Unnamed__4	CTCC	1803	4	1807
PdMADS4	Pdu01502.1	Unnamed__4	CTCC	1861	4	1865
PdMADS4	Pdu01502.1	Unnamed__4	CTCC	1919	4	1923
PdMADS4	Pdu01502.1	Unnamed__4	CTCC	1984	4	1988
PdMADS4	Pdu01502.1	as-1	TGACG	1659	5	1664
PdMADS4	Pdu01502.1	MYB	TAACCA	86	6	92
PdMADS4	Pdu01502.1	MYB	TAACCA	520	6	526
PdMADS4	Pdu01502.1	MYB	CAACCA	1572	6	1578
PdMADS4	Pdu01502.1	TCCC-motif	TCTCCCT	1917	7	1924	part of a light responsive element
PdMADS4	Pdu01502.1	TGA-element	AACGAC	61	6	67	auxin-responsive element
PdMADS4	Pdu01502.1	G-Box	TCCACATGGCA	140	10	150	cis-acting regulatory element involved in light responsiveness
PdMADS4	Pdu01502.1	G-Box	CACGTG	516	6	522	cis-acting regulatory element involved in light responsiveness
PdMADS4	Pdu01502.1	GT1-motif	GGTTAA	371	6	377	light responsive element
PdMADS4	Pdu01502.1	GT1-motif	GGTTAA	521	6	527	light responsive element
PdMADS4	Pdu01502.1	GT1-motif	GGTTAAT	618	7	625	light responsive element
PdMADS4	Pdu01502.1	GT1-motif	GGTTAA	619	6	625	light responsive element
PdMADS4	Pdu01502.1	GT1-motif	GGTTAA	1345	6	1351	light responsive element
PdMADS4	Pdu01502.1	GT1-motif	GGTTAA	1527	6	1533	light responsive element
PdMADS4	Pdu01502.1	W box	TTGACC	1380	6	1386
PdMADS4	Pdu01502.1	WRE3	CCACCT	486	6	492
PdMADS4	Pdu01502.1	WRE3	CCACCT	692	6	698
PdMADS4	Pdu01502.1	MRE	AACCTAA	1422	7	1429	MYB binding site involved in light responsiveness
PdMADS4	Pdu01502.1	O2-site	GATGACATGG	151	9	160	cis-acting regulatory element involved in zein metabolism regulation
PdMADS4	Pdu01502.1	Unnamed__1	CGTGG	518	5	523
PdMADS4	Pdu01502.1	Unnamed__1	CGTGG	1970	5	1975
PdMADS4	Pdu01502.1	circadian	CAAAGATATC	1285	9	1294	cis-acting regulatory element involved in circadian control
PdMADS4	Pdu01502.1	ERE	ATTTTAAA	466	8	474
PdMADS5	Pdu01504.1	WRE3	CCACCT	698	6	704
PdMADS5	Pdu01504.1	WRE3	CCACCT	1674	6	1680
PdMADS5	Pdu01504.1	CCAAT-box	CAACGG	1392	6	1398	MYBHv1 binding site
PdMADS5	Pdu01504.1	HD-Zip 1	CAAT(A/T)ATTG	1309	8.5	1317.5	element involved in differentiation of the palisade mesophyll cells
PdMADS5	Pdu01504.1	Unnamed__1	CGTGG	308	5	313
PdMADS5	Pdu01504.1	ERE	ATTTTAAA	723	8	731
PdMADS5	Pdu01504.1	ERE	ATTTTAAA	1821	8	1829
PdMADS5	Pdu01504.1	circadian	CAAAGATATC	1270	9	1279	cis-acting regulatory element involved in circadian control
PdMADS5	Pdu01504.1	ARE	AAACCA	268	6	274	cis-acting regulatory element essential for the anaerobic induction
PdMADS5	Pdu01504.1	MYC	CATTTG	570	6	576
PdMADS5	Pdu01504.1	MYC	CATGTG	1005	6	1011
PdMADS5	Pdu01504.1	MYC	CATTTG	1493	6	1499
PdMADS5	Pdu01504.1	Unnamed__4	CTCC	6	4	10
PdMADS5	Pdu01504.1	Unnamed__4	CTCC	58	4	62
PdMADS5	Pdu01504.1	Unnamed__4	CTCC	325	4	329
PdMADS5	Pdu01504.1	Unnamed__4	CTCC	342	4	346
PdMADS5	Pdu01504.1	Unnamed__4	CTCC	395	4	399
PdMADS5	Pdu01504.1	Unnamed__4	CTCC	428	4	432
PdMADS5	Pdu01504.1	Unnamed__4	CTCC	1001	4	1005
PdMADS5	Pdu01504.1	Unnamed__4	CTCC	1079	4	1083
PdMADS5	Pdu01504.1	Unnamed__4	CTCC	1101	4	1105
PdMADS5	Pdu01504.1	Unnamed__4	CTCC	1119	4	1123
PdMADS5	Pdu01504.1	Unnamed__4	CTCC	1555	4	1559
PdMADS5	Pdu01504.1	Unnamed__4	CTCC	1575	4	1579
PdMADS5	Pdu01504.1	Unnamed__4	CTCC	1645	4	1649
PdMADS5	Pdu01504.1	Unnamed__4	CTCC	1715	4	1719
PdMADS5	Pdu01504.1	Unnamed__4	CTCC	1855	4	1859
PdMADS5	Pdu01504.1		motif_sequence	129	4	133	short_function
PdMADS5	Pdu01504.1		motif_sequence	157	4	161	short_function
PdMADS5	Pdu01504.1		motif_sequence	295	4	299	short_function
PdMADS5	Pdu01504.1		motif_sequence	567	4	571	short_function
PdMADS5	Pdu01504.1		motif_sequence	640	4	644	short_function
PdMADS5	Pdu01504.1		motif_sequence	642	4	646	short_function
PdMADS5	Pdu01504.1		motif_sequence	646	4	650	short_function
PdMADS5	Pdu01504.1		motif_sequence	904	4	908	short_function
PdMADS5	Pdu01504.1		motif_sequence	1004	4	1008	short_function
PdMADS5	Pdu01504.1		motif_sequence	1059	4	1063	short_function
PdMADS5	Pdu01504.1		motif_sequence	1117	4	1121	short_function
PdMADS5	Pdu01504.1		motif_sequence	1145	4	1149	short_function
PdMADS5	Pdu01504.1		motif_sequence	1176	4	1180	short_function
PdMADS5	Pdu01504.1		motif_sequence	1397	4	1401	short_function
PdMADS5	Pdu01504.1		motif_sequence	1575	4	1579	short_function
PdMADS5	Pdu01504.1		motif_sequence	1620	4	1624	short_function
PdMADS5	Pdu01504.1		motif_sequence	1715	4	1719	short_function
PdMADS5	Pdu01504.1		motif_sequence	1853	4	1857	short_function
PdMADS5	Pdu01504.1		motif_sequence	1926	4	1930	short_function
PdMADS5	Pdu01504.1		motif_sequence	1944	4	1948	short_function
PdMADS5	Pdu01504.1	G-Box	CACGTGAAA	303	9	312	cis-acting regulatory element involved in light responsiveness
PdMADS5	Pdu01504.1	G-Box	CACGTG	306	6	312	cis-acting regulatory element involved in light responsiveness
PdMADS5	Pdu01504.1	MYB	CAACCA	351	6	357
PdMADS5	Pdu01504.1	MYB	TAACCA	1726	6	1732
PdMADS5	Pdu01504.1	TCCC-motif	TCTCCCT	1573	7	1580	part of a light responsive element
PdMADS5	Pdu01504.1	TATA-box	ccTATAAAaa	50	9	59	core promoter element around -30 of transcription start
PdMADS5	Pdu01504.1	TATA-box	TATAAAT	51	7	58	core promoter element around -30 of transcription start
PdMADS5	Pdu01504.1	TATA-box	TATAAA	52	6	58	core promoter element around -30 of transcription start
PdMADS5	Pdu01504.1	TATA-box	TATAA	53	5	58	core promoter element around -30 of transcription start
PdMADS5	Pdu01504.1	TATA-box	TATA	54	4	58	core promoter element around -30 of transcription start
PdMADS5	Pdu01504.1	TATA-box	TACAAAA	76	7	83	core promoter element around -30 of transcription start
PdMADS5	Pdu01504.1	TATA-box	TATTTAAA	202	8	210	core promoter element around -30 of transcription start
PdMADS5	Pdu01504.1	TATA-box	TATAAGAA	771	8	779	core promoter element around -30 of transcription start
PdMADS5	Pdu01504.1	TATA-box	TATAA	774	5	779	core promoter element around -30 of transcription start
PdMADS5	Pdu01504.1	TATA-box	TATA	775	4	779	core promoter element around -30 of transcription start
PdMADS5	Pdu01504.1	TATA-box	TATA	994	4	998	core promoter element around -30 of transcription start
PdMADS5	Pdu01504.1	TATA-box	ATATAT	1217	6	1223	core promoter element around -30 of transcription start
PdMADS5	Pdu01504.1	TATA-box	TATA	1218	4	1222	core promoter element around -30 of transcription start
PdMADS5	Pdu01504.1	TATA-box	TATA	1241	4	1245	core promoter element around -30 of transcription start
PdMADS5	Pdu01504.1	TATA-box	ATATAA	1297	6	1303	core promoter element around -30 of transcription start
PdMADS5	Pdu01504.1	TATA-box	TATA	1298	4	1302	core promoter element around -30 of transcription start
PdMADS5	Pdu01504.1	TATA-box	TATTTAAA	1603	8	1611	core promoter element around -30 of transcription start
PdMADS5	Pdu01504.1	TATA-box	ATATAA	1663	6	1669	core promoter element around -30 of transcription start
PdMADS5	Pdu01504.1	TATA-box	TATA	1664	4	1668	core promoter element around -30 of transcription start
PdMADS5	Pdu01504.1	TATA-box	TATTTAAA	1819	8	1827	core promoter element around -30 of transcription start
PdMADS5	Pdu01504.1	TATA-box	ATTATA	1860	6	1866	core promoter element around -30 of transcription start
PdMADS5	Pdu01504.1	TATA-box	TATAA	1861	5	1866	core promoter element around -30 of transcription start
PdMADS5	Pdu01504.1	TATA-box	TATA	1862	4	1866	core promoter element around -30 of transcription start
PdMADS5	Pdu01504.1	TATA-box	ATATAT	1889	6	1895	core promoter element around -30 of transcription start
PdMADS5	Pdu01504.1	TATA-box	TATA	1890	4	1894	core promoter element around -30 of transcription start
PdMADS5	Pdu01504.1	TATA-box	ATATAT	1897	6	1903	core promoter element around -30 of transcription start
PdMADS5	Pdu01504.1	TATA-box	TATA	1898	4	1902	core promoter element around -30 of transcription start
PdMADS5	Pdu01504.1	TATA-box	ccTATAAAaa	1984	9	1993	core promoter element around -30 of transcription start
PdMADS5	Pdu01504.1	TATA-box	TATAAAA	1985	7	1992	core promoter element around -30 of transcription start
PdMADS5	Pdu01504.1	TATA-box	TATAAA	1986	6	1992	core promoter element around -30 of transcription start
PdMADS5	Pdu01504.1	TATA-box	TATAA	1987	5	1992	core promoter element around -30 of transcription start
PdMADS5	Pdu01504.1	TATA-box	TATA	1988	4	1992	core promoter element around -30 of transcription start
PdMADS5	Pdu01504.1	TC-rich repeats	GTTTTCTTAC	743	9	752	cis-acting element involved in defense and stress responsiveness
PdMADS5	Pdu01504.1	STRE	AGGGG	1566	5	1571
PdMADS5	Pdu01504.1	STRE	AGGGG	1712	5	1717
PdMADS5	Pdu01504.1	STRE	AGGGG	1905	5	1910
PdMADS5	Pdu01504.1	MYB recognition site	CCGTTG	1392	6	1398
PdMADS5	Pdu01504.1	Unnamed__6	taTAAATATct	231	10	241
PdMADS5	Pdu01504.1	Box 4	ATTAAT	108	6	114	part of a conserved DNA module involved in light responsiveness
PdMADS5	Pdu01504.1	Box 4	ATTAAT	185	6	191	part of a conserved DNA module involved in light responsiveness
PdMADS5	Pdu01504.1	Box 4	ATTAAT	223	6	229	part of a conserved DNA module involved in light responsiveness
PdMADS5	Pdu01504.1	Box 4	ATTAAT	245	6	251	part of a conserved DNA module involved in light responsiveness
PdMADS5	Pdu01504.1	Box 4	ATTAAT	249	6	255	part of a conserved DNA module involved in light responsiveness
PdMADS5	Pdu01504.1	Box 4	ATTAAT	279	6	285	part of a conserved DNA module involved in light responsiveness
PdMADS5	Pdu01504.1	Box 4	ATTAAT	752	6	758	part of a conserved DNA module involved in light responsiveness
PdMADS5	Pdu01504.1	Box 4	ATTAAT	1037	6	1043	part of a conserved DNA module involved in light responsiveness
PdMADS5	Pdu01504.1	ABRE	CACGTG	306	6	312	cis-acting element involved in the abscisic acid responsiveness
PdMADS5	Pdu01504.1	ABRE	ACGTG	307	5	312	cis-acting element involved in the abscisic acid responsiveness
PdMADS5	Pdu01504.1	ABRE	AACCCGG	1121	7	1128	cis-acting element involved in the abscisic acid responsiveness
PdMADS5	Pdu01504.1	Myb	TAACTG	463	6	469
PdMADS5	Pdu01504.1	Myb	TAACTG	682	6	688
PdMADS5	Pdu01504.1	TATA	TATAAAAT	775	8	783
PdMADS5	Pdu01504.1	AAGAA-motif	GAAAGAA	456	7	463
PdMADS5	Pdu01504.1	I-box	gGATAAGGTG	977	9	986	part of a light responsive element
PdMADS5	Pdu01504.1	I-box	cCATATCCAAT	1851	10	1861	part of a light responsive element
PdMADS5	Pdu01504.1	Myc	TCTCTTA	121	7	128
PdMADS5	Pdu01504.1	Myc	TCTCTTA	1194	7	1201
PdMADS5	Pdu01504.1	CAAT-box	CAAT	243	4	247
PdMADS5	Pdu01504.1	CAAT-box	CCAAT	322	5	327	common cis-acting element in promoter and enhancer regions
PdMADS5	Pdu01504.1	CAAT-box	CAAT	435	4	439
PdMADS5	Pdu01504.1	CAAT-box	CAAT	515	4	519
PdMADS5	Pdu01504.1	CAAT-box	CAAAT	539	5	544	common cis-acting element in promoter and enhancer regions
PdMADS5	Pdu01504.1	CAAT-box	CAAAT	571	5	576	common cis-acting element in promoter and enhancer regions
PdMADS5	Pdu01504.1	CAAT-box	CAAT	604	4	608
PdMADS5	Pdu01504.1	CAAT-box	CCAAT	612	5	617	common cis-acting element in promoter and enhancer regions
PdMADS5	Pdu01504.1	CAAT-box	CAAT	613	4	617
PdMADS5	Pdu01504.1	CAAT-box	CAAT	713	4	717
PdMADS5	Pdu01504.1	CAAT-box	CAAT	759	4	763
PdMADS5	Pdu01504.1	CAAT-box	CAAT	788	4	792
PdMADS5	Pdu01504.1	CAAT-box	CAAT	860	4	864
PdMADS5	Pdu01504.1	CAAT-box	CAAT	914	4	918
PdMADS5	Pdu01504.1	CAAT-box	CAAAT	1032	5	1037	common cis-acting element in promoter and enhancer regions
PdMADS5	Pdu01504.1	CAAT-box	CAAT	1041	4	1045
PdMADS5	Pdu01504.1	CAAT-box	CCAAT	1054	5	1059	common cis-acting element in promoter and enhancer regions
PdMADS5	Pdu01504.1	CAAT-box	CAAT	1089	4	1093
PdMADS5	Pdu01504.1	CAAT-box	CAAT	1096	4	1100
PdMADS5	Pdu01504.1	CAAT-box	CAAT	1130	4	1134
PdMADS5	Pdu01504.1	CAAT-box	CAAT	1137	4	1141
PdMADS5	Pdu01504.1	CAAT-box	CAAT	1309	4	1313
PdMADS5	Pdu01504.1	CAAT-box	CAAT	1314	4	1318
PdMADS5	Pdu01504.1	CAAT-box	CAAAT	1334	5	1339	common cis-acting element in promoter and enhancer regions
PdMADS5	Pdu01504.1	CAAT-box	CCAAT	1337	5	1342	common cis-acting element in promoter and enhancer regions
PdMADS5	Pdu01504.1	CAAT-box	CAAT	1347	4	1351
PdMADS5	Pdu01504.1	CAAT-box	CAAT	1415	4	1419
PdMADS5	Pdu01504.1	CAAT-box	CAAT	1450	4	1454
PdMADS5	Pdu01504.1	CAAT-box	CCAAT	1486	5	1491	common cis-acting element in promoter and enhancer regions
PdMADS5	Pdu01504.1	CAAT-box	CAAAT	1494	5	1499	common cis-acting element in promoter and enhancer regions
PdMADS5	Pdu01504.1	CAAT-box	CAAAT	1582	5	1587	common cis-acting element in promoter and enhancer regions
PdMADS5	Pdu01504.1	CAAT-box	CCAAT	1642	5	1647	common cis-acting element in promoter and enhancer regions
PdMADS5	Pdu01504.1	CAAT-box	CAAT	1693	4	1697
PdMADS5	Pdu01504.1	CAAT-box	CAAAT	1702	5	1707	common cis-acting element in promoter and enhancer regions
PdMADS5	Pdu01504.1	CAAT-box	CAAT	1705	4	1709
PdMADS5	Pdu01504.1	CAAT-box	CCAAT	1729	5	1734	common cis-acting element in promoter and enhancer regions
PdMADS5	Pdu01504.1	CAAT-box	CAAT	1730	4	1734
PdMADS5	Pdu01504.1	CAAT-box	CAAT	1752	4	1756
PdMADS5	Pdu01504.1	CAAT-box	CCAAT	1857	5	1862	common cis-acting element in promoter and enhancer regions
PdMADS5	Pdu01504.1	CAAT-box	CAAT	1858	4	1862
PdMADS5	Pdu01504.1	CAAT-box	CAAAT	1865	5	1870	common cis-acting element in promoter and enhancer regions
PdMADS5	Pdu01504.1	CAAT-box	CAAT	1957	4	1961
PdMADS5	Pdu01504.1	G-box	GCCACGTGGA	304	9	313	cis-acting regulatory element involved in light responsiveness
PdMADS5	Pdu01504.1	G-box	CACGTG	306	6	312	cis-acting regulatory element involved in light responsiveness
PdMADS5	Pdu01504.1	G-box	GCCACGTGGA	1671	9	1680	cis-acting regulatory element involved in light responsiveness
PdMADS5	Pdu01504.1	GATA-motif	GATAGGG	978	7	985	part of a light responsive element
PdMADS5	Pdu01504.1	AuxRR-core	GGTCCAT	1084	7	1091	cis-acting regulatory element involved in auxin responsiveness
PdMADS5	Pdu01504.1	MYB-like sequence	TAACCA	1726	6	1732
PdMADS5	Pdu01504.1	chs-CMA1a	TTACTTAA	272	8	280	part of a light responsive element
PdMADS5	Pdu01504.1	chs-CMA1a	TTACTTAA	1233	8	1241	part of a light responsive element
PdMADS5	Pdu01504.1	chs-CMA1a	TTACTTAA	1290	8	1298	part of a light responsive element
PdMADS6	Pdu01505.1	STRE	AGGGG	1586	5	1591
PdMADS6	Pdu01505.1	STRE	AGGGG	1592	5	1597
PdMADS6	Pdu01505.1	STRE	AGGGG	1816	5	1821
PdMADS6	Pdu01505.1	STRE	AGGGG	1907	5	1912
PdMADS6	Pdu01505.1	TATA-box	TATA	39	4	43	core promoter element around -30 of transcription start
PdMADS6	Pdu01505.1	TATA-box	ATTATA	519	6	525	core promoter element around -30 of transcription start
PdMADS6	Pdu01505.1	TATA-box	TATATAA	520	7	527	core promoter element around -30 of transcription start
PdMADS6	Pdu01505.1	TATA-box	TATATA	521	6	527	core promoter element around -30 of transcription start
PdMADS6	Pdu01505.1	TATA-box	ATATAA	522	6	528	core promoter element around -30 of transcription start
PdMADS6	Pdu01505.1	TATA-box	TATA	523	4	527	core promoter element around -30 of transcription start
PdMADS6	Pdu01505.1	TATA-box	TATACA	594	6	600	core promoter element around -30 of transcription start
PdMADS6	Pdu01505.1	TATA-box	TATATA	596	6	602	core promoter element around -30 of transcription start
PdMADS6	Pdu01505.1	TATA-box	ATATAA	597	6	603	core promoter element around -30 of transcription start
PdMADS6	Pdu01505.1	TATA-box	TATA	598	4	602	core promoter element around -30 of transcription start
PdMADS6	Pdu01505.1	TATA-box	TATACA	635	6	641	core promoter element around -30 of transcription start
PdMADS6	Pdu01505.1	TATA-box	TATA	637	4	641	core promoter element around -30 of transcription start
PdMADS6	Pdu01505.1	TATA-box	TATAA	774	5	779	core promoter element around -30 of transcription start
PdMADS6	Pdu01505.1	TATA-box	TATA	775	4	779	core promoter element around -30 of transcription start
PdMADS6	Pdu01505.1	TATA-box	TACAAAA	911	7	918	core promoter element around -30 of transcription start
PdMADS6	Pdu01505.1	TATA-box	TATA	993	4	997	core promoter element around -30 of transcription start
PdMADS6	Pdu01505.1	TATA-box	ATATAT	1649	6	1655	core promoter element around -30 of transcription start
PdMADS6	Pdu01505.1	TATA-box	TATA	1650	4	1654	core promoter element around -30 of transcription start
PdMADS6	Pdu01505.1	TATA-box	TATATA	1730	6	1736	core promoter element around -30 of transcription start
PdMADS6	Pdu01505.1	TATA-box	ATATAT	1731	6	1737	core promoter element around -30 of transcription start
PdMADS6	Pdu01505.1	TATA-box	TATA	1732	4	1736	core promoter element around -30 of transcription start
PdMADS6	Pdu01505.1	TATA-box	TATA	1745	4	1749	core promoter element around -30 of transcription start
PdMADS6	Pdu01505.1	TATA-box	TATA	1822	4	1826	core promoter element around -30 of transcription start
PdMADS6	Pdu01505.1	TATA-box	ATATAT	1891	6	1897	core promoter element around -30 of transcription start
PdMADS6	Pdu01505.1	TATA-box	TATA	1892	4	1896	core promoter element around -30 of transcription start
PdMADS6	Pdu01505.1	TATA-box	TATATA	1898	6	1904	core promoter element around -30 of transcription start
PdMADS6	Pdu01505.1	TATA-box	ATATAT	1899	6	1905	core promoter element around -30 of transcription start
PdMADS6	Pdu01505.1	TATA-box	TATATA	1900	6	1906	core promoter element around -30 of transcription start
PdMADS6	Pdu01505.1	TATA-box	TATA	1902	4	1906	core promoter element around -30 of transcription start
PdMADS6	Pdu01505.1	TATA-box	TATAAATA	1984	8	1992	core promoter element around -30 of transcription start
PdMADS6	Pdu01505.1	TATA-box	TATAAAT	1985	7	1992	core promoter element around -30 of transcription start
PdMADS6	Pdu01505.1	TATA-box	TATAAA	1986	6	1992	core promoter element around -30 of transcription start
PdMADS6	Pdu01505.1	TATA-box	TATAA	1987	5	1992	core promoter element around -30 of transcription start
PdMADS6	Pdu01505.1	TATA-box	TATA	1988	4	1992	core promoter element around -30 of transcription start
PdMADS6	Pdu01505.1	Unnamed__6	taTAAATATct	1981	10	1991
PdMADS6	Pdu01505.1	Box 4	ATTAAT	553	6	559	part of a conserved DNA module involved in light responsiveness
PdMADS6	Pdu01505.1	Box 4	ATTAAT	1378	6	1384	part of a conserved DNA module involved in light responsiveness
PdMADS6	Pdu01505.1	CGTCA-motif	CGTCA	1342	5	1347	cis-acting regulatory element involved in the MeJA-responsiveness
PdMADS6	Pdu01505.1	CGTCA-motif	CGTCA	1709	5	1714	cis-acting regulatory element involved in the MeJA-responsiveness
PdMADS6	Pdu01505.1	TGACG-motif	TGACG	1342	5	1347	cis-acting regulatory element involved in the MeJA-responsiveness
PdMADS6	Pdu01505.1	TGACG-motif	TGACG	1709	5	1714	cis-acting regulatory element involved in the MeJA-responsiveness
PdMADS6	Pdu01505.1	AT~TATA-box	TATATA	521	6	527
PdMADS6	Pdu01505.1	AT~TATA-box	TATATA	596	6	602
PdMADS6	Pdu01505.1	AT~TATA-box	TATATA	1730	6	1736
PdMADS6	Pdu01505.1	AT~TATA-box	TATATA	1898	6	1904
PdMADS6	Pdu01505.1	AT~TATA-box	TATATA	1900	6	1906
PdMADS6	Pdu01505.1	Myb	TAACTG	771	6	777
PdMADS6	Pdu01505.1	Myb	TAACTG	861	6	867
PdMADS6	Pdu01505.1	ABRE	ACGTG	1230	5	1235	cis-acting element involved in the abscisic acid responsiveness
PdMADS6	Pdu01505.1	ABRE	ACGTG	1252	5	1257	cis-acting element involved in the abscisic acid responsiveness
PdMADS6	Pdu01505.1	GCN4_motif	TGAGTCA	874	7	881	cis-regulatory element involved in endosperm expression
PdMADS6	Pdu01505.1	ACE	CTAACGTATT	459	9	468	cis-acting element involved in light responsiveness
PdMADS6	Pdu01505.1	I-box	cCATATCCAAT	1853	10	1863	part of a light responsive element
PdMADS6	Pdu01505.1	CAAT-box	CAAT	149	4	153
PdMADS6	Pdu01505.1	CAAT-box	CAAT	161	4	165
PdMADS6	Pdu01505.1	CAAT-box	CAAT	175	4	179
PdMADS6	Pdu01505.1	CAAT-box	CAAAT	203	5	208	common cis-acting element in promoter and enhancer regions
PdMADS6	Pdu01505.1	CAAT-box	CAAT	249	4	253
PdMADS6	Pdu01505.1	CAAT-box	CAAT	351	4	355
PdMADS6	Pdu01505.1	CAAT-box	CAAT	353	4	357
PdMADS6	Pdu01505.1	CAAT-box	CAAT	458	4	462
PdMADS6	Pdu01505.1	CAAT-box	CAAAT	497	5	502	common cis-acting element in promoter and enhancer regions
PdMADS6	Pdu01505.1	CAAT-box	CAAT	536	4	540
PdMADS6	Pdu01505.1	CAAT-box	CAAT	543	4	547
PdMADS6	Pdu01505.1	CAAT-box	CAAT	575	4	579
PdMADS6	Pdu01505.1	CAAT-box	CAAT	624	4	628
PdMADS6	Pdu01505.1	CAAT-box	CCCAATTT	668	8	676	common cis-acting element in promoter and enhancer regions
PdMADS6	Pdu01505.1	CAAT-box	CCAAT	670	5	675	common cis-acting element in promoter and enhancer regions
PdMADS6	Pdu01505.1	CAAT-box	CAAAT	685	5	690	common cis-acting element in promoter and enhancer regions
PdMADS6	Pdu01505.1	CAAT-box	CAAT	790	4	794
PdMADS6	Pdu01505.1	CAAT-box	CAAT	819	4	823
PdMADS6	Pdu01505.1	CAAT-box	CAAT	854	4	858
PdMADS6	Pdu01505.1	CAAT-box	CAAAT	879	5	884	common cis-acting element in promoter and enhancer regions
PdMADS6	Pdu01505.1	CAAT-box	CAAT	920	4	924
PdMADS6	Pdu01505.1	CAAT-box	CAACCAACTCC	1006	10	1016	common cis-acting element in promoter and enhancer regions
PdMADS6	Pdu01505.1	CAAT-box	CAAT	1287	4	1291
PdMADS6	Pdu01505.1	CAAT-box	CAAT	1399	4	1403
PdMADS6	Pdu01505.1	CAAT-box	CAAT	1461	4	1465
PdMADS6	Pdu01505.1	CAAT-box	CAAAT	1558	5	1563	common cis-acting element in promoter and enhancer regions
PdMADS6	Pdu01505.1	CAAT-box	CAAT	1703	4	1707
PdMADS6	Pdu01505.1	CAAT-box	CAAT	1754	4	1758
PdMADS6	Pdu01505.1	CAAT-box	CCAAT	1764	5	1769	common cis-acting element in promoter and enhancer regions
PdMADS6	Pdu01505.1	CAAT-box	CCAAT	1859	5	1864	common cis-acting element in promoter and enhancer regions
PdMADS6	Pdu01505.1	CAAT-box	CAAT	1860	4	1864
PdMADS6	Pdu01505.1	CAAT-box	CAAT	1862	4	1866
PdMADS6	Pdu01505.1	CAAT-box	CAAAT	1871	5	1876	common cis-acting element in promoter and enhancer regions
PdMADS6	Pdu01505.1	CAAT-box	CAAT	1889	4	1893
PdMADS6	Pdu01505.1	CAAT-box	CAAAT	1938	5	1943	common cis-acting element in promoter and enhancer regions
PdMADS6	Pdu01505.1	CAAT-box	CAAT	1957	4	1961
PdMADS6	Pdu01505.1	G-box	CACGAC	397	6	403	cis-acting regulatory element involved in light responsiveness
PdMADS6	Pdu01505.1	G-box	CACGTC	1229	6	1235	cis-acting regulatory element involved in light responsiveness
PdMADS6	Pdu01505.1	G-box	CACGTC	1251	6	1257	cis-acting regulatory element involved in light responsiveness
PdMADS6	Pdu01505.1	P-box	CCTTTTG	319	7	326	gibberellin-responsive element
PdMADS6	Pdu01505.1	WRE3	CCACCT	996	6	1002
PdMADS6	Pdu01505.1	WRE3	CCACCT	1002	6	1008
PdMADS6	Pdu01505.1	WRE3	CCACCT	1035	6	1041
PdMADS6	Pdu01505.1	WRE3	CCACCT	1044	6	1050
PdMADS6	Pdu01505.1	WRE3	CCACCT	1073	6	1079
PdMADS6	Pdu01505.1	WRE3	CCACCT	1096	6	1102
PdMADS6	Pdu01505.1	WRE3	CCACCT	1108	6	1114
PdMADS6	Pdu01505.1	WRE3	CCACCT	1150	6	1156
PdMADS6	Pdu01505.1	WRE3	CCACCT	1161	6	1167
PdMADS6	Pdu01505.1	WRE3	CCACCT	1258	6	1264
PdMADS6	Pdu01505.1	WRE3	CCACCT	1270	6	1276
PdMADS6	Pdu01505.1	WRE3	CCACCT	1300	6	1306
PdMADS6	Pdu01505.1	WRE3	CCACCT	1333	6	1339
PdMADS6	Pdu01505.1	Myb-binding site	CAACAG	410	6	416
PdMADS6	Pdu01505.1	Myb-binding site	CAACAG	927	6	933
PdMADS6	Pdu01505.1	O2-site	GATGATGTGG	1311	9	1320	cis-acting regulatory element involved in zein metabolism regulation
PdMADS6	Pdu01505.1	MRE	AACCTAA	1423	7	1430	MYB binding site involved in light responsiveness
PdMADS6	Pdu01505.1	Unnamed__1	CGTGG	1231	5	1236
PdMADS6	Pdu01505.1	Unnamed__1	CGTGG	1253	5	1258
PdMADS6	Pdu01505.1	ERE	ATTTTAAA	1467	8	1475
PdMADS6	Pdu01505.1	GARE-motif	TCTGTTG	410	7	417	gibberellin-responsive element
PdMADS6	Pdu01505.1	MYC	CATTTG	203	6	209
PdMADS6	Pdu01505.1	MYC	CAATTG	351	6	357
PdMADS6	Pdu01505.1	MYC	CATGTG	614	6	620
PdMADS6	Pdu01505.1	MYC	CATTTG	879	6	885
PdMADS6	Pdu01505.1	MYC	CAATTG	1860	6	1866
PdMADS6	Pdu01505.1		motif_sequence	485	4	489	short_function
PdMADS6	Pdu01505.1		motif_sequence	737	4	741	short_function
PdMADS6	Pdu01505.1		motif_sequence	884	4	888	short_function
PdMADS6	Pdu01505.1		motif_sequence	946	4	950	short_function
PdMADS6	Pdu01505.1		motif_sequence	967	4	971	short_function
PdMADS6	Pdu01505.1		motif_sequence	1092	4	1096	short_function
PdMADS6	Pdu01505.1		motif_sequence	1207	4	1211	short_function
PdMADS6	Pdu01505.1		motif_sequence	1266	4	1270	short_function
PdMADS6	Pdu01505.1		motif_sequence	1804	4	1808	short_function
PdMADS6	Pdu01505.1		motif_sequence	1826	4	1830	short_function
PdMADS6	Pdu01505.1		motif_sequence	1855	4	1859	short_function
PdMADS6	Pdu01505.1		motif_sequence	1925	4	1929	short_function
PdMADS6	Pdu01505.1		motif_sequence	1944	4	1948	short_function
PdMADS6	Pdu01505.1	Unnamed__4	CTCC	1000	4	1004
PdMADS6	Pdu01505.1	Unnamed__4	CTCC	1006	4	1010
PdMADS6	Pdu01505.1	Unnamed__4	CTCC	1048	4	1052
PdMADS6	Pdu01505.1	Unnamed__4	CTCC	1100	4	1104
PdMADS6	Pdu01505.1	Unnamed__4	CTCC	1148	4	1152
PdMADS6	Pdu01505.1	Unnamed__4	CTCC	1154	4	1158
PdMADS6	Pdu01505.1	Unnamed__4	CTCC	1201	4	1205
PdMADS6	Pdu01505.1	Unnamed__4	CTCC	1256	4	1260
PdMADS6	Pdu01505.1	Unnamed__4	CTCC	1307	4	1311
PdMADS6	Pdu01505.1	Unnamed__4	CTCC	1310	4	1314
PdMADS6	Pdu01505.1	Unnamed__4	CTCC	1331	4	1335
PdMADS6	Pdu01505.1	Unnamed__4	CTCC	1337	4	1341
PdMADS6	Pdu01505.1	Unnamed__4	CTCC	1454	4	1458
PdMADS6	Pdu01505.1	Unnamed__4	CTCC	1510	4	1514
PdMADS6	Pdu01505.1	Unnamed__4	CTCC	1806	4	1810
PdMADS6	Pdu01505.1	Unnamed__4	CTCC	1857	4	1861
PdMADS6	Pdu01505.1	TGA-element	AACGAC	1013	6	1019	auxin-responsive element
PdMADS6	Pdu01505.1	chs-CMA2c	ATGTACGTGGAGG	1248	12	1260	part of a light responsive element
PdMADS6	Pdu01505.1	as-1	TGACG	1342	5	1347
PdMADS6	Pdu01505.1	as-1	TGACG	1709	5	1714
PdMADS6	Pdu01505.1	TCCC-motif	TCTCCCT	1805	7	1812	part of a light responsive element
PdMADS6	Pdu01505.1	MYB	CAACAG	410	6	416
PdMADS6	Pdu01505.1	MYB	CAACAG	927	6	933
PdMADS7	Pdu02103.1	3-AF1 binding site	TAAGAGAGGAA	601	10	611	light responsive element
PdMADS7	Pdu02103.1	GARE-motif	TCTGTTG	1692	7	1699	gibberellin-responsive element
PdMADS7	Pdu02103.1	Unnamed__1	CGTGG	1920	5	1925
PdMADS7	Pdu02103.1	Myb-binding site	CAACAG	1692	6	1698
PdMADS7	Pdu02103.1	WRE3	CCACCT	921	6	927
PdMADS7	Pdu02103.1	CAT-box	GCCACT	1491	6	1497	cis-acting regulatory element related to meristem expression
PdMADS7	Pdu02103.1	RY-element	CATGCATG	1611	8	1619	cis-acting regulatory element involved in seed-specific regulation
PdMADS7	Pdu02103.1	GA-motif	ATAGATAA	622	8	630	part of a light responsive element
PdMADS7	Pdu02103.1	as-1	TGACG	55	5	60
PdMADS7	Pdu02103.1	as-1	TGACG	891	5	896
PdMADS7	Pdu02103.1	TCCC-motif	TCTCCCT	1415	7	1422	part of a light responsive element
PdMADS7	Pdu02103.1	MYB	CAACCA	514	6	520
PdMADS7	Pdu02103.1	MYB	CAACCA	820	6	826
PdMADS7	Pdu02103.1	MYB	TAACCA	835	6	841
PdMADS7	Pdu02103.1	MYB	CAACAG	1692	6	1698
PdMADS7	Pdu02103.1		motif_sequence	403	4	407	short_function
PdMADS7	Pdu02103.1		motif_sequence	422	4	426	short_function
PdMADS7	Pdu02103.1		motif_sequence	948	4	952	short_function
PdMADS7	Pdu02103.1		motif_sequence	1030	4	1034	short_function
PdMADS7	Pdu02103.1		motif_sequence	1414	4	1418	short_function
PdMADS7	Pdu02103.1		motif_sequence	1857	4	1861	short_function
PdMADS7	Pdu02103.1		motif_sequence	1861	4	1865	short_function
PdMADS7	Pdu02103.1	Unnamed__4	CTCC	299	4	303
PdMADS7	Pdu02103.1	Unnamed__4	CTCC	896	4	900
PdMADS7	Pdu02103.1	Unnamed__4	CTCC	950	4	954
PdMADS7	Pdu02103.1	Unnamed__4	CTCC	1416	4	1420
PdMADS7	Pdu02103.1	Unnamed__4	CTCC	1593	4	1597
PdMADS7	Pdu02103.1	Unnamed__4	CTCC	1608	4	1612
PdMADS7	Pdu02103.1	Unnamed__4	CTCC	1876	4	1880
PdMADS7	Pdu02103.1	MYC	CATGTG	131	6	137
PdMADS7	Pdu02103.1	MYC	CATGTG	402	6	408
PdMADS7	Pdu02103.1	MYC	CATGTG	1021	6	1027
PdMADS7	Pdu02103.1	ARE	AAACCA	518	6	524	cis-acting regulatory element essential for the anaerobic induction
PdMADS7	Pdu02103.1	ARE	AAACCA	854	6	860	cis-acting regulatory element essential for the anaerobic induction
PdMADS7	Pdu02103.1	ARE	AAACCA	1512	6	1518	cis-acting regulatory element essential for the anaerobic induction
PdMADS7	Pdu02103.1	ARE	AAACCA	1716	6	1722	cis-acting regulatory element essential for the anaerobic induction
PdMADS7	Pdu02103.1	ARE	AAACCA	1840	6	1846	cis-acting regulatory element essential for the anaerobic induction
PdMADS7	Pdu02103.1	ABRE	ACGTG	496	5	501	cis-acting element involved in the abscisic acid responsiveness
PdMADS7	Pdu02103.1	Myb	CAACTG	670	6	676
PdMADS7	Pdu02103.1	Myb	CAACTG	1889	6	1895
PdMADS7	Pdu02103.1	CGTCA-motif	CGTCA	55	5	60	cis-acting regulatory element involved in the MeJA-responsiveness
PdMADS7	Pdu02103.1	CGTCA-motif	CGTCA	891	5	896	cis-acting regulatory element involved in the MeJA-responsiveness
PdMADS7	Pdu02103.1	box S	AGCCACC	919	7	926
PdMADS7	Pdu02103.1	TGACG-motif	TGACG	55	5	60	cis-acting regulatory element involved in the MeJA-responsiveness
PdMADS7	Pdu02103.1	TGACG-motif	TGACG	891	5	896	cis-acting regulatory element involved in the MeJA-responsiveness
PdMADS7	Pdu02103.1	AT~TATA-box	TATATA	568	6	574
PdMADS7	Pdu02103.1	AT~TATA-box	TATATAAA	1362	8	1370
PdMADS7	Pdu02103.1	AT~TATA-box	TATATA	1364	6	1370
PdMADS7	Pdu02103.1	AT~TATA-box	TATATAAA	1457	8	1465
PdMADS7	Pdu02103.1	AT~TATA-box	TATATA	1459	6	1465
PdMADS7	Pdu02103.1	AT~TATA-box	TATATA	1727	6	1733
PdMADS7	Pdu02103.1	Box 4	ATTAAT	74	6	80	part of a conserved DNA module involved in light responsiveness
PdMADS7	Pdu02103.1	Box 4	ATTAAT	119	6	125	part of a conserved DNA module involved in light responsiveness
PdMADS7	Pdu02103.1	Box 4	ATTAAT	353	6	359	part of a conserved DNA module involved in light responsiveness
PdMADS7	Pdu02103.1	Box 4	ATTAAT	440	6	446	part of a conserved DNA module involved in light responsiveness
PdMADS7	Pdu02103.1	Box 4	ATTAAT	1044	6	1050	part of a conserved DNA module involved in light responsiveness
PdMADS7	Pdu02103.1	Box 4	ATTAAT	1064	6	1070	part of a conserved DNA module involved in light responsiveness
PdMADS7	Pdu02103.1	Box 4	ATTAAT	1423	6	1429	part of a conserved DNA module involved in light responsiveness
PdMADS7	Pdu02103.1	Box 4	ATTAAT	1870	6	1876	part of a conserved DNA module involved in light responsiveness
PdMADS7	Pdu02103.1	TCA-element	CCATCTTTTT	26	9	35	cis-acting element involved in salicylic acid responsiveness
PdMADS7	Pdu02103.1	TCA-element	CCATCTTTTT	170	9	179	cis-acting element involved in salicylic acid responsiveness
PdMADS7	Pdu02103.1	TCA-element	CCATCTTTTT	813	9	822	cis-acting element involved in salicylic acid responsiveness
PdMADS7	Pdu02103.1	TCA-element	CCATCTTTTT	1579	9	1588	cis-acting element involved in salicylic acid responsiveness
PdMADS7	Pdu02103.1	TATA-box	ATATAA	36	6	42	core promoter element around -30 of transcription start
PdMADS7	Pdu02103.1	TATA-box	TATA	37	4	41	core promoter element around -30 of transcription start
PdMADS7	Pdu02103.1	TATA-box	ATATAT	389	6	395	core promoter element around -30 of transcription start
PdMADS7	Pdu02103.1	TATA-box	TATA	390	4	394	core promoter element around -30 of transcription start
PdMADS7	Pdu02103.1	TATA-box	TATACA	395	6	401	core promoter element around -30 of transcription start
PdMADS7	Pdu02103.1	TATA-box	TATA	397	4	401	core promoter element around -30 of transcription start
PdMADS7	Pdu02103.1	TATA-box	ATATAT	567	6	573	core promoter element around -30 of transcription start
PdMADS7	Pdu02103.1	TATA-box	TATATA	568	6	574	core promoter element around -30 of transcription start
PdMADS7	Pdu02103.1	TATA-box	TATA	570	4	574	core promoter element around -30 of transcription start
PdMADS7	Pdu02103.1	TATA-box	ATATAT	589	6	595	core promoter element around -30 of transcription start
PdMADS7	Pdu02103.1	TATA-box	TATA	590	4	594	core promoter element around -30 of transcription start
PdMADS7	Pdu02103.1	TATA-box	TATAAAT	618	7	625	core promoter element around -30 of transcription start
PdMADS7	Pdu02103.1	TATA-box	TATAAA	619	6	625	core promoter element around -30 of transcription start
PdMADS7	Pdu02103.1	TATA-box	TATAA	620	5	625	core promoter element around -30 of transcription start
PdMADS7	Pdu02103.1	TATA-box	TATA	621	4	625	core promoter element around -30 of transcription start
PdMADS7	Pdu02103.1	TATA-box	ccTATAAAaa	641	9	650	core promoter element around -30 of transcription start
PdMADS7	Pdu02103.1	TATA-box	TATAA	642	5	647	core promoter element around -30 of transcription start
PdMADS7	Pdu02103.1	TATA-box	TATA	643	4	647	core promoter element around -30 of transcription start
PdMADS7	Pdu02103.1	TATA-box	TATA	711	4	715	core promoter element around -30 of transcription start
PdMADS7	Pdu02103.1	TATA-box	TATA	741	4	745	core promoter element around -30 of transcription start
PdMADS7	Pdu02103.1	TATA-box	TACATAAA	967	8	975	core promoter element around -30 of transcription start
PdMADS7	Pdu02103.1	TATA-box	TATACA	971	6	977	core promoter element around -30 of transcription start
PdMADS7	Pdu02103.1	TATA-box	TATA	973	4	977	core promoter element around -30 of transcription start
PdMADS7	Pdu02103.1	TATA-box	TATA	1085	4	1089	core promoter element around -30 of transcription start
PdMADS7	Pdu02103.1	TATA-box	ATTATA	1107	6	1113	core promoter element around -30 of transcription start
PdMADS7	Pdu02103.1	TATA-box	TATAA	1108	5	1113	core promoter element around -30 of transcription start
PdMADS7	Pdu02103.1	TATA-box	TATA	1109	4	1113	core promoter element around -30 of transcription start
PdMADS7	Pdu02103.1	TATA-box	ccTATAAAaa	1136	9	1145	core promoter element around -30 of transcription start
PdMADS7	Pdu02103.1	TATA-box	TATA	1138	4	1142	core promoter element around -30 of transcription start
PdMADS7	Pdu02103.1	TATA-box	TACAAAA	1287	7	1294	core promoter element around -30 of transcription start
PdMADS7	Pdu02103.1	TATA-box	TATAAAT	1294	7	1301	core promoter element around -30 of transcription start
PdMADS7	Pdu02103.1	TATA-box	TATAAA	1295	6	1301	core promoter element around -30 of transcription start
PdMADS7	Pdu02103.1	TATA-box	TATAA	1296	5	1301	core promoter element around -30 of transcription start
PdMADS7	Pdu02103.1	TATA-box	TATA	1297	4	1301	core promoter element around -30 of transcription start
PdMADS7	Pdu02103.1	TATA-box	TATAAAA	1361	7	1368	core promoter element around -30 of transcription start
PdMADS7	Pdu02103.1	TATA-box	ccTATAAAaa	1362	9	1371	core promoter element around -30 of transcription start
PdMADS7	Pdu02103.1	TATA-box	TATATAA	1363	7	1370	core promoter element around -30 of transcription start
PdMADS7	Pdu02103.1	TATA-box	TATATA	1364	6	1370	core promoter element around -30 of transcription start
PdMADS7	Pdu02103.1	TATA-box	TATA	1366	4	1370	core promoter element around -30 of transcription start
PdMADS7	Pdu02103.1	TATA-box	TATAAAA	1376	7	1383	core promoter element around -30 of transcription start
PdMADS7	Pdu02103.1	TATA-box	TATAAA	1377	6	1383	core promoter element around -30 of transcription start
PdMADS7	Pdu02103.1	TATA-box	TATAA	1378	5	1383	core promoter element around -30 of transcription start
PdMADS7	Pdu02103.1	TATA-box	TATA	1379	4	1383	core promoter element around -30 of transcription start
PdMADS7	Pdu02103.1	TATA-box	TATA	1403	4	1407	core promoter element around -30 of transcription start
PdMADS7	Pdu02103.1	TATA-box	taTATAAAg	1456	9	1465	core promoter element around -30 of transcription start
PdMADS7	Pdu02103.1	TATA-box	TATAAA	1457	6	1463	core promoter element around -30 of transcription start
PdMADS7	Pdu02103.1	TATA-box	TATATAA	1458	7	1465	core promoter element around -30 of transcription start
PdMADS7	Pdu02103.1	TATA-box	TATATA	1459	6	1465	core promoter element around -30 of transcription start
PdMADS7	Pdu02103.1	TATA-box	ATATAT	1460	6	1466	core promoter element around -30 of transcription start
PdMADS7	Pdu02103.1	TATA-box	TATA	1461	4	1465	core promoter element around -30 of transcription start
PdMADS7	Pdu02103.1	TATA-box	TATATAA	1726	7	1733	core promoter element around -30 of transcription start
PdMADS7	Pdu02103.1	TATA-box	TATATA	1727	6	1733	core promoter element around -30 of transcription start
PdMADS7	Pdu02103.1	TATA-box	ATATAA	1728	6	1734	core promoter element around -30 of transcription start
PdMADS7	Pdu02103.1	TATA-box	TATA	1729	4	1733	core promoter element around -30 of transcription start
PdMADS7	Pdu02103.1	TATA-box	TATA	1756	4	1760	core promoter element around -30 of transcription start
PdMADS7	Pdu02103.1	TATA-box	TACAAAA	1864	7	1871	core promoter element around -30 of transcription start
PdMADS7	Pdu02103.1	TATA-box	TACAAAA	1940	7	1947	core promoter element around -30 of transcription start
PdMADS7	Pdu02103.1	AuxRR-core	GGTCCAT	108	7	115	cis-acting regulatory element involved in auxin responsiveness
PdMADS7	Pdu02103.1	GATA-motif	GATAGGG	168	7	175	part of a light responsive element
PdMADS7	Pdu02103.1	MYB-like sequence	TAACCA	835	6	841
PdMADS7	Pdu02103.1	WUN-motif	TAATTACTC	293	9	302
PdMADS7	Pdu02103.1	WUN-motif	AAATTTCCT	977	9	986	wound-responsive element
PdMADS7	Pdu02103.1	WUN-motif	AAATTACT	1204	8	1212
PdMADS7	Pdu02103.1	WUN-motif	AAATTACT	1878	8	1886
PdMADS7	Pdu02103.1	CAAT-box	CAAAT	50	5	55	common cis-acting element in promoter and enhancer regions
PdMADS7	Pdu02103.1	CAAT-box	CAAAT	138	5	143	common cis-acting element in promoter and enhancer regions
PdMADS7	Pdu02103.1	CAAT-box	CAAT	212	4	216
PdMADS7	Pdu02103.1	CAAT-box	CAAAT	267	5	272	common cis-acting element in promoter and enhancer regions
PdMADS7	Pdu02103.1	CAAT-box	CAAT	340	4	344
PdMADS7	Pdu02103.1	CAAT-box	CAAT	393	4	397
PdMADS7	Pdu02103.1	CAAT-box	CAAT	473	4	477
PdMADS7	Pdu02103.1	CAAT-box	CAAAT	475	5	480	common cis-acting element in promoter and enhancer regions
PdMADS7	Pdu02103.1	CAAT-box	CCAAT	512	5	517	common cis-acting element in promoter and enhancer regions
PdMADS7	Pdu02103.1	CAAT-box	CAAAT	535	5	540	common cis-acting element in promoter and enhancer regions
PdMADS7	Pdu02103.1	CAAT-box	CAAAT	542	5	547	common cis-acting element in promoter and enhancer regions
PdMADS7	Pdu02103.1	CAAT-box	CCAAT	564	5	569	common cis-acting element in promoter and enhancer regions
PdMADS7	Pdu02103.1	CAAT-box	CAAT	565	4	569
PdMADS7	Pdu02103.1	CAAT-box	CAAT	704	4	708
PdMADS7	Pdu02103.1	CAAT-box	CAAT	716	4	720
PdMADS7	Pdu02103.1	CAAT-box	CCAAT	736	5	741	common cis-acting element in promoter and enhancer regions
PdMADS7	Pdu02103.1	CAAT-box	CAAT	767	4	771
PdMADS7	Pdu02103.1	CAAT-box	CAAT	878	4	882
PdMADS7	Pdu02103.1	CAAT-box	CAAT	1005	4	1009
PdMADS7	Pdu02103.1	CAAT-box	CAAAT	1048	5	1053	common cis-acting element in promoter and enhancer regions
PdMADS7	Pdu02103.1	CAAT-box	CAAT	1128	4	1132
PdMADS7	Pdu02103.1	CAAT-box	CAAT	1182	4	1186
PdMADS7	Pdu02103.1	CAAT-box	CAAT	1194	4	1198
PdMADS7	Pdu02103.1	CAAT-box	CAAT	1222	4	1226
PdMADS7	Pdu02103.1	CAAT-box	CAAT	1276	4	1280
PdMADS7	Pdu02103.1	CAAT-box	CAAAT	1383	5	1388	common cis-acting element in promoter and enhancer regions
PdMADS7	Pdu02103.1	CAAT-box	CCAAT	1397	5	1402	common cis-acting element in promoter and enhancer regions
PdMADS7	Pdu02103.1	CAAT-box	CAAAT	1483	5	1488	common cis-acting element in promoter and enhancer regions
PdMADS7	Pdu02103.1	CAAT-box	CAAAT	1589	5	1594	common cis-acting element in promoter and enhancer regions
PdMADS7	Pdu02103.1	CAAT-box	CAAT	1597	4	1601
PdMADS7	Pdu02103.1	CAAT-box	CAAAT	1704	5	1709	common cis-acting element in promoter and enhancer regions
PdMADS7	Pdu02103.1	CAAT-box	CCAAT	1714	5	1719	common cis-acting element in promoter and enhancer regions
PdMADS7	Pdu02103.1	CAAT-box	CAAT	1795	4	1799
PdMADS7	Pdu02103.1	MBS	CAACTG	670	6	676	MYB binding site involved in drought-inducibility
PdMADS7	Pdu02103.1	MBS	CAACTG	1889	6	1895	MYB binding site involved in drought-inducibility
PdMADS7	Pdu02103.1	G-box	CACGTC	495	6	501	cis-acting regulatory element involved in light responsiveness
PdMADS7	Pdu02103.1	AAGAA-motif	gGTAAAGAAA	147	9	156
PdMADS7	Pdu02103.1	AAGAA-motif	gGTAAAGAAA	328	9	337
PdMADS7	Pdu02103.1	AAGAA-motif	GAAAGAA	926	7	933
PdMADS7	Pdu02103.1	Myc	TCTCTTA	605	7	612
PdMADS7	Pdu02103.1	TATA	TATAAAAT	973	8	981
PdMADS7	Pdu02103.1	TATA	TATAAAAT	1360	8	1368
PdMADS8	Pdu02582.1	MYC	CATTTG	176	6	182
PdMADS8	Pdu02582.1	MYC	CATTTG	184	6	190
PdMADS8	Pdu02582.1	MYC	CATTTG	238	6	244
PdMADS8	Pdu02582.1	MYC	CATTTG	285	6	291
PdMADS8	Pdu02582.1	MYC	CATGTG	858	6	864
PdMADS8	Pdu02582.1	MYC	CATTTG	1372	6	1378
PdMADS8	Pdu02582.1	MYC	CATTTG	1457	6	1463
PdMADS8	Pdu02582.1	ARE	AAACCA	42	6	48	cis-acting regulatory element essential for the anaerobic induction
PdMADS8	Pdu02582.1	ARE	AAACCA	1066	6	1072	cis-acting regulatory element essential for the anaerobic induction
PdMADS8	Pdu02582.1	ARE	AAACCA	1920	6	1926	cis-acting regulatory element essential for the anaerobic induction
PdMADS8	Pdu02582.1		motif_sequence	468	4	472	short_function
PdMADS8	Pdu02582.1		motif_sequence	483	4	487	short_function
PdMADS8	Pdu02582.1		motif_sequence	1596	4	1600	short_function
PdMADS8	Pdu02582.1		motif_sequence	1666	4	1670	short_function
PdMADS8	Pdu02582.1	Unnamed__4	CTCC	10	4	14
PdMADS8	Pdu02582.1	Unnamed__4	CTCC	687	4	691
PdMADS8	Pdu02582.1	Unnamed__4	CTCC	855	4	859
PdMADS8	Pdu02582.1	Unnamed__4	CTCC	1049	4	1053
PdMADS8	Pdu02582.1	Unnamed__4	CTCC	1872	4	1876
PdMADS8	Pdu02582.1	Unnamed__4	CTCC	1878	4	1882
PdMADS8	Pdu02582.1	Unnamed__4	CTCC	1949	4	1953
PdMADS8	Pdu02582.1	as-1	TGACG	164	5	169
PdMADS8	Pdu02582.1	as-1	TGACG	584	5	589
PdMADS8	Pdu02582.1	as-1	TGACG	1935	5	1940
PdMADS8	Pdu02582.1	MYB	CAACCA	1916	6	1922
PdMADS8	Pdu02582.1	Gap-box	CAAATGAA(A/G)A	285	9.5	294.5	part of a light responsive element
PdMADS8	Pdu02582.1	G-Box	CACGTT	1100	6	1106	cis-acting regulatory element involved in light responsiveness
PdMADS8	Pdu02582.1	G-Box	CACGTT	1848	6	1854	cis-acting regulatory element involved in light responsiveness
PdMADS8	Pdu02582.1	GT1-motif	GGTTAAT	278	7	285	light responsive element
PdMADS8	Pdu02582.1	GT1-motif	GGTTAA	279	6	285	light responsive element
PdMADS8	Pdu02582.1	re2f-1	GCGGGAAA	1189	8	1197
PdMADS8	Pdu02582.1	O2-site	GATGATGTGG	547	10	557	cis-acting regulatory element involved in zein metabolism regulation
PdMADS8	Pdu02582.1	O2-site	GATGATGTGG	1131	10	1141	cis-acting regulatory element involved in zein metabolism regulation
PdMADS8	Pdu02582.1	O2-site	GATGACATGG	1167	9	1176	cis-acting regulatory element involved in zein metabolism regulation
PdMADS8	Pdu02582.1	ATCT-motif	AATCTAATCC	318	9	327	part of a conserved DNA module involved in light responsiveness
PdMADS8	Pdu02582.1	ATCT-motif	AATCTAATCC	1504	9	1513	part of a conserved DNA module involved in light responsiveness
PdMADS8	Pdu02582.1	Unnamed__1	CGTGG	207	5	212
PdMADS8	Pdu02582.1	Unnamed__1	CGTGG	1850	5	1855
PdMADS8	Pdu02582.1	LTR	CCGAAA	1774	6	1780	cis-acting element involved in low-temperature responsiveness
PdMADS8	Pdu02582.1	ERE	ATTTTAAA	72	8	80
PdMADS8	Pdu02582.1	ERE	ATTTTAAA	1432	8	1440
PdMADS8	Pdu02582.1	ERE	ATTTTAAA	1531	8	1539
PdMADS8	Pdu02582.1	Myc	TCTCTTA	538	7	545
PdMADS8	Pdu02582.1	Myc	TCTCTTA	1766	7	1773
PdMADS8	Pdu02582.1	G-box	CACGAC	1988	6	1994	cis-acting regulatory element involved in light responsiveness
PdMADS8	Pdu02582.1	TCT-motif	TCTTAC	1255	6	1261	part of a light responsive element
PdMADS8	Pdu02582.1	CAAT-box	CAAAT	51	5	56	common cis-acting element in promoter and enhancer regions
PdMADS8	Pdu02582.1	CAAT-box	CAAT	66	4	70
PdMADS8	Pdu02582.1	CAAT-box	CAAT	162	4	166
PdMADS8	Pdu02582.1	CAAT-box	CAAAT	177	5	182	common cis-acting element in promoter and enhancer regions
PdMADS8	Pdu02582.1	CAAT-box	CAAAT	184	5	189	common cis-acting element in promoter and enhancer regions
PdMADS8	Pdu02582.1	CAAT-box	CAAT	227	4	231
PdMADS8	Pdu02582.1	CAAT-box	CAAAT	238	5	243	common cis-acting element in promoter and enhancer regions
PdMADS8	Pdu02582.1	CAAT-box	CAAAT	244	5	249	common cis-acting element in promoter and enhancer regions
PdMADS8	Pdu02582.1	CAAT-box	CAAAT	285	5	290	common cis-acting element in promoter and enhancer regions
PdMADS8	Pdu02582.1	CAAT-box	CCAAT	321	5	326	common cis-acting element in promoter and enhancer regions
PdMADS8	Pdu02582.1	CAAT-box	CAAT	322	4	326
PdMADS8	Pdu02582.1	CAAT-box	CCAAT	326	5	331	common cis-acting element in promoter and enhancer regions
PdMADS8	Pdu02582.1	CAAT-box	CAAT	327	4	331
PdMADS8	Pdu02582.1	CAAT-box	CAAAT	335	5	340	common cis-acting element in promoter and enhancer regions
PdMADS8	Pdu02582.1	CAAT-box	CAAT	372	4	376
PdMADS8	Pdu02582.1	CAAT-box	CAAAT	395	5	400	common cis-acting element in promoter and enhancer regions
PdMADS8	Pdu02582.1	CAAT-box	CAAT	582	4	586
PdMADS8	Pdu02582.1	CAAT-box	CAAT	709	4	713
PdMADS8	Pdu02582.1	CAAT-box	CAAAT	719	5	724	common cis-acting element in promoter and enhancer regions
PdMADS8	Pdu02582.1	CAAT-box	CCAAT	798	5	803	common cis-acting element in promoter and enhancer regions
PdMADS8	Pdu02582.1	CAAT-box	CAAT	799	4	803
PdMADS8	Pdu02582.1	CAAT-box	CAAT	835	4	839
PdMADS8	Pdu02582.1	CAAT-box	CAAT	892	4	896
PdMADS8	Pdu02582.1	CAAT-box	CAAAT	915	5	920	common cis-acting element in promoter and enhancer regions
PdMADS8	Pdu02582.1	CAAT-box	CCAAT	966	5	971	common cis-acting element in promoter and enhancer regions
PdMADS8	Pdu02582.1	CAAT-box	CAAT	972	4	976
PdMADS8	Pdu02582.1	CAAT-box	CAAT	985	4	989
PdMADS8	Pdu02582.1	CAAT-box	CAAT	995	4	999
PdMADS8	Pdu02582.1	CAAT-box	CAAT	1087	4	1091
PdMADS8	Pdu02582.1	CAAT-box	CAAT	1248	4	1252
PdMADS8	Pdu02582.1	CAAT-box	CAAAT	1263	5	1268	common cis-acting element in promoter and enhancer regions
PdMADS8	Pdu02582.1	CAAT-box	CAAAT	1332	5	1337	common cis-acting element in promoter and enhancer regions
PdMADS8	Pdu02582.1	CAAT-box	CAAAT	1372	5	1377	common cis-acting element in promoter and enhancer regions
PdMADS8	Pdu02582.1	CAAT-box	CAAAT	1414	5	1419	common cis-acting element in promoter and enhancer regions
PdMADS8	Pdu02582.1	CAAT-box	CAAT	1425	4	1429
PdMADS8	Pdu02582.1	CAAT-box	CAAAT	1457	5	1462	common cis-acting element in promoter and enhancer regions
PdMADS8	Pdu02582.1	CAAT-box	CAAAT	1473	5	1478	common cis-acting element in promoter and enhancer regions
PdMADS8	Pdu02582.1	CAAT-box	CCAAT	1507	5	1512	common cis-acting element in promoter and enhancer regions
PdMADS8	Pdu02582.1	CAAT-box	CAAT	1508	4	1512
PdMADS8	Pdu02582.1	CAAT-box	CAAAT	1513	5	1518	common cis-acting element in promoter and enhancer regions
PdMADS8	Pdu02582.1	CAAT-box	CAAAT	1572	5	1577	common cis-acting element in promoter and enhancer regions
PdMADS8	Pdu02582.1	CAAT-box	CAAAT	1893	5	1898	common cis-acting element in promoter and enhancer regions
PdMADS8	Pdu02582.1	CAAT-box	CAAT	1905	4	1909
PdMADS8	Pdu02582.1	GATA-motif	AAGATAAGATT	78	10	88	part of a light responsive element
PdMADS8	Pdu02582.1	STRE	AGGGG	1566	5	1571
PdMADS8	Pdu02582.1	STRE	AGGGG	1874	5	1879
PdMADS8	Pdu02582.1	TCA	TCATCTTCAT	1664	9	1673
PdMADS8	Pdu02582.1	TATA-box	ATATAA	113	6	119	core promoter element around -30 of transcription start
PdMADS8	Pdu02582.1	TATA-box	TATA	114	4	118	core promoter element around -30 of transcription start
PdMADS8	Pdu02582.1	TATA-box	TATAA	387	5	392	core promoter element around -30 of transcription start
PdMADS8	Pdu02582.1	TATA-box	TATA	388	4	392	core promoter element around -30 of transcription start
PdMADS8	Pdu02582.1	TATA-box	TATA	407	4	411	core promoter element around -30 of transcription start
PdMADS8	Pdu02582.1	TATA-box	TATAAAA	570	7	577	core promoter element around -30 of transcription start
PdMADS8	Pdu02582.1	TATA-box	TATAAA	571	6	577	core promoter element around -30 of transcription start
PdMADS8	Pdu02582.1	TATA-box	TATAA	572	5	577	core promoter element around -30 of transcription start
PdMADS8	Pdu02582.1	TATA-box	TATA	573	4	577	core promoter element around -30 of transcription start
PdMADS8	Pdu02582.1	TATA-box	TATAAA	808	6	814	core promoter element around -30 of transcription start
PdMADS8	Pdu02582.1	TATA-box	TATAA	809	5	814	core promoter element around -30 of transcription start
PdMADS8	Pdu02582.1	TATA-box	TATA	810	4	814	core promoter element around -30 of transcription start
PdMADS8	Pdu02582.1	TATA-box	TATA	1178	4	1182	core promoter element around -30 of transcription start
PdMADS8	Pdu02582.1	TATA-box	TATA	1213	4	1217	core promoter element around -30 of transcription start
PdMADS8	Pdu02582.1	TATA-box	TATA	1449	4	1453	core promoter element around -30 of transcription start
PdMADS8	Pdu02582.1	TCA-element	TCAGAAGAGG	895	9	904	cis-acting element involved in salicylic acid responsiveness
PdMADS8	Pdu02582.1	Box 4	ATTAAT	413	6	419	part of a conserved DNA module involved in light responsiveness
PdMADS8	Pdu02582.1	Box 4	ATTAAT	999	6	1005	part of a conserved DNA module involved in light responsiveness
PdMADS8	Pdu02582.1	CGTCA-motif	CGTCA	164	5	169	cis-acting regulatory element involved in the MeJA-responsiveness
PdMADS8	Pdu02582.1	CGTCA-motif	CGTCA	584	5	589	cis-acting regulatory element involved in the MeJA-responsiveness
PdMADS8	Pdu02582.1	CGTCA-motif	CGTCA	1935	5	1940	cis-acting regulatory element involved in the MeJA-responsiveness
PdMADS8	Pdu02582.1	TGACG-motif	TGACG	164	5	169	cis-acting regulatory element involved in the MeJA-responsiveness
PdMADS8	Pdu02582.1	TGACG-motif	TGACG	584	5	589	cis-acting regulatory element involved in the MeJA-responsiveness
PdMADS8	Pdu02582.1	TGACG-motif	TGACG	1935	5	1940	cis-acting regulatory element involved in the MeJA-responsiveness
PdMADS8	Pdu02582.1	ABRE	ACGTG	1101	5	1106	cis-acting element involved in the abscisic acid responsiveness
PdMADS8	Pdu02582.1	ABRE	ACGTG	1849	5	1854	cis-acting element involved in the abscisic acid responsiveness
PdMADS9	Pdu02695.1	Myc	TCTCTTA	1794	7	1801
PdMADS9	Pdu02695.1	AAGAA-motif	GAAAGAA	323	7	330
PdMADS9	Pdu02695.1	AAGAA-motif	GAAAGAA	432	7	439
PdMADS9	Pdu02695.1	AAGAA-motif	GAAAGAA	831	7	838
PdMADS9	Pdu02695.1	GATA-motif	GATAGGA	175	7	182	part of a light responsive element
PdMADS9	Pdu02695.1	G-box	ACACGTGT	634	8	642	cis-acting regulatory element involved in light responsiveness
PdMADS9	Pdu02695.1	G-box	CACGTG	635	6	641	cis-acting regulatory element involved in light responsiveness
PdMADS9	Pdu02695.1	G-box	CACGTG	1345	6	1351	cis-acting regulatory element involved in light responsiveness
PdMADS9	Pdu02695.1	G-box	TACGTG	1626	6	1632	cis-acting regulatory element involved in light responsiveness
PdMADS9	Pdu02695.1	CAAT-box	CAAT	51	4	55
PdMADS9	Pdu02695.1	CAAT-box	CAAAT	245	5	250	common cis-acting element in promoter and enhancer regions
PdMADS9	Pdu02695.1	CAAT-box	CAAT	369	4	373
PdMADS9	Pdu02695.1	CAAT-box	CAAAT	542	5	547	common cis-acting element in promoter and enhancer regions
PdMADS9	Pdu02695.1	CAAT-box	CAAAT	547	5	552	common cis-acting element in promoter and enhancer regions
PdMADS9	Pdu02695.1	CAAT-box	CAAAT	561	5	566	common cis-acting element in promoter and enhancer regions
PdMADS9	Pdu02695.1	CAAT-box	CAAAT	583	5	588	common cis-acting element in promoter and enhancer regions
PdMADS9	Pdu02695.1	CAAT-box	CAAAT	709	5	714	common cis-acting element in promoter and enhancer regions
PdMADS9	Pdu02695.1	CAAT-box	CAAT	747	4	751
PdMADS9	Pdu02695.1	CAAT-box	CAAT	797	4	801
PdMADS9	Pdu02695.1	CAAT-box	CAAT	803	4	807
PdMADS9	Pdu02695.1	CAAT-box	CAAAT	818	5	823	common cis-acting element in promoter and enhancer regions
PdMADS9	Pdu02695.1	CAAT-box	CAAAT	969	5	974	common cis-acting element in promoter and enhancer regions
PdMADS9	Pdu02695.1	CAAT-box	CAAT	1009	4	1013
PdMADS9	Pdu02695.1	CAAT-box	CAAT	1238	4	1242
PdMADS9	Pdu02695.1	CAAT-box	CCAAT	1240	5	1245	common cis-acting element in promoter and enhancer regions
PdMADS9	Pdu02695.1	CAAT-box	CAAT	1373	4	1377
PdMADS9	Pdu02695.1	CAAT-box	CAAT	1379	4	1383
PdMADS9	Pdu02695.1	CAAT-box	CAAT	1399	4	1403
PdMADS9	Pdu02695.1	CAAT-box	CAAT	1452	4	1456
PdMADS9	Pdu02695.1	CAAT-box	CAAT	1502	4	1506
PdMADS9	Pdu02695.1	CAAT-box	CAAT	1678	4	1682
PdMADS9	Pdu02695.1	CAAT-box	CAAT	1766	4	1770
PdMADS9	Pdu02695.1	CAAT-box	CAAAT	1839	5	1844	common cis-acting element in promoter and enhancer regions
PdMADS9	Pdu02695.1	CCGTCC-box	CCGTCC	1546	6	1552
PdMADS9	Pdu02695.1	MBS	CAACTG	486	6	492	MYB binding site involved in drought-inducibility
PdMADS9	Pdu02695.1	TCA-element	CCATCTTTTT	1264	9	1273	cis-acting element involved in salicylic acid responsiveness
PdMADS9	Pdu02695.1	Box 4	ATTAAT	942	6	948	part of a conserved DNA module involved in light responsiveness
PdMADS9	Pdu02695.1	Box 4	ATTAAT	1994	6	2000	part of a conserved DNA module involved in light responsiveness
PdMADS9	Pdu02695.1	TATA-box	ATATAT	353	6	359	core promoter element around -30 of transcription start
PdMADS9	Pdu02695.1	TATA-box	TATATA	354	6	360	core promoter element around -30 of transcription start
PdMADS9	Pdu02695.1	TATA-box	TATA	356	4	360	core promoter element around -30 of transcription start
PdMADS9	Pdu02695.1	TATA-box	TATACA	426	6	432	core promoter element around -30 of transcription start
PdMADS9	Pdu02695.1	TATA-box	TATA	428	4	432	core promoter element around -30 of transcription start
PdMADS9	Pdu02695.1	TATA-box	TACAAAA	587	7	594	core promoter element around -30 of transcription start
PdMADS9	Pdu02695.1	TATA-box	TATATA	742	6	748	core promoter element around -30 of transcription start
PdMADS9	Pdu02695.1	TATA-box	ATATAT	743	6	749	core promoter element around -30 of transcription start
PdMADS9	Pdu02695.1	TATA-box	TATA	744	4	748	core promoter element around -30 of transcription start
PdMADS9	Pdu02695.1	TATA-box	TATATA	935	6	941	core promoter element around -30 of transcription start
PdMADS9	Pdu02695.1	TATA-box	TATA	937	4	941	core promoter element around -30 of transcription start
PdMADS9	Pdu02695.1	TATA-box	TATA	947	4	951	core promoter element around -30 of transcription start
PdMADS9	Pdu02695.1	TATA-box	ATATAA	978	6	984	core promoter element around -30 of transcription start
PdMADS9	Pdu02695.1	TATA-box	TATA	979	4	983	core promoter element around -30 of transcription start
PdMADS9	Pdu02695.1	TATA-box	ATATAT	1043	6	1049	core promoter element around -30 of transcription start
PdMADS9	Pdu02695.1	TATA-box	TATATA	1044	6	1050	core promoter element around -30 of transcription start
PdMADS9	Pdu02695.1	TATA-box	TATA	1046	4	1050	core promoter element around -30 of transcription start
PdMADS9	Pdu02695.1	TATA-box	ATTATA	1167	6	1173	core promoter element around -30 of transcription start
PdMADS9	Pdu02695.1	TATA-box	TATATAA	1168	7	1175	core promoter element around -30 of transcription start
PdMADS9	Pdu02695.1	TATA-box	TATATA	1169	6	1175	core promoter element around -30 of transcription start
PdMADS9	Pdu02695.1	TATA-box	ATATAT	1170	6	1176	core promoter element around -30 of transcription start
PdMADS9	Pdu02695.1	TATA-box	TATA	1171	4	1175	core promoter element around -30 of transcription start
PdMADS9	Pdu02695.1	TATA-box	TATAA	1198	5	1203	core promoter element around -30 of transcription start
PdMADS9	Pdu02695.1	TATA-box	TATA	1199	4	1203	core promoter element around -30 of transcription start
PdMADS9	Pdu02695.1	TATA-box	TATACA	1292	6	1298	core promoter element around -30 of transcription start
PdMADS9	Pdu02695.1	TATA-box	TATA	1294	4	1298	core promoter element around -30 of transcription start
PdMADS9	Pdu02695.1	TATA-box	ATATAT	1419	6	1425	core promoter element around -30 of transcription start
PdMADS9	Pdu02695.1	TATA-box	TATA	1420	4	1424	core promoter element around -30 of transcription start
PdMADS9	Pdu02695.1	TATA-box	TATAA	1448	5	1453	core promoter element around -30 of transcription start
PdMADS9	Pdu02695.1	TATA-box	TATA	1449	4	1453	core promoter element around -30 of transcription start
PdMADS9	Pdu02695.1	TATA-box	TATA	1520	4	1524	core promoter element around -30 of transcription start
PdMADS9	Pdu02695.1	TATA-box	TACATAAA	1689	8	1697	core promoter element around -30 of transcription start
PdMADS9	Pdu02695.1	TATA-box	TATAAATA	1956	8	1964	core promoter element around -30 of transcription start
PdMADS9	Pdu02695.1	TATA-box	TATAAAT	1957	7	1964	core promoter element around -30 of transcription start
PdMADS9	Pdu02695.1	TATA-box	TATAAA	1958	6	1964	core promoter element around -30 of transcription start
PdMADS9	Pdu02695.1	TATA-box	TATAA	1959	5	1964	core promoter element around -30 of transcription start
PdMADS9	Pdu02695.1	TATA-box	TATA	1960	4	1964	core promoter element around -30 of transcription start
PdMADS9	Pdu02695.1	TATA-box	ATTATA	1963	6	1969	core promoter element around -30 of transcription start
PdMADS9	Pdu02695.1	TATA-box	TATAA	1964	5	1969	core promoter element around -30 of transcription start
PdMADS9	Pdu02695.1	TATA-box	TATA	1965	4	1969	core promoter element around -30 of transcription start
PdMADS9	Pdu02695.1	TATA-box	TATA	1970	4	1974	core promoter element around -30 of transcription start
PdMADS9	Pdu02695.1	TC-rich repeats	GTTTTCTTAC	828	9	837	cis-acting element involved in defense and stress responsiveness
PdMADS9	Pdu02695.1	STRE	AGGGG	719	5	724
PdMADS9	Pdu02695.1	TCA	TCATCTTCAT	345	9	354
PdMADS9	Pdu02695.1	Myb	CAACTG	486	6	492
PdMADS9	Pdu02695.1	Myb	TAACTG	656	6	662
PdMADS9	Pdu02695.1	Myb	TAACTG	1195	6	1201
PdMADS9	Pdu02695.1	Myb	TAACTG	1445	6	1451
PdMADS9	Pdu02695.1	ABRE	CACGTG	635	6	641	cis-acting element involved in the abscisic acid responsiveness
PdMADS9	Pdu02695.1	ABRE	ACGTG	636	5	641	cis-acting element involved in the abscisic acid responsiveness
PdMADS9	Pdu02695.1	ABRE	ACGTG	767	5	772	cis-acting element involved in the abscisic acid responsiveness
PdMADS9	Pdu02695.1	ABRE	CGCACGTGTC	1343	9	1352	cis-acting element involved in the abscisic acid responsiveness
PdMADS9	Pdu02695.1	ABRE	CACGTG	1345	6	1351	cis-acting element involved in the abscisic acid responsiveness
PdMADS9	Pdu02695.1	ABRE	ACGTG	1346	5	1351	cis-acting element involved in the abscisic acid responsiveness
PdMADS9	Pdu02695.1	ABRE	TACGTGTC	1624	8	1632	cis-acting element involved in the abscisic acid responsiveness
PdMADS9	Pdu02695.1	ABRE	ACGTG	1626	5	1631	cis-acting element involved in the abscisic acid responsiveness
PdMADS9	Pdu02695.1	AT~TATA-box	TATATA	354	6	360
PdMADS9	Pdu02695.1	AT~TATA-box	TATATA	742	6	748
PdMADS9	Pdu02695.1	AT~TATA-box	TATATA	935	6	941
PdMADS9	Pdu02695.1	AT~TATA-box	TATATA	1044	6	1050
PdMADS9	Pdu02695.1	AT~TATA-box	TATATA	1169	6	1175
PdMADS9	Pdu02695.1	A-box	CCGTCC	1546	6	1552	cis-acting regulatory element
PdMADS9	Pdu02695.1	TGACG-motif	TGACG	162	5	167	cis-acting regulatory element involved in the MeJA-responsiveness
PdMADS9	Pdu02695.1	TGACG-motif	TGACG	806	5	811	cis-acting regulatory element involved in the MeJA-responsiveness
PdMADS9	Pdu02695.1	CGTCA-motif	CGTCA	162	5	167	cis-acting regulatory element involved in the MeJA-responsiveness
PdMADS9	Pdu02695.1	CGTCA-motif	CGTCA	806	5	811	cis-acting regulatory element involved in the MeJA-responsiveness
PdMADS9	Pdu02695.1	Unnamed__4	CTCC	174	4	178
PdMADS9	Pdu02695.1	Unnamed__4	CTCC	392	4	396
PdMADS9	Pdu02695.1	Unnamed__4	CTCC	780	4	784
PdMADS9	Pdu02695.1	Unnamed__4	CTCC	853	4	857
PdMADS9	Pdu02695.1	Unnamed__4	CTCC	988	4	992
PdMADS9	Pdu02695.1	Unnamed__4	CTCC	991	4	995
PdMADS9	Pdu02695.1	Unnamed__4	CTCC	999	4	1003
PdMADS9	Pdu02695.1	Unnamed__4	CTCC	1057	4	1061
PdMADS9	Pdu02695.1	Unnamed__4	CTCC	1243	4	1247
PdMADS9	Pdu02695.1	Unnamed__4	CTCC	1599	4	1603
PdMADS9	Pdu02695.1	Unnamed__4	CTCC	1616	4	1620
PdMADS9	Pdu02695.1	Unnamed__4	CTCC	1664	4	1668
PdMADS9	Pdu02695.1		motif_sequence	14	4	18	short_function
PdMADS9	Pdu02695.1		motif_sequence	263	4	267	short_function
PdMADS9	Pdu02695.1		motif_sequence	289	4	293	short_function
PdMADS9	Pdu02695.1		motif_sequence	307	4	311	short_function
PdMADS9	Pdu02695.1		motif_sequence	347	4	351	short_function
PdMADS9	Pdu02695.1		motif_sequence	409	4	413	short_function
PdMADS9	Pdu02695.1		motif_sequence	729	4	733	short_function
PdMADS9	Pdu02695.1		motif_sequence	1266	4	1270	short_function
PdMADS9	Pdu02695.1		motif_sequence	1489	4	1493	short_function
PdMADS9	Pdu02695.1		motif_sequence	1728	4	1732	short_function
PdMADS9	Pdu02695.1		motif_sequence	1768	4	1772	short_function
PdMADS9	Pdu02695.1		motif_sequence	1790	4	1794	short_function
PdMADS9	Pdu02695.1	CCGTCC motif	CCGTCC	1546	6	1552
PdMADS9	Pdu02695.1	ARE	AAACCA	1114	6	1120	cis-acting regulatory element essential for the anaerobic induction
PdMADS9	Pdu02695.1	MYC	CATTTG	708	6	714
PdMADS9	Pdu02695.1	MYC	CATGTG	951	6	957
PdMADS9	Pdu02695.1	MYC	CATGTG	1017	6	1023
PdMADS9	Pdu02695.1	MYC	CAATTG	1238	6	1244
PdMADS9	Pdu02695.1	GT1-motif	GGTTAAT	1328	7	1335	light responsive element
PdMADS9	Pdu02695.1	W box	TTGACC	748	6	754
PdMADS9	Pdu02695.1	W box	TTGACC	1006	6	1012
PdMADS9	Pdu02695.1	MYB	CAACCA	876	6	882
PdMADS9	Pdu02695.1	MYB	CAACAG	1073	6	1079
PdMADS9	Pdu02695.1	MYB	CAACAG	1594	6	1600
PdMADS9	Pdu02695.1	MYB	CAACCA	1821	6	1827
PdMADS9	Pdu02695.1	ABRE3a	TACGTG	1626	6	1632
PdMADS9	Pdu02695.1	F-box	CTATTCTCATT	1299	10	1309
PdMADS9	Pdu02695.1	as-1	TGACG	162	5	167
PdMADS9	Pdu02695.1	as-1	TGACG	806	5	811
PdMADS9	Pdu02695.1	G-Box	CACGTG	635	6	641	cis-acting regulatory element involved in light responsiveness
PdMADS9	Pdu02695.1	G-Box	CACGTT	767	6	773	cis-acting regulatory element involved in light responsiveness
PdMADS9	Pdu02695.1	G-Box	CACGTG	1345	6	1351	cis-acting regulatory element involved in light responsiveness
PdMADS9	Pdu02695.1	MRE	AACCTAA	1325	7	1332	MYB binding site involved in light responsiveness
PdMADS9	Pdu02695.1	AT~ABRE	TACGTGTC	1624	8	1632
PdMADS9	Pdu02695.1	O2-site	GATGACATGG	685	9	694	cis-acting regulatory element involved in zein metabolism regulation
PdMADS9	Pdu02695.1	O2-site	GTTGACGTGA	1667	9	1676	cis-acting regulatory element involved in zein metabolism regulation
PdMADS9	Pdu02695.1	Myb-binding site	CAACAG	1073	6	1079
PdMADS9	Pdu02695.1	Myb-binding site	CAACAG	1594	6	1600
PdMADS9	Pdu02695.1	WRE3	CCACCT	395	6	401
PdMADS9	Pdu02695.1	GARE-motif	TCTGTTG	1072	7	1079	gibberellin-responsive element
PdMADS9	Pdu02695.1	ABRE4	CACGTA	1626	6	1632
PdMADS10	Pdu02696.1	W box	TTGACC	1758	6	1764
PdMADS10	Pdu02696.1	W box	TTGACC	1807	6	1813
PdMADS10	Pdu02696.1	GT1-motif	GGTTAA	1378	6	1384	light responsive element
PdMADS10	Pdu02696.1	TGA-element	AACGAC	1954	6	1960	auxin-responsive element
PdMADS10	Pdu02696.1	as-1	TGACG	1714	5	1719
PdMADS10	Pdu02696.1	as-1	TGACG	1746	5	1751
PdMADS10	Pdu02696.1	MYB	TAACCA	43	6	49
PdMADS10	Pdu02696.1	MYB	CAACCA	866	6	872
PdMADS10	Pdu02696.1	MYB	CAACCA	920	6	926
PdMADS10	Pdu02696.1	MYB	CAACCA	1978	6	1984
PdMADS10	Pdu02696.1	ABRE3a	TACGTG	475	6	481
PdMADS10	Pdu02696.1		motif_sequence	684	4	688	short_function
PdMADS10	Pdu02696.1		motif_sequence	1178	4	1182	short_function
PdMADS10	Pdu02696.1		motif_sequence	1233	4	1237	short_function
PdMADS10	Pdu02696.1		motif_sequence	1270	4	1274	short_function
PdMADS10	Pdu02696.1		motif_sequence	1718	4	1722	short_function
PdMADS10	Pdu02696.1		motif_sequence	1823	4	1827	short_function
PdMADS10	Pdu02696.1	Unnamed__4	CTCC	462	4	466
PdMADS10	Pdu02696.1	Unnamed__4	CTCC	903	4	907
PdMADS10	Pdu02696.1	Unnamed__4	CTCC	908	4	912
PdMADS10	Pdu02696.1	Unnamed__4	CTCC	1302	4	1306
PdMADS10	Pdu02696.1	Unnamed__4	CTCC	1637	4	1641
PdMADS10	Pdu02696.1	Unnamed__4	CTCC	1905	4	1909
PdMADS10	Pdu02696.1	MYC	CATTTG	291	6	297
PdMADS10	Pdu02696.1	MYC	CATTTG	1794	6	1800
PdMADS10	Pdu02696.1	ARE	AAACCA	956	6	962	cis-acting regulatory element essential for the anaerobic induction
PdMADS10	Pdu02696.1	ARE	AAACCA	997	6	1003	cis-acting regulatory element essential for the anaerobic induction
PdMADS10	Pdu02696.1	ARE	AAACCA	1772	6	1778	cis-acting regulatory element essential for the anaerobic induction
PdMADS10	Pdu02696.1	CCGTCC motif	CCGTCC	337	6	343
PdMADS10	Pdu02696.1	ABRE4	CACGTA	475	6	481
PdMADS10	Pdu02696.1	ERE	ATTTCATA	1013	8	1021
PdMADS10	Pdu02696.1	ERE	ATTTTAAA	1426	8	1434
PdMADS10	Pdu02696.1	ERE	ATTTTAAA	1468	8	1476
PdMADS10	Pdu02696.1	LTR	CCGAAA	1656	6	1662	cis-acting element involved in low-temperature responsiveness
PdMADS10	Pdu02696.1	Unnamed__1	CGTGG	1590	5	1595
PdMADS10	Pdu02696.1	MRE	AACCTAA	1291	7	1298	MYB binding site involved in light responsiveness
PdMADS10	Pdu02696.1	GC-motif	CCCCCG	525	6	531	enhancer-like element involved in anoxic specific inducibility
PdMADS10	Pdu02696.1	WRE3	CCACCT	1242	6	1248
PdMADS10	Pdu02696.1	WRE3	CCACCT	1279	6	1285
PdMADS10	Pdu02696.1	MYB-like sequence	TAACCA	43	6	49
PdMADS10	Pdu02696.1	WUN-motif	AAATTACT	1545	8	1553
PdMADS10	Pdu02696.1	CCGTCC-box	CCGTCC	337	6	343
PdMADS10	Pdu02696.1	CAAT-box	CAAAT	40	5	45	common cis-acting element in promoter and enhancer regions
PdMADS10	Pdu02696.1	CAAT-box	CAAT	82	4	86
PdMADS10	Pdu02696.1	CAAT-box	CCAAT	160	5	165	common cis-acting element in promoter and enhancer regions
PdMADS10	Pdu02696.1	CAAT-box	CAAT	161	4	165
PdMADS10	Pdu02696.1	CAAT-box	CAAAT	166	5	171	common cis-acting element in promoter and enhancer regions
PdMADS10	Pdu02696.1	CAAT-box	CAAAT	185	5	190	common cis-acting element in promoter and enhancer regions
PdMADS10	Pdu02696.1	CAAT-box	CAAT	196	4	200
PdMADS10	Pdu02696.1	CAAT-box	CAAAT	200	5	205	common cis-acting element in promoter and enhancer regions
PdMADS10	Pdu02696.1	CAAT-box	CAAT	223	4	227
PdMADS10	Pdu02696.1	CAAT-box	CAAT	250	4	254
PdMADS10	Pdu02696.1	CAAT-box	CAAAT	291	5	296	common cis-acting element in promoter and enhancer regions
PdMADS10	Pdu02696.1	CAAT-box	CCAAT	345	5	350	common cis-acting element in promoter and enhancer regions
PdMADS10	Pdu02696.1	CAAT-box	CAAT	367	4	371
PdMADS10	Pdu02696.1	CAAT-box	CAAT	485	4	489
PdMADS10	Pdu02696.1	CAAT-box	CAAT	510	4	514
PdMADS10	Pdu02696.1	CAAT-box	CAAT	575	4	579
PdMADS10	Pdu02696.1	CAAT-box	CAAT	620	4	624
PdMADS10	Pdu02696.1	CAAT-box	CAAT	636	4	640
PdMADS10	Pdu02696.1	CAAT-box	CAAAT	720	5	725	common cis-acting element in promoter and enhancer regions
PdMADS10	Pdu02696.1	CAAT-box	CAAAT	755	5	760	common cis-acting element in promoter and enhancer regions
PdMADS10	Pdu02696.1	CAAT-box	CAAT	815	4	819
PdMADS10	Pdu02696.1	CAAT-box	CAAAT	964	5	969	common cis-acting element in promoter and enhancer regions
PdMADS10	Pdu02696.1	CAAT-box	CCAAT	970	5	975	common cis-acting element in promoter and enhancer regions
PdMADS10	Pdu02696.1	CAAT-box	CAAT	971	4	975
PdMADS10	Pdu02696.1	CAAT-box	CAAT	1005	4	1009
PdMADS10	Pdu02696.1	CAAT-box	CCAAT	1010	5	1015	common cis-acting element in promoter and enhancer regions
PdMADS10	Pdu02696.1	CAAT-box	CAAT	1011	4	1015
PdMADS10	Pdu02696.1	CAAT-box	CAAT	1025	4	1029
PdMADS10	Pdu02696.1	CAAT-box	CCAAT	1050	5	1055	common cis-acting element in promoter and enhancer regions
PdMADS10	Pdu02696.1	CAAT-box	CAAT	1051	4	1055
PdMADS10	Pdu02696.1	CAAT-box	CAAAT	1100	5	1105	common cis-acting element in promoter and enhancer regions
PdMADS10	Pdu02696.1	CAAT-box	CAAT	1106	4	1110
PdMADS10	Pdu02696.1	CAAT-box	CCCAATTT	1130	8	1138	common cis-acting element in promoter and enhancer regions
PdMADS10	Pdu02696.1	CAAT-box	CCAAT	1131	5	1136	common cis-acting element in promoter and enhancer regions
PdMADS10	Pdu02696.1	CAAT-box	CAAT	1132	4	1136
PdMADS10	Pdu02696.1	CAAT-box	CAAT	1140	4	1144
PdMADS10	Pdu02696.1	CAAT-box	CAAT	1323	4	1327
PdMADS10	Pdu02696.1	CAAT-box	CAAT	1344	4	1348
PdMADS10	Pdu02696.1	CAAT-box	CAAT	1364	4	1368
PdMADS10	Pdu02696.1	CAAT-box	CAAT	1411	4	1415
PdMADS10	Pdu02696.1	CAAT-box	CAAAT	1544	5	1549	common cis-acting element in promoter and enhancer regions
PdMADS10	Pdu02696.1	CAAT-box	CAAT	1712	4	1716
PdMADS10	Pdu02696.1	CAAT-box	CCAAT	1762	5	1767	common cis-acting element in promoter and enhancer regions
PdMADS10	Pdu02696.1	CAAT-box	CAAT	1763	4	1767
PdMADS10	Pdu02696.1	CAAT-box	CAAAT	1788	5	1793	common cis-acting element in promoter and enhancer regions
PdMADS10	Pdu02696.1	CAAT-box	CAAAT	1794	5	1799	common cis-acting element in promoter and enhancer regions
PdMADS10	Pdu02696.1	CAAT-box	CAAT	1810	4	1814
PdMADS10	Pdu02696.1	G-box	TACGTG	475	6	481	cis-acting regulatory element involved in light responsiveness
PdMADS10	Pdu02696.1	P-box	CCTTTTG	457	7	464	gibberellin-responsive element
PdMADS10	Pdu02696.1	TCT-motif	TCTTAC	598	6	604	part of a light responsive element
PdMADS10	Pdu02696.1	TCT-motif	TCTTAC	735	6	741	part of a light responsive element
PdMADS10	Pdu02696.1	Unnamed__2	CCCCGG	526	6	532
PdMADS10	Pdu02696.1	ABRE	ACGTG	475	5	480	cis-acting element involved in the abscisic acid responsiveness
PdMADS10	Pdu02696.1	ABRE	TACGGTC	1855	7	1862	cis-acting element involved in the abscisic acid responsiveness
PdMADS10	Pdu02696.1	Myb	TAACTG	1742	6	1748
PdMADS10	Pdu02696.1	CGTCA-motif	CGTCA	1714	5	1719	cis-acting regulatory element involved in the MeJA-responsiveness
PdMADS10	Pdu02696.1	CGTCA-motif	CGTCA	1746	5	1751	cis-acting regulatory element involved in the MeJA-responsiveness
PdMADS10	Pdu02696.1	TGACG-motif	TGACG	1714	5	1719	cis-acting regulatory element involved in the MeJA-responsiveness
PdMADS10	Pdu02696.1	TGACG-motif	TGACG	1746	5	1751	cis-acting regulatory element involved in the MeJA-responsiveness
PdMADS10	Pdu02696.1	A-box	CCGTCC	337	6	343	cis-acting regulatory element
PdMADS10	Pdu02696.1	AT~TATA-box	TATATA	307	6	313
PdMADS10	Pdu02696.1	Box 4	ATTAAT	723	6	729	part of a conserved DNA module involved in light responsiveness
PdMADS10	Pdu02696.1	Box 4	ATTAAT	1734	6	1740	part of a conserved DNA module involved in light responsiveness
PdMADS10	Pdu02696.1	Box 4	ATTAAT	1765	6	1771	part of a conserved DNA module involved in light responsiveness
PdMADS10	Pdu02696.1	TCA-element	CCATCTTTTT	1559	9	1568	cis-acting element involved in salicylic acid responsiveness
PdMADS10	Pdu02696.1	TC-rich repeats	GTTTTCTTAC	731	9	740	cis-acting element involved in defense and stress responsiveness
PdMADS10	Pdu02696.1	STRE	AGGGG	464	5	469
PdMADS10	Pdu02696.1	STRE	AGGGG	905	5	910
PdMADS10	Pdu02696.1	TATA-box	ATATAT	5	6	11	core promoter element around -30 of transcription start
PdMADS10	Pdu02696.1	TATA-box	TATA	6	4	10	core promoter element around -30 of transcription start
PdMADS10	Pdu02696.1	TATA-box	ATATAA	111	6	117	core promoter element around -30 of transcription start
PdMADS10	Pdu02696.1	TATA-box	TATA	112	4	116	core promoter element around -30 of transcription start
PdMADS10	Pdu02696.1	TATA-box	ATTATA	305	6	311	core promoter element around -30 of transcription start
PdMADS10	Pdu02696.1	TATA-box	TATATAA	306	7	313	core promoter element around -30 of transcription start
PdMADS10	Pdu02696.1	TATA-box	TATATA	307	6	313	core promoter element around -30 of transcription start
PdMADS10	Pdu02696.1	TATA-box	ATATAA	308	6	314	core promoter element around -30 of transcription start
PdMADS10	Pdu02696.1	TATA-box	TATA	309	4	313	core promoter element around -30 of transcription start
PdMADS10	Pdu02696.1	TATA-box	TATA	364	4	368	core promoter element around -30 of transcription start
PdMADS10	Pdu02696.1	TATA-box	TATA	388	4	392	core promoter element around -30 of transcription start
PdMADS10	Pdu02696.1	TATA-box	TATA	482	4	486	core promoter element around -30 of transcription start
PdMADS10	Pdu02696.1	TATA-box	ATTATA	1062	6	1068	core promoter element around -30 of transcription start
PdMADS10	Pdu02696.1	TATA-box	TATAA	1063	5	1068	core promoter element around -30 of transcription start
PdMADS10	Pdu02696.1	TATA-box	TATA	1064	4	1068	core promoter element around -30 of transcription start
PdMADS10	Pdu02696.1	TATA-box	TATAAAA	1073	7	1080	core promoter element around -30 of transcription start
PdMADS10	Pdu02696.1	TATA-box	TATAAA	1074	6	1080	core promoter element around -30 of transcription start
PdMADS10	Pdu02696.1	TATA-box	TATAA	1075	5	1080	core promoter element around -30 of transcription start
PdMADS10	Pdu02696.1	TATA-box	TATA	1076	4	1080	core promoter element around -30 of transcription start
PdMADS10	Pdu02696.1	TATA-box	ATATAA	1451	6	1457	core promoter element around -30 of transcription start
PdMADS10	Pdu02696.1	TATA-box	TATA	1452	4	1456	core promoter element around -30 of transcription start
PdMADS10	Pdu02696.1	TATA-box	ATATAT	1456	6	1462	core promoter element around -30 of transcription start
PdMADS10	Pdu02696.1	TATA-box	TATA	1457	4	1461	core promoter element around -30 of transcription start
PdMADS10	Pdu02696.1	TATA-box	TATTTAAA	1475	8	1483	core promoter element around -30 of transcription start
PdMADS11	Pdu03411.1	MYB-like sequence	TAACCA	179	6	185
PdMADS11	Pdu03411.1	MYB-like sequence	TAACCA	840	6	846
PdMADS11	Pdu03411.1	MYB-like sequence	TAACCA	1463	6	1469
PdMADS11	Pdu03411.1	WUN-motif	CCATTTCAA	173	9	182
PdMADS11	Pdu03411.1	WUN-motif	TAATTACTC	1279	9	1288
PdMADS11	Pdu03411.1	MBS	CAACTG	1363	6	1369	MYB binding site involved in drought-inducibility
PdMADS11	Pdu03411.1	MBS	CAACTG	1708	6	1714	MYB binding site involved in drought-inducibility
PdMADS11	Pdu03411.1	CAAT-box	CAAT	1	4	5
PdMADS11	Pdu03411.1	CAAT-box	CAAAT	7	5	12	common cis-acting element in promoter and enhancer regions
PdMADS11	Pdu03411.1	CAAT-box	CAAT	172	4	176
PdMADS11	Pdu03411.1	CAAT-box	CAAAT	186	5	191	common cis-acting element in promoter and enhancer regions
PdMADS11	Pdu03411.1	CAAT-box	CAAT	223	4	227
PdMADS11	Pdu03411.1	CAAT-box	CCAAT	333	5	338	common cis-acting element in promoter and enhancer regions
PdMADS11	Pdu03411.1	CAAT-box	CAAT	334	4	338
PdMADS11	Pdu03411.1	CAAT-box	CAAAT	336	5	341	common cis-acting element in promoter and enhancer regions
PdMADS11	Pdu03411.1	CAAT-box	CAAAT	425	5	430	common cis-acting element in promoter and enhancer regions
PdMADS11	Pdu03411.1	CAAT-box	CAAT	557	4	561
PdMADS11	Pdu03411.1	CAAT-box	CCAAT	577	5	582	common cis-acting element in promoter and enhancer regions
PdMADS11	Pdu03411.1	CAAT-box	CAAT	578	4	582
PdMADS11	Pdu03411.1	CAAT-box	CAAT	738	4	742
PdMADS11	Pdu03411.1	CAAT-box	CAAT	760	4	764
PdMADS11	Pdu03411.1	CAAT-box	CAAT	793	4	797
PdMADS11	Pdu03411.1	CAAT-box	CAAAT	870	5	875	common cis-acting element in promoter and enhancer regions
PdMADS11	Pdu03411.1	CAAT-box	CAAAT	1049	5	1054	common cis-acting element in promoter and enhancer regions
PdMADS11	Pdu03411.1	CAAT-box	CAAAT	1097	5	1102	common cis-acting element in promoter and enhancer regions
PdMADS11	Pdu03411.1	CAAT-box	CAAT	1290	4	1294
PdMADS11	Pdu03411.1	CAAT-box	CAAT	1316	4	1320
PdMADS11	Pdu03411.1	CAAT-box	CCAAT	1338	5	1343	common cis-acting element in promoter and enhancer regions
PdMADS11	Pdu03411.1	CAAT-box	CAAAT	1469	5	1474	common cis-acting element in promoter and enhancer regions
PdMADS11	Pdu03411.1	CAAT-box	CAAAT	1487	5	1492	common cis-acting element in promoter and enhancer regions
PdMADS11	Pdu03411.1	CAAT-box	CAAT	1610	4	1614
PdMADS11	Pdu03411.1	CAAT-box	CAAT	1615	4	1619
PdMADS11	Pdu03411.1	CAAT-box	CAAAT	1634	5	1639	common cis-acting element in promoter and enhancer regions
PdMADS11	Pdu03411.1	CAAT-box	CAAAT	1722	5	1727	common cis-acting element in promoter and enhancer regions
PdMADS11	Pdu03411.1	CAAT-box	CAAAT	1738	5	1743	common cis-acting element in promoter and enhancer regions
PdMADS11	Pdu03411.1	CAAT-box	CAAT	1752	4	1756
PdMADS11	Pdu03411.1	CAAT-box	CAAT	1767	4	1771
PdMADS11	Pdu03411.1	CAAT-box	CCAAT	1796	5	1801	common cis-acting element in promoter and enhancer regions
PdMADS11	Pdu03411.1	CAAT-box	CAAT	1797	4	1801
PdMADS11	Pdu03411.1	CAAT-box	CAAT	1815	4	1819
PdMADS11	Pdu03411.1	CAAT-box	CCAAT	1862	5	1867	common cis-acting element in promoter and enhancer regions
PdMADS11	Pdu03411.1	CAAT-box	CAAT	1863	4	1867
PdMADS11	Pdu03411.1	CAAT-box	CAAAT	1918	5	1923	common cis-acting element in promoter and enhancer regions
PdMADS11	Pdu03411.1	CAAT-box	CAAAT	1960	5	1965	common cis-acting element in promoter and enhancer regions
PdMADS11	Pdu03411.1	G-box	CACGTC	1983	6	1989	cis-acting regulatory element involved in light responsiveness
PdMADS11	Pdu03411.1	TCT-motif	TCTTAC	1677	6	1683	part of a light responsive element
PdMADS11	Pdu03411.1	TCT-motif	TCTTAC	1942	6	1948	part of a light responsive element
PdMADS11	Pdu03411.1	AAGAA-motif	GAAAGAA	321	7	328
PdMADS11	Pdu03411.1	Myc	TCTCTTA	294	7	301
PdMADS11	Pdu03411.1	I-box	cCATATCCAAT	90	10	100	part of a light responsive element
PdMADS11	Pdu03411.1	I-box	AAGATAAGGCT	662	10	672	part of a light responsive element
PdMADS11	Pdu03411.1	I-box	AGATAAGG	664	8	672	part of a light responsive element
PdMADS11	Pdu03411.1	I-box	GTATAAGGCC	1834	9	1843	part of a light responsive element
PdMADS11	Pdu03411.1	Myb	CAACTG	1363	6	1369
PdMADS11	Pdu03411.1	Myb	CAACTG	1708	6	1714
PdMADS11	Pdu03411.1	ABRE	ACGTG	1984	5	1989	cis-acting element involved in the abscisic acid responsiveness
PdMADS11	Pdu03411.1	TGACG-motif	TGACG	465	5	470	cis-acting regulatory element involved in the MeJA-responsiveness
PdMADS11	Pdu03411.1	box S	AGCCACC	978	7	985
PdMADS11	Pdu03411.1	CGTCA-motif	CGTCA	465	5	470	cis-acting regulatory element involved in the MeJA-responsiveness
PdMADS11	Pdu03411.1	AT~TATA-box	TATATA	1554	6	1560
PdMADS11	Pdu03411.1	AT~TATA-box	TATATA	1556	6	1562
PdMADS11	Pdu03411.1	Box 4	ATTAAT	1284	6	1290	part of a conserved DNA module involved in light responsiveness
PdMADS11	Pdu03411.1	Box 4	ATTAAT	1621	6	1627	part of a conserved DNA module involved in light responsiveness
PdMADS11	Pdu03411.1	TCA-element	CCATCTTTTT	483	9	492	cis-acting element involved in salicylic acid responsiveness
PdMADS11	Pdu03411.1	TCA-element	CCATCTTTTT	1232	9	1241	cis-acting element involved in salicylic acid responsiveness
PdMADS11	Pdu03411.1	DRE1	ACCGAGA	471	7	478
PdMADS11	Pdu03411.1	TATA-box	TATA	135	4	139	core promoter element around -30 of transcription start
PdMADS11	Pdu03411.1	TATA-box	ATTATA	349	6	355	core promoter element around -30 of transcription start
PdMADS11	Pdu03411.1	TATA-box	TATAA	350	5	355	core promoter element around -30 of transcription start
PdMADS11	Pdu03411.1	TATA-box	TATA	351	4	355	core promoter element around -30 of transcription start
PdMADS11	Pdu03411.1	TATA-box	ATTATA	391	6	397	core promoter element around -30 of transcription start
PdMADS11	Pdu03411.1	TATA-box	TATAA	392	5	397	core promoter element around -30 of transcription start
PdMADS11	Pdu03411.1	TATA-box	TATA	393	4	397	core promoter element around -30 of transcription start
PdMADS11	Pdu03411.1	TATA-box	TATA	443	4	447	core promoter element around -30 of transcription start
PdMADS11	Pdu03411.1	TATA-box	TATAA	520	5	525	core promoter element around -30 of transcription start
PdMADS11	Pdu03411.1	TATA-box	TATA	521	4	525	core promoter element around -30 of transcription start
PdMADS11	Pdu03411.1	TATA-box	TATA	707	4	711	core promoter element around -30 of transcription start
PdMADS11	Pdu03411.1	TATA-box	ATATAT	717	6	723	core promoter element around -30 of transcription start
PdMADS11	Pdu03411.1	TATA-box	TATA	718	4	722	core promoter element around -30 of transcription start
PdMADS11	Pdu03411.1	TATA-box	TATAAATA	746	8	754	core promoter element around -30 of transcription start
PdMADS11	Pdu03411.1	TATA-box	TATAAAT	747	7	754	core promoter element around -30 of transcription start
PdMADS11	Pdu03411.1	TATA-box	TATAAA	748	6	754	core promoter element around -30 of transcription start
PdMADS11	Pdu03411.1	TATA-box	TATAA	749	5	754	core promoter element around -30 of transcription start
PdMADS11	Pdu03411.1	TATA-box	TATA	750	4	754	core promoter element around -30 of transcription start
PdMADS11	Pdu03411.1	TATA-box	ccTATAAAaa	1351	9	1360	core promoter element around -30 of transcription start
PdMADS11	Pdu03411.1	TATA-box	TATAAAA	1352	7	1359	core promoter element around -30 of transcription start
PdMADS11	Pdu03411.1	TATA-box	TATAAA	1353	6	1359	core promoter element around -30 of transcription start
PdMADS11	Pdu03411.1	TATA-box	TATAA	1354	5	1359	core promoter element around -30 of transcription start
PdMADS11	Pdu03411.1	TATA-box	TATA	1355	4	1359	core promoter element around -30 of transcription start
PdMADS11	Pdu03411.1	TATA-box	TATACA	1552	6	1558	core promoter element around -30 of transcription start
PdMADS11	Pdu03411.1	TATA-box	TATATA	1554	6	1560	core promoter element around -30 of transcription start
PdMADS11	Pdu03411.1	TATA-box	ATATAT	1555	6	1561	core promoter element around -30 of transcription start
PdMADS11	Pdu03411.1	TATA-box	TATATA	1556	6	1562	core promoter element around -30 of transcription start
PdMADS11	Pdu03411.1	TATA-box	ATATAT	1557	6	1563	core promoter element around -30 of transcription start
PdMADS11	Pdu03411.1	TATA-box	TATA	1558	4	1562	core promoter element around -30 of transcription start
PdMADS11	Pdu03411.1	TATA-box	TATA	1638	4	1642	core promoter element around -30 of transcription start
PdMADS11	Pdu03411.1	TATA-box	ATATAA	1692	6	1698	core promoter element around -30 of transcription start
PdMADS11	Pdu03411.1	TATA-box	TATA	1693	4	1697	core promoter element around -30 of transcription start
PdMADS11	Pdu03411.1	TATA-box	TATA	1854	4	1858	core promoter element around -30 of transcription start
PdMADS11	Pdu03411.1	STRE	AGGGG	66	5	71
PdMADS11	Pdu03411.1	STRE	AGGGG	1478	5	1483
PdMADS11	Pdu03411.1	STRE	AGGGG	1950	5	1955
PdMADS11	Pdu03411.1	W box	TTGACC	304	6	310
PdMADS11	Pdu03411.1	W box	TTGACC	790	6	796
PdMADS11	Pdu03411.1	W box	TTGACC	1957	6	1963
PdMADS11	Pdu03411.1	MYB	TAACCA	179	6	185
PdMADS11	Pdu03411.1	MYB	CAACAG	670	6	676
PdMADS11	Pdu03411.1	MYB	TAACCA	840	6	846
PdMADS11	Pdu03411.1	MYB	CAACAG	1366	6	1372
PdMADS11	Pdu03411.1	MYB	TAACCA	1463	6	1469
PdMADS11	Pdu03411.1	MYB	CAACCA	1783	6	1789
PdMADS11	Pdu03411.1	Gap-box	CAAATGAA(A/G)A	1482	9.5	1491.5	part of a light responsive element
PdMADS11	Pdu03411.1	TCCC-motif	TCTCCCT	118	7	125	part of a light responsive element
PdMADS11	Pdu03411.1	as-1	TGACG	465	5	470
PdMADS11	Pdu03411.1	Unnamed__4	CTCC	49	4	53
PdMADS11	Pdu03411.1	Unnamed__4	CTCC	52	4	56
PdMADS11	Pdu03411.1	Unnamed__4	CTCC	56	4	60
PdMADS11	Pdu03411.1	Unnamed__4	CTCC	64	4	68
PdMADS11	Pdu03411.1	Unnamed__4	CTCC	119	4	123
PdMADS11	Pdu03411.1	Unnamed__4	CTCC	385	4	389
PdMADS11	Pdu03411.1	Unnamed__4	CTCC	690	4	694
PdMADS11	Pdu03411.1	Unnamed__4	CTCC	928	4	932
PdMADS11	Pdu03411.1	Unnamed__4	CTCC	1371	4	1375
PdMADS11	Pdu03411.1	Unnamed__4	CTCC	1388	4	1392
PdMADS11	Pdu03411.1	Unnamed__4	CTCC	1433	4	1437
PdMADS11	Pdu03411.1		motif_sequence	74	4	78	short_function
PdMADS11	Pdu03411.1		motif_sequence	232	4	236	short_function
PdMADS11	Pdu03411.1		motif_sequence	241	4	245	short_function
PdMADS11	Pdu03411.1		motif_sequence	263	4	267	short_function
PdMADS11	Pdu03411.1		motif_sequence	318	4	322	short_function
PdMADS11	Pdu03411.1		motif_sequence	638	4	642	short_function
PdMADS11	Pdu03411.1		motif_sequence	832	4	836	short_function
PdMADS11	Pdu03411.1		motif_sequence	953	4	957	short_function
PdMADS11	Pdu03411.1		motif_sequence	1034	4	1038	short_function
PdMADS11	Pdu03411.1		motif_sequence	1061	4	1065	short_function
PdMADS11	Pdu03411.1		motif_sequence	1173	4	1177	short_function
PdMADS11	Pdu03411.1		motif_sequence	1276	4	1280	short_function
PdMADS11	Pdu03411.1		motif_sequence	1358	4	1362	short_function
PdMADS11	Pdu03411.1		motif_sequence	1503	4	1507	short_function
PdMADS11	Pdu03411.1		motif_sequence	1535	4	1539	short_function
PdMADS11	Pdu03411.1		motif_sequence	1537	4	1541	short_function
PdMADS11	Pdu03411.1		motif_sequence	1573	4	1577	short_function
PdMADS11	Pdu03411.1		motif_sequence	1703	4	1707	short_function
PdMADS11	Pdu03411.1	ARE	AAACCA	480	6	486	cis-acting regulatory element essential for the anaerobic induction
PdMADS11	Pdu03411.1	ARE	AAACCA	531	6	537	cis-acting regulatory element essential for the anaerobic induction
PdMADS11	Pdu03411.1	MYC	CATTTG	186	6	192
PdMADS11	Pdu03411.1	MYC	CATTTG	1048	6	1054
PdMADS11	Pdu03411.1	MYC	CATTTG	1486	6	1492
PdMADS11	Pdu03411.1	MYC	CATTTG	1721	6	1727
PdMADS11	Pdu03411.1	GARE-motif	TCTGTTG	669	7	676	gibberellin-responsive element
PdMADS11	Pdu03411.1	3-AF1 binding site	TAAGAGAGGAA	290	10	300	light responsive element
PdMADS11	Pdu03411.1	LTR	CCGAAA	1801	6	1807	cis-acting element involved in low-temperature responsiveness
PdMADS11	Pdu03411.1	Myb-binding site	CAACAG	670	6	676
PdMADS11	Pdu03411.1	Myb-binding site	CAACAG	1366	6	1372
PdMADS11	Pdu03411.1	WRE3	CCACCT	973	6	979
PdMADS12	Pdu04453.1	Myb	CAACTG	1908	6	1914
PdMADS12	Pdu04453.1	AT~TATA-box	TATATA	111	6	117
PdMADS12	Pdu04453.1	AT~TATA-box	TATATA	113	6	119
PdMADS12	Pdu04453.1	AT~TATA-box	TATATA	121	6	127
PdMADS12	Pdu04453.1	AT~TATA-box	TATATA	740	6	746
PdMADS12	Pdu04453.1	AT~TATA-box	TATATA	1284	6	1290
PdMADS12	Pdu04453.1	Box 4	ATTAAT	126	6	132	part of a conserved DNA module involved in light responsiveness
PdMADS12	Pdu04453.1	Box 4	ATTAAT	970	6	976	part of a conserved DNA module involved in light responsiveness
PdMADS12	Pdu04453.1	Box 4	ATTAAT	1609	6	1615	part of a conserved DNA module involved in light responsiveness
PdMADS12	Pdu04453.1	TATA-box	TATATA	111	6	117	core promoter element around -30 of transcription start
PdMADS12	Pdu04453.1	TATA-box	ATATAT	112	6	118	core promoter element around -30 of transcription start
PdMADS12	Pdu04453.1	TATA-box	TATATA	113	6	119	core promoter element around -30 of transcription start
PdMADS12	Pdu04453.1	TATA-box	TATA	115	4	119	core promoter element around -30 of transcription start
PdMADS12	Pdu04453.1	TATA-box	TATATAA	120	7	127	core promoter element around -30 of transcription start
PdMADS12	Pdu04453.1	TATA-box	TATATA	121	6	127	core promoter element around -30 of transcription start
PdMADS12	Pdu04453.1	TATA-box	ATATAT	122	6	128	core promoter element around -30 of transcription start
PdMADS12	Pdu04453.1	TATA-box	TATA	123	4	127	core promoter element around -30 of transcription start
PdMADS12	Pdu04453.1	TATA-box	TATAAAA	132	7	139	core promoter element around -30 of transcription start
PdMADS12	Pdu04453.1	TATA-box	TATAAA	133	6	139	core promoter element around -30 of transcription start
PdMADS12	Pdu04453.1	TATA-box	TATAA	134	5	139	core promoter element around -30 of transcription start
PdMADS12	Pdu04453.1	TATA-box	TATA	135	4	139	core promoter element around -30 of transcription start
PdMADS12	Pdu04453.1	TATA-box	TATA	182	4	186	core promoter element around -30 of transcription start
PdMADS12	Pdu04453.1	TATA-box	TATAAA	293	6	299	core promoter element around -30 of transcription start
PdMADS12	Pdu04453.1	TATA-box	TATAA	294	5	299	core promoter element around -30 of transcription start
PdMADS12	Pdu04453.1	TATA-box	TATA	295	4	299	core promoter element around -30 of transcription start
PdMADS12	Pdu04453.1	TATA-box	TATACA	300	6	306	core promoter element around -30 of transcription start
PdMADS12	Pdu04453.1	TATA-box	TATA	302	4	306	core promoter element around -30 of transcription start
PdMADS12	Pdu04453.1	TATA-box	TATAAA	367	6	373	core promoter element around -30 of transcription start
PdMADS12	Pdu04453.1	TATA-box	TATAA	368	5	373	core promoter element around -30 of transcription start
PdMADS12	Pdu04453.1	TATA-box	TATA	369	4	373	core promoter element around -30 of transcription start
PdMADS12	Pdu04453.1	TATA-box	TATAAA	501	6	507	core promoter element around -30 of transcription start
PdMADS12	Pdu04453.1	TATA-box	TATAA	502	5	507	core promoter element around -30 of transcription start
PdMADS12	Pdu04453.1	TATA-box	TATA	503	4	507	core promoter element around -30 of transcription start
PdMADS12	Pdu04453.1	TATA-box	ATATAA	527	6	533	core promoter element around -30 of transcription start
PdMADS12	Pdu04453.1	TATA-box	TATA	528	4	532	core promoter element around -30 of transcription start
PdMADS12	Pdu04453.1	TATA-box	TATAAAT	703	7	710	core promoter element around -30 of transcription start
PdMADS12	Pdu04453.1	TATA-box	TATAAA	704	6	710	core promoter element around -30 of transcription start
PdMADS12	Pdu04453.1	TATA-box	TATAA	705	5	710	core promoter element around -30 of transcription start
PdMADS12	Pdu04453.1	TATA-box	TATA	706	4	710	core promoter element around -30 of transcription start
PdMADS12	Pdu04453.1	TATA-box	TATATA	740	6	746	core promoter element around -30 of transcription start
PdMADS12	Pdu04453.1	TATA-box	ATATAT	741	6	747	core promoter element around -30 of transcription start
PdMADS12	Pdu04453.1	TATA-box	TATA	742	4	746	core promoter element around -30 of transcription start
PdMADS12	Pdu04453.1	TATA-box	TATA	796	4	800	core promoter element around -30 of transcription start
PdMADS12	Pdu04453.1	TATA-box	TATACA	1282	6	1288	core promoter element around -30 of transcription start
PdMADS12	Pdu04453.1	TATA-box	TATATA	1284	6	1290	core promoter element around -30 of transcription start
PdMADS12	Pdu04453.1	TATA-box	TATA	1286	4	1290	core promoter element around -30 of transcription start
PdMADS12	Pdu04453.1	TATA-box	ATATAA	1294	6	1300	core promoter element around -30 of transcription start
PdMADS12	Pdu04453.1	TATA-box	TATA	1295	4	1299	core promoter element around -30 of transcription start
PdMADS12	Pdu04453.1	TATA-box	ATATAT	1367	6	1373	core promoter element around -30 of transcription start
PdMADS12	Pdu04453.1	TATA-box	TATA	1368	4	1372	core promoter element around -30 of transcription start
PdMADS12	Pdu04453.1	TATA-box	TATA	1677	4	1681	core promoter element around -30 of transcription start
PdMADS12	Pdu04453.1	STRE	AGGGG	1419	5	1424
PdMADS12	Pdu04453.1	MYB recognition site	CCGTTG	223	6	229
PdMADS12	Pdu04453.1	MYB recognition site	CCGTTG	611	6	617
PdMADS12	Pdu04453.1	GATA-motif	AAGGATAAGG	282	9	291	part of a light responsive element
PdMADS12	Pdu04453.1	MYB-like sequence	TAACCA	1502	6	1508
PdMADS12	Pdu04453.1	MYB-like sequence	TAACCA	1798	6	1804
PdMADS12	Pdu04453.1	CAAT-box	CAAT	2	4	6
PdMADS12	Pdu04453.1	CAAT-box	CAAT	60	4	64
PdMADS12	Pdu04453.1	CAAT-box	CAAT	358	4	362
PdMADS12	Pdu04453.1	CAAT-box	CAAAT	393	5	398	common cis-acting element in promoter and enhancer regions
PdMADS12	Pdu04453.1	CAAT-box	CAAAT	407	5	412	common cis-acting element in promoter and enhancer regions
PdMADS12	Pdu04453.1	CAAT-box	CAAAT	436	5	441	common cis-acting element in promoter and enhancer regions
PdMADS12	Pdu04453.1	CAAT-box	CAAT	550	4	554
PdMADS12	Pdu04453.1	CAAT-box	CAAT	566	4	570
PdMADS12	Pdu04453.1	CAAT-box	CAAT	584	4	588
PdMADS12	Pdu04453.1	CAAT-box	TGCAAATCT	592	9	601	common cis-acting element in promoter and enhancer regions
PdMADS12	Pdu04453.1	CAAT-box	CAAAT	594	5	599	common cis-acting element in promoter and enhancer regions
PdMADS12	Pdu04453.1	CAAT-box	CAAT	632	4	636
PdMADS12	Pdu04453.1	CAAT-box	CAAT	677	4	681
PdMADS12	Pdu04453.1	CAAT-box	CAAT	752	4	756
PdMADS12	Pdu04453.1	CAAT-box	CAAAT	858	5	863	common cis-acting element in promoter and enhancer regions
PdMADS12	Pdu04453.1	CAAT-box	CAAT	868	4	872
PdMADS12	Pdu04453.1	CAAT-box	CAAT	934	4	938
PdMADS12	Pdu04453.1	CAAT-box	CAAAT	939	5	944	common cis-acting element in promoter and enhancer regions
PdMADS12	Pdu04453.1	CAAT-box	CAAAT	1022	5	1027	common cis-acting element in promoter and enhancer regions
PdMADS12	Pdu04453.1	CAAT-box	CAAT	1055	4	1059
PdMADS12	Pdu04453.1	CAAT-box	CAAAT	1151	5	1156	common cis-acting element in promoter and enhancer regions
PdMADS12	Pdu04453.1	CAAT-box	CCAAT	1156	5	1161	common cis-acting element in promoter and enhancer regions
PdMADS12	Pdu04453.1	CAAT-box	CAAT	1157	4	1161
PdMADS12	Pdu04453.1	CAAT-box	CAAT	1163	4	1167
PdMADS12	Pdu04453.1	CAAT-box	CAAT	1193	4	1197
PdMADS12	Pdu04453.1	CAAT-box	CAAAT	1218	5	1223	common cis-acting element in promoter and enhancer regions
PdMADS12	Pdu04453.1	CAAT-box	CCAAT	1243	5	1248	common cis-acting element in promoter and enhancer regions
PdMADS12	Pdu04453.1	CAAT-box	CAAT	1244	4	1248
PdMADS12	Pdu04453.1	CAAT-box	CAAAT	1307	5	1312	common cis-acting element in promoter and enhancer regions
PdMADS12	Pdu04453.1	CAAT-box	CAAT	1486	4	1490
PdMADS12	Pdu04453.1	CAAT-box	CAAAT	1496	5	1501	common cis-acting element in promoter and enhancer regions
PdMADS12	Pdu04453.1	CAAT-box	CAAAT	1517	5	1522	common cis-acting element in promoter and enhancer regions
PdMADS12	Pdu04453.1	CAAT-box	CAAT	1590	4	1594
PdMADS12	Pdu04453.1	CAAT-box	CAAT	1607	4	1611
PdMADS12	Pdu04453.1	CAAT-box	CCAAT	1829	5	1834	common cis-acting element in promoter and enhancer regions
PdMADS12	Pdu04453.1	CAAT-box	CAAT	1830	4	1834
PdMADS12	Pdu04453.1	CAAT-box	CAAAT	1841	5	1846	common cis-acting element in promoter and enhancer regions
PdMADS12	Pdu04453.1	CAAT-box	CAAT	1848	4	1852
PdMADS12	Pdu04453.1	MBS	CAACTG	1908	6	1914	MYB binding site involved in drought-inducibility
PdMADS12	Pdu04453.1	TCT-motif	TCTTAC	243	6	249	part of a light responsive element
PdMADS12	Pdu04453.1	TCT-motif	TCTTAC	918	6	924	part of a light responsive element
PdMADS12	Pdu04453.1	G-box	CACGAC	5	6	11	cis-acting regulatory element involved in light responsiveness
PdMADS12	Pdu04453.1	AAGAA-motif	GAAAGAA	1646	7	1653
PdMADS12	Pdu04453.1	TATA	TATAAAAT	1295	8	1303
PdMADS12	Pdu04453.1	ERE	ATTTTAAA	139	8	147
PdMADS12	Pdu04453.1	ERE	ATTTTAAA	450	8	458
PdMADS12	Pdu04453.1	ATCT-motif	AATCTAATCC	347	10	357	part of a conserved DNA module involved in light responsiveness
PdMADS12	Pdu04453.1	ATCT-motif	AATCTAATCC	989	9	998	part of a conserved DNA module involved in light responsiveness
PdMADS12	Pdu04453.1	Unnamed__1	tAAGTCATAACTGa	530	13	543
PdMADS12	Pdu04453.1	Myb-binding site	CAACAG	216	6	222
PdMADS12	Pdu04453.1	Myb-binding site	CAACAG	577	6	583
PdMADS12	Pdu04453.1	MSA-like	(T/C)C(T/C)AACGG(T/C)(T/C)A	220	8.5	228.5	cis-acting element involved in cell cycle regulation
PdMADS12	Pdu04453.1	WRE3	CCACCT	1445	6	1451
PdMADS12	Pdu04453.1	CCAAT-box	CAACGG	223	6	229	MYBHv1 binding site
PdMADS12	Pdu04453.1	CCAAT-box	CAACGG	611	6	617	MYBHv1 binding site
PdMADS12	Pdu04453.1	GT1-motif	GGTTAA	1503	6	1509	light responsive element
PdMADS12	Pdu04453.1	GT1-motif	GGTTAA	1799	6	1805	light responsive element
PdMADS12	Pdu04453.1	TATC-box	TATCCCA	1239	7	1246	cis-acting element involved in gibberellin-responsiveness
PdMADS12	Pdu04453.1	MYB	CAACAG	216	6	222
PdMADS12	Pdu04453.1	MYB	CAACAG	577	6	583
PdMADS12	Pdu04453.1	MYB	TAACCA	1502	6	1508
PdMADS12	Pdu04453.1	MYB	TAACCA	1798	6	1804
PdMADS12	Pdu04453.1	Unnamed__4	CTCC	280	4	284
PdMADS12	Pdu04453.1	Unnamed__4	CTCC	404	4	408
PdMADS12	Pdu04453.1	Unnamed__4	CTCC	649	4	653
PdMADS12	Pdu04453.1	Unnamed__4	CTCC	774	4	778
PdMADS12	Pdu04453.1	Unnamed__4	CTCC	1037	4	1041
PdMADS12	Pdu04453.1	Unnamed__4	CTCC	1355	4	1359
PdMADS12	Pdu04453.1	Unnamed__4	CTCC	1386	4	1390
PdMADS12	Pdu04453.1	Unnamed__4	CTCC	1432	4	1436
PdMADS12	Pdu04453.1	Unnamed__4	CTCC	1540	4	1544
PdMADS12	Pdu04453.1	Unnamed__4	CTCC	1703	4	1707
PdMADS12	Pdu04453.1	Unnamed__4	CTCC	1747	4	1751
PdMADS12	Pdu04453.1		motif_sequence	88	4	92	short_function
PdMADS12	Pdu04453.1		motif_sequence	398	4	402	short_function
PdMADS12	Pdu04453.1		motif_sequence	402	4	406	short_function
PdMADS12	Pdu04453.1		motif_sequence	589	4	593	short_function
PdMADS12	Pdu04453.1		motif_sequence	1037	4	1041	short_function
PdMADS12	Pdu04453.1		motif_sequence	1399	4	1403	short_function
PdMADS12	Pdu04453.1		motif_sequence	1593	4	1597	short_function
PdMADS12	Pdu04453.1		motif_sequence	1747	4	1751	short_function
PdMADS12	Pdu04453.1		motif_sequence	1954	4	1958	short_function
PdMADS12	Pdu04453.1	ARE	AAACCA	664	6	670	cis-acting regulatory element essential for the anaerobic induction
PdMADS12	Pdu04453.1	ARE	AAACCA	1212	6	1218	cis-acting regulatory element essential for the anaerobic induction
PdMADS12	Pdu04453.1	MYC	CATGTG	655	6	661
PdMADS12	Pdu04453.1	MYC	CATGTG	766	6	772
PdMADS12	Pdu04453.1	MYC	CATTTG	1218	6	1224
PdMADS12	Pdu04453.1	MYC	CATGTG	1960	6	1966
PdMADS13	Pdu04648.1	O2-site	GATGATGTGG	992	9	1001	cis-acting regulatory element involved in zein metabolism regulation
PdMADS13	Pdu04648.1	CAT-box	GCCACT	263	6	269	cis-acting regulatory element related to meristem expression
PdMADS13	Pdu04648.1	Unnamed__14	TCCACGTAGA	1161	9	1170
PdMADS13	Pdu04648.1	ERE	ATTTTAAA	1116	8	1124
PdMADS13	Pdu04648.1	ERE	ATTTTAAA	1154	8	1162
PdMADS13	Pdu04648.1	ERE	ATTTTAAA	1647	8	1655
PdMADS13	Pdu04648.1	ABRE4	CACGTA	1163	6	1169
PdMADS13	Pdu04648.1	Unnamed__1	CGTGG	868	5	873
PdMADS13	Pdu04648.1		motif_sequence	360	4	364	short_function
PdMADS13	Pdu04648.1		motif_sequence	362	4	366	short_function
PdMADS13	Pdu04648.1		motif_sequence	384	4	388	short_function
PdMADS13	Pdu04648.1		motif_sequence	921	4	925	short_function
PdMADS13	Pdu04648.1		motif_sequence	928	4	932	short_function
PdMADS13	Pdu04648.1		motif_sequence	1095	4	1099	short_function
PdMADS13	Pdu04648.1		motif_sequence	1125	4	1129	short_function
PdMADS13	Pdu04648.1		motif_sequence	1765	4	1769	short_function
PdMADS13	Pdu04648.1		motif_sequence	1780	4	1784	short_function
PdMADS13	Pdu04648.1		motif_sequence	1811	4	1815	short_function
PdMADS13	Pdu04648.1	Unnamed__4	CTCC	23	4	27
PdMADS13	Pdu04648.1	Unnamed__4	CTCC	158	4	162
PdMADS13	Pdu04648.1	Unnamed__4	CTCC	300	4	304
PdMADS13	Pdu04648.1	Unnamed__4	CTCC	488	4	492
PdMADS13	Pdu04648.1	Unnamed__4	CTCC	820	4	824
PdMADS13	Pdu04648.1	Unnamed__4	CTCC	832	4	836
PdMADS13	Pdu04648.1	Unnamed__4	CTCC	941	4	945
PdMADS13	Pdu04648.1	Unnamed__4	CTCC	1095	4	1099
PdMADS13	Pdu04648.1	Unnamed__4	CTCC	1227	4	1231
PdMADS13	Pdu04648.1	Unnamed__4	CTCC	1267	4	1271
PdMADS13	Pdu04648.1	Unnamed__4	CTCC	1539	4	1543
PdMADS13	Pdu04648.1	Unnamed__4	CTCC	1770	4	1774
PdMADS13	Pdu04648.1	Unnamed__4	CTCC	1773	4	1777
PdMADS13	Pdu04648.1	Unnamed__4	CTCC	1782	4	1786
PdMADS13	Pdu04648.1	Unnamed__4	CTCC	1785	4	1789
PdMADS13	Pdu04648.1	Unnamed__4	CTCC	1813	4	1817
PdMADS13	Pdu04648.1	Unnamed__4	CTCC	1817	4	1821
PdMADS13	Pdu04648.1	Unnamed__4	CTCC	1873	4	1877
PdMADS13	Pdu04648.1	MYC	CATGTG	318	6	324
PdMADS13	Pdu04648.1	MYC	CATTTG	365	6	371
PdMADS13	Pdu04648.1	MYC	CATTTG	666	6	672
PdMADS13	Pdu04648.1	MYC	CATGTG	783	6	789
PdMADS13	Pdu04648.1	MYC	CAATTG	1609	6	1615
PdMADS13	Pdu04648.1	ARE	AAACCA	1357	6	1363	cis-acting regulatory element essential for the anaerobic induction
PdMADS13	Pdu04648.1	Unnamed__10	TCCACGTAGA	1161	9	1170
PdMADS13	Pdu04648.1	W box	TTGACC	1000	6	1006
PdMADS13	Pdu04648.1	W box	TTGACC	1736	6	1742
PdMADS13	Pdu04648.1	GT1-motif	GGTTAAT	439	7	446	light responsive element
PdMADS13	Pdu04648.1	GT1-motif	GGTTAA	803	6	809	light responsive element
PdMADS13	Pdu04648.1	GT1-motif	GGTTAAT	1708	7	1715	light responsive element
PdMADS13	Pdu04648.1	GT1-motif	GGTTAA	1709	6	1715	light responsive element
PdMADS13	Pdu04648.1	ABRE3a	TACGTG	1163	6	1169
PdMADS13	Pdu04648.1	MYB	CAACCA	693	6	699
PdMADS13	Pdu04648.1	MYB	CAACCA	1202	6	1208
PdMADS13	Pdu04648.1	MYB	TAACCA	1710	6	1716
PdMADS13	Pdu04648.1	MYB	TAACCA	1799	6	1805
PdMADS13	Pdu04648.1	MYB	CAACCA	1845	6	1851
PdMADS13	Pdu04648.1	TCCC-motif	TCTCCCT	1812	7	1819	part of a light responsive element
PdMADS13	Pdu04648.1	G-Box	CACGTT	349	6	355	cis-acting regulatory element involved in light responsiveness
PdMADS13	Pdu04648.1	CARE	CAACTCAC	1003	8	1011
PdMADS13	Pdu04648.1	Box 4	ATTAAT	105	6	111	part of a conserved DNA module involved in light responsiveness
PdMADS13	Pdu04648.1	Box 4	ATTAAT	454	6	460	part of a conserved DNA module involved in light responsiveness
PdMADS13	Pdu04648.1	Box 4	ATTAAT	1492	6	1498	part of a conserved DNA module involved in light responsiveness
PdMADS13	Pdu04648.1	Box 4	ATTAAT	1698	6	1704	part of a conserved DNA module involved in light responsiveness
PdMADS13	Pdu04648.1	Unnamed__12	TCCACGTAGA	1161	9	1170
PdMADS13	Pdu04648.1	AT-rich element	ATAGAAATCAA	52	10	62	binding site of AT-rich DNA binding protein (ATBP-1)
PdMADS13	Pdu04648.1	AT-rich element	ATAGAAATCAA	242	10	252	binding site of AT-rich DNA binding protein (ATBP-1)
PdMADS13	Pdu04648.1	Unnamed__8	TCCACGTAGA	1161	9	1170
PdMADS13	Pdu04648.1	STRE	AGGGG	436	5	441
PdMADS13	Pdu04648.1	STRE	AGGGG	1229	5	1234
PdMADS13	Pdu04648.1	STRE	AGGGG	1808	5	1813
PdMADS13	Pdu04648.1	STRE	AGGGG	1819	5	1824
PdMADS13	Pdu04648.1	STRE	AGGGG	1968	5	1973
PdMADS13	Pdu04648.1	TC-rich repeats	GTTTTCTTAC	1234	9	1243	cis-acting element involved in defense and stress responsiveness
PdMADS13	Pdu04648.1	TATA-box	TAAAGATT	110	8	118	core promoter element around -30 of transcription start
PdMADS13	Pdu04648.1	TATA-box	TATA	210	4	214	core promoter element around -30 of transcription start
PdMADS13	Pdu04648.1	TATA-box	TATAAAT	481	7	488	core promoter element around -30 of transcription start
PdMADS13	Pdu04648.1	TATA-box	TATAAA	482	6	488	core promoter element around -30 of transcription start
PdMADS13	Pdu04648.1	TATA-box	TATAA	483	5	488	core promoter element around -30 of transcription start
PdMADS13	Pdu04648.1	TATA-box	TATA	484	4	488	core promoter element around -30 of transcription start
PdMADS13	Pdu04648.1	TATA-box	TATA	541	4	545	core promoter element around -30 of transcription start
PdMADS13	Pdu04648.1	TATA-box	TATAAA	813	6	819	core promoter element around -30 of transcription start
PdMADS13	Pdu04648.1	TATA-box	TATAA	814	5	819	core promoter element around -30 of transcription start
PdMADS13	Pdu04648.1	TATA-box	TATA	815	4	819	core promoter element around -30 of transcription start
PdMADS13	Pdu04648.1	TATA-box	ccTATAAAaa	1030	9	1039	core promoter element around -30 of transcription start
PdMADS13	Pdu04648.1	TATA-box	TATA	1354	4	1358	core promoter element around -30 of transcription start
PdMADS13	Pdu04648.1	TATA-box	ATTATA	1381	6	1387	core promoter element around -30 of transcription start
PdMADS13	Pdu04648.1	TATA-box	TATAA	1382	5	1387	core promoter element around -30 of transcription start
PdMADS13	Pdu04648.1	TATA-box	TATA	1383	4	1387	core promoter element around -30 of transcription start
PdMADS13	Pdu04648.1	TATA-box	TATACA	1422	6	1428	core promoter element around -30 of transcription start
PdMADS13	Pdu04648.1	TATA-box	TATA	1424	4	1428	core promoter element around -30 of transcription start
PdMADS13	Pdu04648.1	TATA-box	TATAAAT	1794	7	1801	core promoter element around -30 of transcription start
PdMADS13	Pdu04648.1	TATA-box	TATAAA	1795	6	1801	core promoter element around -30 of transcription start
PdMADS13	Pdu04648.1	TATA-box	TATAA	1796	5	1801	core promoter element around -30 of transcription start
PdMADS13	Pdu04648.1	TATA-box	TATA	1797	4	1801	core promoter element around -30 of transcription start
PdMADS13	Pdu04648.1	TATA-box	ATATAT	1888	6	1894	core promoter element around -30 of transcription start
PdMADS13	Pdu04648.1	TATA-box	TATATA	1889	6	1895	core promoter element around -30 of transcription start
PdMADS13	Pdu04648.1	TATA-box	TATA	1891	4	1895	core promoter element around -30 of transcription start
PdMADS13	Pdu04648.1	ABRE	ACGTG	350	5	355	cis-acting element involved in the abscisic acid responsiveness
PdMADS13	Pdu04648.1	ABRE	ACGTG	1163	5	1168	cis-acting element involved in the abscisic acid responsiveness
PdMADS13	Pdu04648.1	AT~TATA-box	TATATA	1889	6	1895
PdMADS13	Pdu04648.1	ACE	CTAACGTATT	1412	9	1421	cis-acting element involved in light responsiveness
PdMADS13	Pdu04648.1	Myc	TCTCTTA	1136	7	1143
PdMADS13	Pdu04648.1	Myc	TCTCTTA	1940	7	1947
PdMADS13	Pdu04648.1	AAGAA-motif	GAAAGAA	1343	7	1350
PdMADS13	Pdu04648.1	AAGAA-motif	GAAAGAA	1951	7	1958
PdMADS13	Pdu04648.1	MYB-like sequence	TAACCA	1710	6	1716
PdMADS13	Pdu04648.1	MYB-like sequence	TAACCA	1799	6	1805
PdMADS13	Pdu04648.1	WUN-motif	AAATTTCTT	796	9	805
PdMADS13	Pdu04648.1	GATA-motif	GATAGGA	1774	7	1781	part of a light responsive element
PdMADS13	Pdu04648.1	G-box	TACGTG	1163	6	1169	cis-acting regulatory element involved in light responsiveness
PdMADS13	Pdu04648.1	CAAT-box	CAAAT	35	5	40	common cis-acting element in promoter and enhancer regions
PdMADS13	Pdu04648.1	CAAT-box	CAAAT	50	5	55	common cis-acting element in promoter and enhancer regions
PdMADS13	Pdu04648.1	CAAT-box	CAAAT	96	5	101	common cis-acting element in promoter and enhancer regions
PdMADS13	Pdu04648.1	CAAT-box	CCAAT	215	5	220	common cis-acting element in promoter and enhancer regions
PdMADS13	Pdu04648.1	CAAT-box	CAAT	241	4	245
PdMADS13	Pdu04648.1	CAAT-box	CAAT	343	4	347
PdMADS13	Pdu04648.1	CAAT-box	CAAAT	366	5	371	common cis-acting element in promoter and enhancer regions
PdMADS13	Pdu04648.1	CAAT-box	CAAAT	389	5	394	common cis-acting element in promoter and enhancer regions
PdMADS13	Pdu04648.1	CAAT-box	CAAT	411	4	415
PdMADS13	Pdu04648.1	CAAT-box	CCAAT	458	5	463	common cis-acting element in promoter and enhancer regions
PdMADS13	Pdu04648.1	CAAT-box	CAAAT	468	5	473	common cis-acting element in promoter and enhancer regions
PdMADS13	Pdu04648.1	CAAT-box	CAAT	515	4	519
PdMADS13	Pdu04648.1	CAAT-box	CAAAT	641	5	646	common cis-acting element in promoter and enhancer regions
PdMADS13	Pdu04648.1	CAAT-box	CAAT	652	4	656
PdMADS13	Pdu04648.1	CAAT-box	CAAAT	667	5	672	common cis-acting element in promoter and enhancer regions
PdMADS13	Pdu04648.1	CAAT-box	CAAT	839	4	843
PdMADS13	Pdu04648.1	CAAT-box	CAAAT	843	5	848	common cis-acting element in promoter and enhancer regions
PdMADS13	Pdu04648.1	CAAT-box	CAAAT	948	5	953	common cis-acting element in promoter and enhancer regions
PdMADS13	Pdu04648.1	CAAT-box	CAAAT	951	5	956	common cis-acting element in promoter and enhancer regions
PdMADS13	Pdu04648.1	CAAT-box	CCAAT	977	5	982	common cis-acting element in promoter and enhancer regions
PdMADS13	Pdu04648.1	CAAT-box	CAAT	1178	4	1182
PdMADS13	Pdu04648.1	CAAT-box	CAAT	1256	4	1260
PdMADS13	Pdu04648.1	CAAT-box	CCAAT	1360	5	1365	common cis-acting element in promoter and enhancer regions
PdMADS13	Pdu04648.1	CAAT-box	CAAT	1361	4	1365
PdMADS13	Pdu04648.1	CAAT-box	CAAT	1370	4	1374
PdMADS13	Pdu04648.1	CAAT-box	CAAAT	1461	5	1466	common cis-acting element in promoter and enhancer regions
PdMADS13	Pdu04648.1	CAAT-box	CAAT	1464	4	1468
PdMADS13	Pdu04648.1	CAAT-box	CAAAT	1486	5	1491	common cis-acting element in promoter and enhancer regions
PdMADS13	Pdu04648.1	CAAT-box	CCAAT	1608	5	1613	common cis-acting element in promoter and enhancer regions
PdMADS13	Pdu04648.1	CAAT-box	CAAT	1609	4	1613
PdMADS13	Pdu04648.1	CAAT-box	CCAAT	1611	5	1616	common cis-acting element in promoter and enhancer regions
PdMADS13	Pdu04648.1	CAAT-box	CCAAT	1686	5	1691	common cis-acting element in promoter and enhancer regions
PdMADS13	Pdu04648.1	CAAT-box	CAAT	1687	4	1691
PdMADS13	Pdu04648.1	CAAT-box	CCAAT	1713	5	1718	common cis-acting element in promoter and enhancer regions
PdMADS13	Pdu04648.1	CAAT-box	CAAT	1714	4	1718
PdMADS13	Pdu04648.1	CAAT-box	CAAT	1735	4	1739
PdMADS13	Pdu04648.1	CAAT-box	CCAAT	1744	5	1749	common cis-acting element in promoter and enhancer regions
PdMADS13	Pdu04648.1	CAAT-box	CAAT	1745	4	1749
PdMADS13	Pdu04648.1	CAAT-box	CAAT	1763	4	1767
PdMADS13	Pdu04648.1	CAAT-box	CCAAT	1802	5	1807	common cis-acting element in promoter and enhancer regions
PdMADS13	Pdu04648.1	CAAT-box	CAAT	1803	4	1807
[truncated: 8,851 more rows]

## Sheet: Sheet2
PdMADS1	Pdu00424.1	MYB-like sequence	TAACCA	1349	6	1355
PdMADS1	Pdu00424.1	MYB-like sequence	TAACCA	1791	6	1797
PdMADS1	Pdu00424.1	GATA-motif	GATAGGG	235	7	242	part of a light responsive element
PdMADS1	Pdu00424.1	GATA-motif	AAGATAAGATT	912	10	922	part of a light responsive element
PdMADS1	Pdu00424.1	G-box	CACGTG	1746	6	1752	cis-acting regulatory element involved in light responsiveness
PdMADS1	Pdu00424.1	CAAT-box	CCAAT	115	5	120	common cis-acting element in promoter and enhancer regions
PdMADS1	Pdu00424.1	CAAT-box	CAAT	116	4	120
PdMADS1	Pdu00424.1	CAAT-box	CAAT	203	4	207
PdMADS1	Pdu00424.1	CAAT-box	CAAT	205	4	209
PdMADS1	Pdu00424.1	CAAT-box	CAAT	310	4	314
PdMADS1	Pdu00424.1	CAAT-box	CCAAT	321	5	326	common cis-acting element in promoter and enhancer regions
PdMADS1	Pdu00424.1	CAAT-box	CAAT	322	4	326
PdMADS1	Pdu00424.1	CAAT-box	CAAAT	361	5	366	common cis-acting element in promoter and enhancer regions
PdMADS1	Pdu00424.1	CAAT-box	CAAAT	443	5	448	common cis-acting element in promoter and enhancer regions
PdMADS1	Pdu00424.1	CAAT-box	CAAAT	477	5	482	common cis-acting element in promoter and enhancer regions
PdMADS1	Pdu00424.1	CAAT-box	CAAT	538	4	542
PdMADS1	Pdu00424.1	CAAT-box	CAAT	540	4	544
PdMADS1	Pdu00424.1	CAAT-box	CCAAT	607	5	612	common cis-acting element in promoter and enhancer regions
PdMADS1	Pdu00424.1	CAAT-box	CAAT	728	4	732
PdMADS1	Pdu00424.1	CAAT-box	CAAT	758	4	762
PdMADS1	Pdu00424.1	CAAT-box	CCAAT	789	5	794	common cis-acting element in promoter and enhancer regions
PdMADS1	Pdu00424.1	CAAT-box	CAAT	790	4	794
PdMADS1	Pdu00424.1	CAAT-box	CCAAT	874	5	879	common cis-acting element in promoter and enhancer regions
PdMADS1	Pdu00424.1	CAAT-box	CAAT	875	4	879
PdMADS1	Pdu00424.1	CAAT-box	CAAT	891	4	895
PdMADS1	Pdu00424.1	CAAT-box	CAAT	946	4	950
PdMADS1	Pdu00424.1	CAAT-box	CAAAT	1196	5	1201	common cis-acting element in promoter and enhancer regions
PdMADS1	Pdu00424.1	CAAT-box	CAAAT	1241	5	1246	common cis-acting element in promoter and enhancer regions
PdMADS1	Pdu00424.1	CAAT-box	CCAAT	1291	5	1296	common cis-acting element in promoter and enhancer regions
PdMADS1	Pdu00424.1	CAAT-box	CAAT	1377	4	1381
PdMADS1	Pdu00424.1	CAAT-box	CAAAT	1521	5	1526	common cis-acting element in promoter and enhancer regions
PdMADS1	Pdu00424.1	CAAT-box	CAAAT	1535	5	1540	common cis-acting element in promoter and enhancer regions
PdMADS1	Pdu00424.1	CAAT-box	CAAT	1554	4	1558
PdMADS1	Pdu00424.1	CAAT-box	CAAAT	1556	5	1561	common cis-acting element in promoter and enhancer regions
PdMADS1	Pdu00424.1	CAAT-box	CAAT	1645	4	1649
PdMADS1	Pdu00424.1	CAAT-box	CAAAT	1674	5	1679	common cis-acting element in promoter and enhancer regions
PdMADS1	Pdu00424.1	CAAT-box	CAAT	1703	4	1707
PdMADS1	Pdu00424.1	CAAT-box	CAAAT	1723	5	1728	common cis-acting element in promoter and enhancer regions
PdMADS1	Pdu00424.1	CAAT-box	CAAAT	1726	5	1731	common cis-acting element in promoter and enhancer regions
PdMADS1	Pdu00424.1	CAAT-box	CAAAT	1752	5	1757	common cis-acting element in promoter and enhancer regions
PdMADS1	Pdu00424.1	CAAT-box	CAAT	1759	4	1763
PdMADS1	Pdu00424.1	CAAT-box	CAAAT	1761	5	1766	common cis-acting element in promoter and enhancer regions
PdMADS1	Pdu00424.1	CAAT-box	CAAT	1810	4	1814
PdMADS1	Pdu00424.1	CAAT-box	CAAT	1822	4	1826
PdMADS1	Pdu00424.1	CAAT-box	CAAAT	1828	5	1833	common cis-acting element in promoter and enhancer regions
PdMADS1	Pdu00424.1	CAAT-box	CAAAT	1924	5	1929	common cis-acting element in promoter and enhancer regions
PdMADS1	Pdu00424.1	MBS	CAACTG	645	6	651	MYB binding site involved in drought-inducibility
PdMADS1	Pdu00424.1	MBS	CAACTG	1976	6	1982	MYB binding site involved in drought-inducibility
PdMADS1	Pdu00424.1	I-box	AAGATAAGGCT	912	10	922	part of a light responsive element
PdMADS1	Pdu00424.1	I-box	AGATAAGG	914	8	922	part of a light responsive element
PdMADS1	Pdu00424.1	AAGAA-motif	GAAAGAA	762	7	769
PdMADS1	Pdu00424.1	AAGAA-motif	GAAAGAA	766	7	773
PdMADS1	Pdu00424.1	AAGAA-motif	GAAAGAA	770	7	777
PdMADS1	Pdu00424.1	ABRE	ACGTG	151	5	156	cis-acting element involved in the abscisic acid responsiveness
PdMADS1	Pdu00424.1	ABRE	CACGTG	1746	6	1752	cis-acting element involved in the abscisic acid responsiveness
PdMADS1	Pdu00424.1	ABRE	ACGTG	1747	5	1752	cis-acting element involved in the abscisic acid responsiveness
PdMADS1	Pdu00424.1	Myb	CAACTG	645	6	651
PdMADS1	Pdu00424.1	Myb	TAACTG	1573	6	1579
PdMADS1	Pdu00424.1	Myb	CAACTG	1976	6	1982
PdMADS1	Pdu00424.1	TGACG-motif	TGACG	932	5	937	cis-acting regulatory element involved in the MeJA-responsiveness
PdMADS1	Pdu00424.1	CGTCA-motif	CGTCA	932	5	937	cis-acting regulatory element involved in the MeJA-responsiveness
PdMADS1	Pdu00424.1	Sp1	GGGCGG	54	6	60	light responsive element
PdMADS1	Pdu00424.1	Unnamed__6	taTAAATATct	1941	10	1951
PdMADS1	Pdu00424.1	TATA-box	TATAA	258	5	263	core promoter element around -30 of transcription start
PdMADS1	Pdu00424.1	TATA-box	TATA	259	4	263	core promoter element around -30 of transcription start
PdMADS1	Pdu00424.1	TATA-box	TATACA	885	6	891	core promoter element around -30 of transcription start
PdMADS1	Pdu00424.1	TATA-box	TATA	887	4	891	core promoter element around -30 of transcription start
PdMADS1	Pdu00424.1	TATA-box	TATAAAA	967	7	974	core promoter element around -30 of transcription start
PdMADS1	Pdu00424.1	TATA-box	TATAAA	968	6	974	core promoter element around -30 of transcription start
PdMADS1	Pdu00424.1	TATA-box	TATAA	969	5	974	core promoter element around -30 of transcription start
PdMADS1	Pdu00424.1	TATA-box	TATA	970	4	974	core promoter element around -30 of transcription start
PdMADS1	Pdu00424.1	TATA-box	ATTATA	1340	6	1346	core promoter element around -30 of transcription start
PdMADS1	Pdu00424.1	TATA-box	TATAA	1341	5	1346	core promoter element around -30 of transcription start
PdMADS1	Pdu00424.1	TATA-box	TATA	1342	4	1346	core promoter element around -30 of transcription start
PdMADS1	Pdu00424.1	TATA-box	TATAA	1531	5	1536	core promoter element around -30 of transcription start
PdMADS1	Pdu00424.1	TATA-box	TATA	1532	4	1536	core promoter element around -30 of transcription start
PdMADS1	Pdu00424.1	TATA-box	TATA	1835	4	1839	core promoter element around -30 of transcription start
PdMADS1	Pdu00424.1	TATA-box	TATAAA	1937	6	1943	core promoter element around -30 of transcription start
PdMADS1	Pdu00424.1	TATA-box	TATAA	1938	5	1943	core promoter element around -30 of transcription start
PdMADS1	Pdu00424.1	TATA-box	TATA	1939	4	1943	core promoter element around -30 of transcription start
PdMADS1	Pdu00424.1	STRE	AGGGG	340	5	345
PdMADS1	Pdu00424.1	STRE	AGGGG	1491	5	1496
PdMADS1	Pdu00424.1	TC-rich repeats	ATTCTCTAAC	131	9	140	cis-acting element involved in defense and stress responsiveness
PdMADS1	Pdu00424.1	TCA	TCATCTTCAT	329	9	338
PdMADS1	Pdu00424.1	GT1-motif	GGTTAA	1350	6	1356	light responsive element
PdMADS1	Pdu00424.1	GT1-motif	GGTTAAT	1789	7	1796	light responsive element
PdMADS1	Pdu00424.1	GT1-motif	GGTTAA	1790	6	1796	light responsive element
PdMADS1	Pdu00424.1	LAMP-element	CTTTATCA	18	8	26	part of a light responsive element
PdMADS1	Pdu00424.1	LAMP-element	CTTTATCA	744	8	752	part of a light responsive element
PdMADS1	Pdu00424.1	F-box	CTATTCTCATT	1695	10	1705
PdMADS1	Pdu00424.1	MYB	TAACCA	1349	6	1355
PdMADS1	Pdu00424.1	MYB	TAACCA	1791	6	1797
PdMADS1	Pdu00424.1	as-1	TGACG	932	5	937
PdMADS1	Pdu00424.1	G-Box	CACGTT	151	6	157	cis-acting regulatory element involved in light responsiveness
PdMADS1	Pdu00424.1	G-Box	CACGTG	1746	6	1752	cis-acting regulatory element involved in light responsiveness
PdMADS1	Pdu00424.1	Unnamed__4	CTCC	440	4	444
PdMADS1	Pdu00424.1	Unnamed__4	CTCC	582	4	586
PdMADS1	Pdu00424.1	Unnamed__4	CTCC	630	4	634
PdMADS1	Pdu00424.1	Unnamed__4	CTCC	994	4	998
PdMADS1	Pdu00424.1	Unnamed__4	CTCC	1025	4	1029
PdMADS1	Pdu00424.1	Unnamed__4	CTCC	1046	4	1050
PdMADS1	Pdu00424.1	Unnamed__4	CTCC	1452	4	1456
PdMADS1	Pdu00424.1	Unnamed__4	CTCC	1908	4	1912
PdMADS1	Pdu00424.1		motif_sequence	85	4	89	short_function
PdMADS1	Pdu00424.1		motif_sequence	213	4	217	short_function
PdMADS1	Pdu00424.1		motif_sequence	231	4	235	short_function
PdMADS1	Pdu00424.1		motif_sequence	264	4	268	short_function
PdMADS1	Pdu00424.1		motif_sequence	331	4	335	short_function
PdMADS1	Pdu00424.1		motif_sequence	350	4	354	short_function
PdMADS1	Pdu00424.1		motif_sequence	373	4	377	short_function
PdMADS1	Pdu00424.1		motif_sequence	664	4	668	short_function
PdMADS1	Pdu00424.1		motif_sequence	752	4	756	short_function
PdMADS1	Pdu00424.1		motif_sequence	1052	4	1056	short_function
PdMADS1	Pdu00424.1		motif_sequence	1071	4	1075	short_function
PdMADS1	Pdu00424.1		motif_sequence	1087	4	1091	short_function
PdMADS1	Pdu00424.1		motif_sequence	1158	4	1162	short_function
PdMADS1	Pdu00424.1		motif_sequence	1232	4	1236	short_function
PdMADS1	Pdu00424.1		motif_sequence	1440	4	1444	short_function
PdMADS1	Pdu00424.1		motif_sequence	1455	4	1459	short_function
PdMADS1	Pdu00424.1		motif_sequence	1594	4	1598	short_function
PdMADS1	Pdu00424.1		motif_sequence	1632	4	1636	short_function
PdMADS1	Pdu00424.1		motif_sequence	1862	4	1866	short_function
PdMADS1	Pdu00424.1		motif_sequence	1948	4	1952	short_function
PdMADS1	Pdu00424.1	ARE	AAACCA	406	6	412	cis-acting regulatory element essential for the anaerobic induction
PdMADS1	Pdu00424.1	ARE	AAACCA	704	6	710	cis-acting regulatory element essential for the anaerobic induction
PdMADS1	Pdu00424.1	MYC	CAATTG	203	6	209
PdMADS1	Pdu00424.1	MYC	CAATTG	538	6	544
PdMADS1	Pdu00424.1	MYC	CATTTG	1195	6	1201
PdMADS1	Pdu00424.1	MYC	CATTTG	1521	6	1527
PdMADS1	Pdu00424.1	LTR	CCGAAA	286	6	292	cis-acting element involved in low-temperature responsiveness
PdMADS1	Pdu00424.1	LTR	CCGAAA	1777	6	1783	cis-acting element involved in low-temperature responsiveness
PdMADS1	Pdu00424.1	ERE	ATTTTAAA	980	8	988
PdMADS1	Pdu00424.1	Unnamed__1	CGTGG	1734	5	1739
PdMADS1	Pdu00424.1	Unnamed__1	CGTGG	1745	5	1750
PdMADS1	Pdu00424.1	O2-site	GATGATGTGG	865	9	874	cis-acting regulatory element involved in zein metabolism regulation
PdMADS1	Pdu00424.1	O2-site	GATGACATGG	1649	9	1658	cis-acting regulatory element involved in zein metabolism regulation
PdMADS1	Pdu00424.1	WRE3	CCACCT	1042	6	1048
PdMADS2	Pdu00758.1	Unnamed__1	CGTGG	185	5	190
PdMADS2	Pdu00758.1	Unnamed__1	CGTGG	712	5	717
PdMADS2	Pdu00758.1	ABRE4	CACGTA	1421	6	1427
PdMADS2	Pdu00758.1	GARE-motif	TCTGTTG	502	7	509	gibberellin-responsive element
PdMADS2	Pdu00758.1	WRE3	CCACCT	1069	6	1075
PdMADS2	Pdu00758.1	WRE3	CCACCT	1233	6	1239
PdMADS2	Pdu00758.1	CAT-box	GCCACT	1435	6	1441	cis-acting regulatory element related to meristem expression
PdMADS2	Pdu00758.1	Myb-binding site	CAACAG	210	6	216
PdMADS2	Pdu00758.1	Myb-binding site	CAACAG	503	6	509
PdMADS2	Pdu00758.1	Myb-binding site	CAACAG	1900	6	1906
PdMADS2	Pdu00758.1	O2-site	GATGATGTGG	791	9	800	cis-acting regulatory element involved in zein metabolism regulation
PdMADS2	Pdu00758.1	O2-site	GTTGACGTGA	1418	9	1427	cis-acting regulatory element involved in zein metabolism regulation
PdMADS2	Pdu00758.1	TGA-element	AACGAC	89	6	95	auxin-responsive element
PdMADS2	Pdu00758.1	TGA-element	AACGAC	555	6	561	auxin-responsive element
PdMADS2	Pdu00758.1	GA-motif	ATAGATAA	167	8	175	part of a light responsive element
PdMADS2	Pdu00758.1	G-Box	CACGTG	713	6	719	cis-acting regulatory element involved in light responsiveness
PdMADS2	Pdu00758.1	as-1	TGACG	420	5	425
PdMADS2	Pdu00758.1	as-1	TGACG	1050	5	1055
PdMADS2	Pdu00758.1	ABRE3a	TACGTG	1421	6	1427
PdMADS2	Pdu00758.1	TCCC-motif	TCTCCCT	635	7	642	part of a light responsive element
PdMADS2	Pdu00758.1	TCCC-motif	TCTCCCT	1955	7	1962	part of a light responsive element
PdMADS2	Pdu00758.1	MYB	TAACCA	125	6	131
PdMADS2	Pdu00758.1	MYB	CAACAG	210	6	216
PdMADS2	Pdu00758.1	MYB	CAACAG	503	6	509
PdMADS2	Pdu00758.1	MYB	CAACCA	1781	6	1787
PdMADS2	Pdu00758.1	MYB	CAACAG	1900	6	1906
PdMADS2	Pdu00758.1	MYB	CAACCA	1906	6	1912
PdMADS2	Pdu00758.1	LAMP-element	CTTTATCA	222	8	230	part of a light responsive element
PdMADS2	Pdu00758.1	LAMP-element	CTTTATCA	980	8	988	part of a light responsive element
PdMADS2	Pdu00758.1	GT1-motif	GGTTAA	101	6	107	light responsive element
PdMADS2	Pdu00758.1	GT1-motif	GGTTAA	1583	6	1589	light responsive element
PdMADS2	Pdu00758.1	W box	TTGACC	439	6	445
PdMADS2	Pdu00758.1	MYC	CATGTG	390	6	396
PdMADS2	Pdu00758.1	MYC	CATGTG	741	6	747
PdMADS2	Pdu00758.1	MYC	CATGTG	1286	6	1292
PdMADS2	Pdu00758.1	MYC	CATGTG	1300	6	1306
PdMADS2	Pdu00758.1	ARE	AAACCA	1290	6	1296	cis-acting regulatory element essential for the anaerobic induction
PdMADS2	Pdu00758.1	ARE	AAACCA	1304	6	1310	MYB-like sequence
PdMADS2	Pdu00758.1	ARE	AAACCA	1924	6	1930	cis-acting regulatory element essential for the anaerobic induction
PdMADS2	Pdu00758.1		motif_sequence	28	4	32	short_function
PdMADS2	Pdu00758.1		motif_sequence	112	4	116	short_function
PdMADS2	Pdu00758.1		motif_sequence	402	4	406	short_function
PdMADS2	Pdu00758.1		motif_sequence	453	4	457	short_function
PdMADS2	Pdu00758.1		motif_sequence	597	4	601	short_function
PdMADS2	Pdu00758.1		motif_sequence	609	4	613	short_function
PdMADS2	Pdu00758.1		motif_sequence	640	4	644	short_function
PdMADS2	Pdu00758.1		motif_sequence	693	4	697	short_function
PdMADS2	Pdu00758.1		motif_sequence	1106	4	1110	short_function
PdMADS2	Pdu00758.1		motif_sequence	1827	4	1831	short_function
PdMADS2	Pdu00758.1		motif_sequence	1954	4	1958	short_function
PdMADS2	Pdu00758.1	Unnamed__4	CTCC	86	4	90
PdMADS2	Pdu00758.1	Unnamed__4	CTCC	261	4	265
PdMADS2	Pdu00758.1	Unnamed__4	CTCC	345	4	349
PdMADS2	Pdu00758.1	Unnamed__4	CTCC	386	4	390
PdMADS2	Pdu00758.1	Unnamed__4	CTCC	521	4	525
PdMADS2	Pdu00758.1	Unnamed__4	CTCC	628	4	632
PdMADS2	Pdu00758.1	Unnamed__4	CTCC	637	4	641
PdMADS2	Pdu00758.1	Unnamed__4	CTCC	693	4	697
PdMADS2	Pdu00758.1	Unnamed__4	CTCC	756	4	760
PdMADS2	Pdu00758.1	Unnamed__4	CTCC	947	4	951
PdMADS2	Pdu00758.1	Unnamed__4	CTCC	1005	4	1009
PdMADS2	Pdu00758.1	Unnamed__4	CTCC	1153	4	1157
PdMADS2	Pdu00758.1	Unnamed__4	CTCC	1433	4	1437
PdMADS2	Pdu00758.1	Unnamed__4	CTCC	1956	4	1960
PdMADS2	Pdu00758.1	CGTCA-motif	CGTCA	420	5	425	cis-acting regulatory element involved in the MeJA-responsiveness
PdMADS2	Pdu00758.1	CGTCA-motif	CGTCA	1050	5	1055	cis-acting regulatory element involved in the MeJA-responsiveness
PdMADS2	Pdu00758.1	TGACG-motif	TGACG	420	5	425	cis-acting regulatory element involved in the MeJA-responsiveness
PdMADS2	Pdu00758.1	TGACG-motif	TGACG	1050	5	1055	cis-acting regulatory element involved in the MeJA-responsiveness
PdMADS2	Pdu00758.1	AT~TATA-box	TATATAAA	1657	8	1665
PdMADS2	Pdu00758.1	AT~TATA-box	TATATA	1659	6	1665
PdMADS2	Pdu00758.1	AT~TATA-box	TATATA	1661	6	1667
PdMADS2	Pdu00758.1	AT~TATA-box	TATATA	1672	6	1678
PdMADS2	Pdu00758.1	Myb	CAACTG	480	6	486
PdMADS2	Pdu00758.1	Myb	CAACTG	912	6	918
PdMADS2	Pdu00758.1	ABRE	CACGTG	713	6	719	cis-acting element involved in the abscisic acid responsiveness
PdMADS2	Pdu00758.1	ABRE	ACGTG	714	5	719	cis-acting element involved in the abscisic acid responsiveness
PdMADS2	Pdu00758.1	ABRE	ACGTG	1422	5	1427	cis-acting element involved in the abscisic acid responsiveness
PdMADS2	Pdu00758.1	STRE	AGGGG	2	5	7
PdMADS2	Pdu00758.1	STRE	AGGGG	852	5	857
PdMADS2	Pdu00758.1	TATA-box	TATA	172	4	176	core promoter element around -30 of transcription start
PdMADS2	Pdu00758.1	TATA-box	TATA	281	4	285	core promoter element around -30 of transcription start
PdMADS2	Pdu00758.1	TATA-box	ATTATA	445	6	451	core promoter element around -30 of transcription start
PdMADS2	Pdu00758.1	TATA-box	TATAA	446	5	451	core promoter element around -30 of transcription start
PdMADS2	Pdu00758.1	TATA-box	TATA	447	4	451	core promoter element around -30 of transcription start
PdMADS2	Pdu00758.1	TATA-box	TATA	665	4	669	core promoter element around -30 of transcription start
PdMADS2	Pdu00758.1	TATA-box	TATA	1136	4	1140	core promoter element around -30 of transcription start
PdMADS2	Pdu00758.1	TATA-box	TATA	1195	4	1199	core promoter element around -30 of transcription start
PdMADS2	Pdu00758.1	TATA-box	TATAAAT	1574	7	1581	core promoter element around -30 of transcription start
PdMADS2	Pdu00758.1	TATA-box	TATAAA	1575	6	1581	core promoter element around -30 of transcription start
PdMADS2	Pdu00758.1	TATA-box	TATAA	1576	5	1581	core promoter element around -30 of transcription start
PdMADS2	Pdu00758.1	TATA-box	TATA	1577	4	1581	core promoter element around -30 of transcription start
PdMADS2	Pdu00758.1	TATA-box	taTATAAAtc	1655	9	1664	core promoter element around -30 of transcription start
PdMADS2	Pdu00758.1	TATA-box	TATAAAT	1656	7	1663	core promoter element around -30 of transcription start
PdMADS2	Pdu00758.1	TATA-box	TATAAA	1657	6	1663	core promoter element around -30 of transcription start
PdMADS2	Pdu00758.1	TATA-box	TATATAA	1658	7	1665	core promoter element around -30 of transcription start
PdMADS2	Pdu00758.1	TATA-box	TATATA	1659	6	1665	core promoter element around -30 of transcription start
PdMADS2	Pdu00758.1	TATA-box	ATATAT	1660	6	1666	core promoter element around -30 of transcription start
PdMADS2	Pdu00758.1	TATA-box	TATATA	1661	6	1667	core promoter element around -30 of transcription start
PdMADS2	Pdu00758.1	TATA-box	TATA	1663	4	1667	core promoter element around -30 of transcription start
PdMADS2	Pdu00758.1	TATA-box	TATATAA	1671	7	1678	core promoter element around -30 of transcription start
PdMADS2	Pdu00758.1	TATA-box	TATATA	1672	6	1678	core promoter element around -30 of transcription start
PdMADS2	Pdu00758.1	TATA-box	ATATAT	1673	6	1679	core promoter element around -30 of transcription start
PdMADS2	Pdu00758.1	TATA-box	TATA	1674	4	1678	core promoter element around -30 of transcription start
PdMADS2	Pdu00758.1	TATA-box	TATA	1697	4	1701	core promoter element around -30 of transcription start
PdMADS2	Pdu00758.1	TATA-box	TATAAAT	1745	7	1752	core promoter element around -30 of transcription start
PdMADS2	Pdu00758.1	TATA-box	TATAAA	1746	6	1752	core promoter element around -30 of transcription start
PdMADS2	Pdu00758.1	TATA-box	TATAA	1747	5	1752	core promoter element around -30 of transcription start
PdMADS2	Pdu00758.1	TATA-box	TATA	1748	4	1752	core promoter element around -30 of transcription start
PdMADS2	Pdu00758.1	TATA-box	TATACA	1817	6	1823	core promoter element around -30 of transcription start
PdMADS2	Pdu00758.1	TATA-box	TATA	1819	4	1823	core promoter element around -30 of transcription start
PdMADS2	Pdu00758.1	TATA-box	TATAA	1839	5	1844	core promoter element around -30 of transcription start
PdMADS2	Pdu00758.1	TATA-box	TATA	1840	4	1844	core promoter element around -30 of transcription start
PdMADS2	Pdu00758.1	TATA-box	TATACA	1894	6	1900	core promoter element around -30 of transcription start
PdMADS2	Pdu00758.1	TATA-box	TATA	1896	4	1900	core promoter element around -30 of transcription start
PdMADS2	Pdu00758.1	Box 4	ATTAAT	1444	6	1450	part of a conserved DNA module involved in light responsiveness
PdMADS2	Pdu00758.1	CAAT-box	CAAT	70	4	74
PdMADS2	Pdu00758.1	CAAT-box	CCAAT	130	5	135	common cis-acting element in promoter and enhancer regions
PdMADS2	Pdu00758.1	CAAT-box	CCAAT	287	5	292	common cis-acting element in promoter and enhancer regions
PdMADS2	Pdu00758.1	CAAT-box	CAAT	288	4	292
PdMADS2	Pdu00758.1	CAAT-box	CAAAT	442	5	447	common cis-acting element in promoter and enhancer regions
PdMADS2	Pdu00758.1	CAAT-box	CAAT	476	4	480
PdMADS2	Pdu00758.1	CAAT-box	CCAAT	494	5	499	common cis-acting element in promoter and enhancer regions
PdMADS2	Pdu00758.1	CAAT-box	CCAAT	518	5	523	common cis-acting element in promoter and enhancer regions
PdMADS2	Pdu00758.1	CAAT-box	CAAT	531	4	535
PdMADS2	Pdu00758.1	CAAT-box	CAAT	546	4	550
PdMADS2	Pdu00758.1	CAAT-box	CAAAT	563	5	568	common cis-acting element in promoter and enhancer regions
PdMADS2	Pdu00758.1	CAAT-box	CCAAT	613	5	618	common cis-acting element in promoter and enhancer regions
PdMADS2	Pdu00758.1	CAAT-box	CAAAT	655	5	660	common cis-acting element in promoter and enhancer regions
PdMADS2	Pdu00758.1	CAAT-box	CAAT	678	4	682
PdMADS2	Pdu00758.1	CAAT-box	CCAAT	697	5	702	common cis-acting element in promoter and enhancer regions
PdMADS2	Pdu00758.1	CAAT-box	CAAT	773	4	777
PdMADS2	Pdu00758.1	CAAT-box	CAAAT	775	5	780	common cis-acting element in promoter and enhancer regions
PdMADS2	Pdu00758.1	CAAT-box	CAAAT	787	5	792	common cis-acting element in promoter and enhancer regions
PdMADS2	Pdu00758.1	CAAT-box	CAAAT	795	5	800	common cis-acting element in promoter and enhancer regions
PdMADS2	Pdu00758.1	CAAT-box	CAAT	1012	4	1016
PdMADS2	Pdu00758.1	CAAT-box	CCAAT	1111	5	1116	common cis-acting element in promoter and enhancer regions
PdMADS2	Pdu00758.1	CAAT-box	CAAT	1112	4	1116
PdMADS2	Pdu00758.1	CAAT-box	CAAT	1211	4	1215
PdMADS2	Pdu00758.1	CAAT-box	CAAT	1245	4	1249
PdMADS2	Pdu00758.1	CAAT-box	CCAAT	1441	5	1446	common cis-acting element in promoter and enhancer regions
PdMADS2	Pdu00758.1	CAAT-box	CAAT	1442	4	1446
PdMADS2	Pdu00758.1	CAAT-box	CAAAT	1454	5	1459	common cis-acting element in promoter and enhancer regions
PdMADS2	Pdu00758.1	CAAT-box	CAAAT	1617	5	1622	common cis-acting element in promoter and enhancer regions
PdMADS2	Pdu00758.1	CAAT-box	CAAAT	1629	5	1634	common cis-acting element in promoter and enhancer regions
PdMADS2	Pdu00758.1	CAAT-box	CAAT	1654	4	1658
PdMADS2	Pdu00758.1	CAAT-box	CAAT	1792	4	1796
PdMADS2	Pdu00758.1	CAAT-box	CAAAT	1794	5	1799	common cis-acting element in promoter and enhancer regions
PdMADS2	Pdu00758.1	CAAT-box	CCAAT	1822	5	1827	common cis-acting element in promoter and enhancer regions
PdMADS2	Pdu00758.1	CAAT-box	CAAT	1872	4	1876
PdMADS2	Pdu00758.1	MBS	CAACTG	480	6	486	MYB binding site involved in drought-inducibility
PdMADS2	Pdu00758.1	MBS	CAACTG	912	6	918	MYB binding site involved in drought-inducibility
PdMADS2	Pdu00758.1	P-box	CCTTTTG	1123	7	1130	gibberellin-responsive element
PdMADS2	Pdu00758.1	G-box	CACGTG	713	6	719	cis-acting regulatory element involved in light responsiveness
PdMADS2	Pdu00758.1	G-box	TACGTG	1421	6	1427	cis-acting regulatory element involved in light responsiveness
PdMADS2	Pdu00758.1	AuxRR-core	GGTCCAT	1677	7	1684	cis-acting regulatory element involved in auxin responsiveness
PdMADS2	Pdu00758.1	GATA-motif	GATAGGA	943	7	950	part of a light responsive element
PdMADS2	Pdu00758.1	GATA-motif	AAGATAAGATT	1381	10	1391	part of a light responsive element
PdMADS2	Pdu00758.1	MYB-like sequence	TAACCA	125	6	131
PdMADS2	Pdu00758.1	WUN-motif	AAATTTCTT	1612	9	1621
PdMADS2	Pdu00758.1	AAGAA-motif	GAAAGAA	856	7	863
PdMADS2	Pdu00758.1	AAGAA-motif	GAAAGAA	1275	7	1282
PdMADS2	Pdu00758.1	AAGAA-motif	GAAAGAA	1718	7	1725
PdMADS2	Pdu00758.1	AAGAA-motif	GAAAGAA	1730	7	1737
PdMADS2	Pdu00758.1	SARE	TTCGACCATCTT	641	11	652	cis-acting element involved in salicylic acid responsiveness
PdMADS2	Pdu00758.1	Unnamed__2	CCCCGG	996	6	1002
PdMADS2	Pdu00758.1	I-box	AAGATAAGGCT	163	10	173	part of a light responsive element
PdMADS2	Pdu00758.1	I-box	AGATAAGG	165	8	173	part of a light responsive element
PdMADS2	Pdu00758.1	I-box	TGATAATGT	987	9	996	part of a light responsive element
PdMADS2	Pdu00758.1	Myc	TCTCTTA	1544	7	1551
PdMADS2	Pdu00758.1	Myc	TCTCTTA	1973	7	1980
PdMADS3	Pdu01501.1	Unnamed__1	CGTGG	158	5	163
PdMADS3	Pdu01501.1	Unnamed__1	CGTGG	1436	5	1441
PdMADS3	Pdu01501.1	ATCT-motif	AATCTAATCC	347	9	356	part of a conserved DNA module involved in light responsiveness
PdMADS3	Pdu01501.1	ERE	ATTTTAAA	673	8	681
PdMADS3	Pdu01501.1	ERE	ATTTTAAA	1080	8	1088
PdMADS3	Pdu01501.1	ERE	ATTTTAAA	1091	8	1099
PdMADS3	Pdu01501.1	AT1-motif	AATTATTTTTTATT	382	13	395	part of a light responsive module
PdMADS3	Pdu01501.1	LTR	CCGAAA	445	6	451	cis-acting element involved in low-temperature responsiveness
PdMADS3	Pdu01501.1	LTR	CCGAAA	774	6	780	cis-acting element involved in low-temperature responsiveness
PdMADS3	Pdu01501.1	LTR	CCGAAA	870	6	876	cis-acting element involved in low-temperature responsiveness
PdMADS3	Pdu01501.1	circadian	CAAAGATATC	1966	9	1975	cis-acting regulatory element involved in circadian control
PdMADS3	Pdu01501.1	re2f-1	GCGGGAAA	1532	8	1540
PdMADS3	Pdu01501.1	CARE	CAACTCAC	1395	8	1403
PdMADS3	Pdu01501.1	G-Box	CACGTT	1185	6	1191	cis-acting regulatory element involved in light responsiveness
PdMADS3	Pdu01501.1	MYB	TAACCA	723	6	729
PdMADS3	Pdu01501.1	MYB	TAACCA	762	6	768
PdMADS3	Pdu01501.1	GT1-motif	GGTTAAT	324	7	331	light responsive element
PdMADS3	Pdu01501.1	GT1-motif	GGTTAA	325	6	331	light responsive element
PdMADS3	Pdu01501.1	GT1-motif	GGTTAAT	760	7	767	light responsive element
PdMADS3	Pdu01501.1	GT1-motif	GGTTAA	761	6	767	light responsive element
PdMADS3	Pdu01501.1	GT1-motif	GGTTAAT	1032	7	1039	light responsive element
PdMADS3	Pdu01501.1	GT1-motif	GGTTAA	1033	6	1039	light responsive element
PdMADS3	Pdu01501.1	W box	TTGACC	1201	6	1207
PdMADS3	Pdu01501.1	W box	TTGACC	1400	6	1406
PdMADS3	Pdu01501.1	W box	TTGACC	1442	6	1448
PdMADS3	Pdu01501.1	ARE	AAACCA	696	6	702	cis-acting regulatory element essential for the anaerobic induction
PdMADS3	Pdu01501.1	ARE	AAACCA	1658	6	1664	cis-acting regulatory element essential for the anaerobic induction
PdMADS3	Pdu01501.1	ARE	AAACCA	1696	6	1702	cis-acting regulatory element essential for the anaerobic induction
PdMADS3	Pdu01501.1	MYC	CATTTG	72	6	78
PdMADS3	Pdu01501.1	MYC	CAATTG	273	6	279
PdMADS3	Pdu01501.1	MYC	CATTTG	313	6	319
PdMADS3	Pdu01501.1	MYC	CATTTG	373	6	379
PdMADS3	Pdu01501.1	Unnamed__4	CTCC	378	4	382
PdMADS3	Pdu01501.1	Unnamed__4	CTCC	428	4	432
PdMADS3	Pdu01501.1	Unnamed__4	CTCC	818	4	822
PdMADS3	Pdu01501.1	Unnamed__4	CTCC	868	4	872
PdMADS3	Pdu01501.1	Unnamed__4	CTCC	890	4	894
PdMADS3	Pdu01501.1		motif_sequence	135	4	139	short_function
PdMADS3	Pdu01501.1		motif_sequence	600	4	604	short_function
PdMADS3	Pdu01501.1		motif_sequence	888	4	892	short_function
PdMADS3	Pdu01501.1	AT~TATA-box	TATATA	1942	6	1948
PdMADS3	Pdu01501.1	ABRE	ACGTG	1186	5	1191	cis-acting element involved in the abscisic acid responsiveness
PdMADS3	Pdu01501.1	Myb	CAACTG	1692	6	1698
PdMADS3	Pdu01501.1	TATA-box	TATA	12	4	16	core promoter element around -30 of transcription start
PdMADS3	Pdu01501.1	TATA-box	TATA	91	4	95	core promoter element around -30 of transcription start
PdMADS3	Pdu01501.1	TATA-box	TATAA	145	5	150	core promoter element around -30 of transcription start
PdMADS3	Pdu01501.1	TATA-box	TATA	146	4	150	core promoter element around -30 of transcription start
PdMADS3	Pdu01501.1	TATA-box	TATAAATA	392	8	400	core promoter element around -30 of transcription start
PdMADS3	Pdu01501.1	TATA-box	TATAAAT	393	7	400	core promoter element around -30 of transcription start
PdMADS3	Pdu01501.1	TATA-box	TATAAA	394	6	400	core promoter element around -30 of transcription start
PdMADS3	Pdu01501.1	TATA-box	TATAA	395	5	400	core promoter element around -30 of transcription start
PdMADS3	Pdu01501.1	TATA-box	TATA	396	4	400	core promoter element around -30 of transcription start
PdMADS3	Pdu01501.1	TATA-box	TATAA	491	5	496	core promoter element around -30 of transcription start
PdMADS3	Pdu01501.1	TATA-box	TATA	492	4	496	core promoter element around -30 of transcription start
PdMADS3	Pdu01501.1	TATA-box	TATA	503	4	507	core promoter element around -30 of transcription start
PdMADS3	Pdu01501.1	TATA-box	ATATAT	523	6	529	core promoter element around -30 of transcription start
PdMADS3	Pdu01501.1	TATA-box	TATA	524	4	528	core promoter element around -30 of transcription start
PdMADS3	Pdu01501.1	TATA-box	TATAA	530	5	535	core promoter element around -30 of transcription start
PdMADS3	Pdu01501.1	TATA-box	TATA	531	4	535	core promoter element around -30 of transcription start
PdMADS3	Pdu01501.1	TATA-box	ATTATA	571	6	577	core promoter element around -30 of transcription start
PdMADS3	Pdu01501.1	TATA-box	TATAA	572	5	577	core promoter element around -30 of transcription start
PdMADS3	Pdu01501.1	TATA-box	TATA	573	4	577	core promoter element around -30 of transcription start
PdMADS3	Pdu01501.1	TATA-box	ATATAA	720	6	726	core promoter element around -30 of transcription start
PdMADS3	Pdu01501.1	TATA-box	TATA	721	4	725	core promoter element around -30 of transcription start
PdMADS3	Pdu01501.1	TATA-box	TATAAA	784	6	790	core promoter element around -30 of transcription start
PdMADS3	Pdu01501.1	TATA-box	TATAA	785	5	790	core promoter element around -30 of transcription start
PdMADS3	Pdu01501.1	TATA-box	TATA	786	4	790	core promoter element around -30 of transcription start
PdMADS3	Pdu01501.1	TATA-box	ATATAT	826	6	832	core promoter element around -30 of transcription start
PdMADS3	Pdu01501.1	TATA-box	TATA	827	4	831	core promoter element around -30 of transcription start
PdMADS3	Pdu01501.1	TATA-box	TATA	909	4	913	core promoter element around -30 of transcription start
PdMADS3	Pdu01501.1	TATA-box	TATA	934	4	938	core promoter element around -30 of transcription start
PdMADS3	Pdu01501.1	TATA-box	TATTTAAA	1064	8	1072	core promoter element around -30 of transcription start
PdMADS3	Pdu01501.1	TATA-box	TATAA	1342	5	1347	core promoter element around -30 of transcription start
PdMADS3	Pdu01501.1	TATA-box	TATA	1343	4	1347	core promoter element around -30 of transcription start
PdMADS3	Pdu01501.1	TATA-box	TATAAAA	1419	7	1426	core promoter element around -30 of transcription start
PdMADS3	Pdu01501.1	TATA-box	TATAAA	1420	6	1426	core promoter element around -30 of transcription start
PdMADS3	Pdu01501.1	TATA-box	TATAA	1421	5	1426	core promoter element around -30 of transcription start
PdMADS3	Pdu01501.1	TATA-box	TATA	1422	4	1426	core promoter element around -30 of transcription start
PdMADS3	Pdu01501.1	TATA-box	TAAAGATT	1678	8	1686	core promoter element around -30 of transcription start
PdMADS3	Pdu01501.1	TATA-box	ATATAT	1715	6	1721	core promoter element around -30 of transcription start
PdMADS3	Pdu01501.1	TATA-box	TATA	1716	4	1720	core promoter element around -30 of transcription start
PdMADS3	Pdu01501.1	TATA-box	ATATAA	1734	6	1740	core promoter element around -30 of transcription start
PdMADS3	Pdu01501.1	TATA-box	TATA	1735	4	1739	core promoter element around -30 of transcription start
PdMADS3	Pdu01501.1	TATA-box	TACAAAA	1809	7	1816	core promoter element around -30 of transcription start
PdMADS3	Pdu01501.1	TATA-box	TATA	1818	4	1822	core promoter element around -30 of transcription start
PdMADS3	Pdu01501.1	TATA-box	TATAAAA	1829	7	1836	core promoter element around -30 of transcription start
PdMADS3	Pdu01501.1	TATA-box	TATAAA	1830	6	1836	core promoter element around -30 of transcription start
PdMADS3	Pdu01501.1	TATA-box	TATAA	1831	5	1836	core promoter element around -30 of transcription start
PdMADS3	Pdu01501.1	TATA-box	TATA	1832	4	1836	core promoter element around -30 of transcription start
PdMADS3	Pdu01501.1	TATA-box	TATATA	1942	6	1948	core promoter element around -30 of transcription start
PdMADS3	Pdu01501.1	TATA-box	ATATAA	1943	6	1949	core promoter element around -30 of transcription start
PdMADS3	Pdu01501.1	TATA-box	TATA	1944	4	1948	core promoter element around -30 of transcription start
PdMADS3	Pdu01501.1	TCA	TCATCTTCAT	1927	9	1936
PdMADS3	Pdu01501.1	STRE	AGGGG	216	5	221
PdMADS3	Pdu01501.1	STRE	AGGGG	247	5	252
PdMADS3	Pdu01501.1	STRE	AGGGG	1602	5	1607
PdMADS3	Pdu01501.1	AT-rich sequence	TAAAATACT	1378	9	1387	element for maximal elicitor-mediated activation (2copies)
PdMADS3	Pdu01501.1	Sp1	GGGCGG	1530	6	1536	light responsive element
PdMADS3	Pdu01501.1	CAAT-box	CAAT	21	4	25
PdMADS3	Pdu01501.1	CAAT-box	CAAT	66	4	70
PdMADS3	Pdu01501.1	CAAT-box	CAAAT	73	5	78	common cis-acting element in promoter and enhancer regions
PdMADS3	Pdu01501.1	CAAT-box	CAAT	99	4	103
PdMADS3	Pdu01501.1	CAAT-box	CAAT	122	4	126
PdMADS3	Pdu01501.1	CAAT-box	CAAAT	131	5	136	common cis-acting element in promoter and enhancer regions
PdMADS3	Pdu01501.1	CAAT-box	CAAT	260	4	264
PdMADS3	Pdu01501.1	CAAT-box	CAAT	273	4	277
PdMADS3	Pdu01501.1	CAAT-box	CAAT	275	4	279
PdMADS3	Pdu01501.1	CAAT-box	CAAT	287	4	291
PdMADS3	Pdu01501.1	CAAT-box	CAAAT	313	5	318	common cis-acting element in promoter and enhancer regions
PdMADS3	Pdu01501.1	CAAT-box	CAAAT	341	5	346	common cis-acting element in promoter and enhancer regions
PdMADS3	Pdu01501.1	CAAT-box	CAAT	346	4	350
PdMADS3	Pdu01501.1	CAAT-box	CAAAT	374	5	379	common cis-acting element in promoter and enhancer regions
PdMADS3	Pdu01501.1	CAAT-box	CAAAT	479	5	484	common cis-acting element in promoter and enhancer regions
PdMADS3	Pdu01501.1	CAAT-box	CAAAT	482	5	487	common cis-acting element in promoter and enhancer regions
PdMADS3	Pdu01501.1	CAAT-box	CAAT	538	4	542
PdMADS3	Pdu01501.1	CAAT-box	CAAT	558	4	562
PdMADS3	Pdu01501.1	CAAT-box	CAAT	622	4	626
PdMADS3	Pdu01501.1	CAAT-box	CAAT	703	4	707
PdMADS3	Pdu01501.1	CAAT-box	CCAAT	715	5	720	common cis-acting element in promoter and enhancer regions
PdMADS3	Pdu01501.1	CAAT-box	CAAT	738	4	742
PdMADS3	Pdu01501.1	CAAT-box	CCAAT	748	5	753	common cis-acting element in promoter and enhancer regions
PdMADS3	Pdu01501.1	CAAT-box	CAAT	749	4	753
PdMADS3	Pdu01501.1	CAAT-box	CAAAT	810	5	815	common cis-acting element in promoter and enhancer regions
PdMADS3	Pdu01501.1	CAAT-box	CAAT	855	4	859
PdMADS3	Pdu01501.1	CAAT-box	CAAAT	877	5	882	common cis-acting element in promoter and enhancer regions
PdMADS3	Pdu01501.1	CAAT-box	CAAT	966	4	970
PdMADS3	Pdu01501.1	CAAT-box	CAAT	980	4	984
PdMADS3	Pdu01501.1	CAAT-box	CAAT	1002	4	1006
PdMADS3	Pdu01501.1	CAAT-box	CAAT	1030	4	1034
PdMADS3	Pdu01501.1	CAAT-box	CAAT	1050	4	1054
PdMADS3	Pdu01501.1	CAAT-box	CAAT	1160	4	1164
PdMADS3	Pdu01501.1	CAAT-box	CAAT	1200	4	1204
PdMADS3	Pdu01501.1	CAAT-box	CAAT	1239	4	1243
PdMADS3	Pdu01501.1	CAAT-box	CAAAT	1314	5	1319	common cis-acting element in promoter and enhancer regions
PdMADS3	Pdu01501.1	CAAT-box	CAAT	1498	4	1502
PdMADS3	Pdu01501.1	CAAT-box	CAAT	1549	4	1553
PdMADS3	Pdu01501.1	CAAT-box	CAAAT	1558	5	1563	common cis-acting element in promoter and enhancer regions
PdMADS3	Pdu01501.1	CAAT-box	CCAAT	1561	5	1566	common cis-acting element in promoter and enhancer regions
PdMADS3	Pdu01501.1	CAAT-box	CAAT	1566	4	1570
PdMADS3	Pdu01501.1	CAAT-box	CCAAT	1583	5	1588	common cis-acting element in promoter and enhancer regions
PdMADS3	Pdu01501.1	CAAT-box	CAAT	1584	4	1588
PdMADS3	Pdu01501.1	CAAT-box	CAAAT	1653	5	1658	common cis-acting element in promoter and enhancer regions
PdMADS3	Pdu01501.1	CAAT-box	CAAT	1674	4	1678
PdMADS3	Pdu01501.1	CAAT-box	CAAAT	1712	5	1717	common cis-acting element in promoter and enhancer regions
PdMADS3	Pdu01501.1	CAAT-box	CAAAT	1746	5	1751	common cis-acting element in promoter and enhancer regions
PdMADS3	Pdu01501.1	CAAT-box	CAAT	1749	4	1753
PdMADS3	Pdu01501.1	CAAT-box	CAAT	1850	4	1854
PdMADS3	Pdu01501.1	CAAT-box	CAAAT	1852	5	1857	common cis-acting element in promoter and enhancer regions
PdMADS3	Pdu01501.1	CAAT-box	CAAT	1872	4	1876
PdMADS3	Pdu01501.1	CAAT-box	CCAAT	1897	5	1902	common cis-acting element in promoter and enhancer regions
PdMADS3	Pdu01501.1	CAAT-box	CAAT	1898	4	1902
PdMADS3	Pdu01501.1	CAAT-box	CAAT	1911	4	1915
PdMADS3	Pdu01501.1	CAAT-box	CAAT	1980	4	1984
PdMADS3	Pdu01501.1	MBS	CAACTG	1692	6	1698	MYB binding site involved in drought-inducibility
PdMADS3	Pdu01501.1	G-box	CACGAC	1126	6	1132	cis-acting regulatory element involved in light responsiveness
PdMADS3	Pdu01501.1	G-box	TAAACGTG	1183	8	1191	cis-acting regulatory element involved in light responsiveness
PdMADS3	Pdu01501.1	G-box	CACGAC	1232	6	1238	cis-acting regulatory element involved in light responsiveness
PdMADS3	Pdu01501.1	TCT-motif	TCTTAC	899	6	905	part of a light responsive element
PdMADS3	Pdu01501.1	TCT-motif	TCTTAC	1637	6	1643	part of a light responsive element
PdMADS3	Pdu01501.1	GATA-motif	AAGATAAGATT	1585	10	1595	part of a light responsive element
PdMADS3	Pdu01501.1	MYB-like sequence	TAACCA	723	6	729
PdMADS3	Pdu01501.1	MYB-like sequence	TAACCA	762	6	768
PdMADS3	Pdu01501.1	chs-CMA1a	TTACTTAA	1785	8	1793	part of a light responsive element
PdMADS3	Pdu01501.1	TATA	TATAAAAT	396	8	404
PdMADS3	Pdu01501.1	TATA	TATAAAAT	1828	8	1836
PdMADS3	Pdu01501.1	AAGAA-motif	GAAAGAA	603	7	610
PdMADS3	Pdu01501.1	I-box	gGATAAGGTG	542	9	551	part of a light responsive element
PdMADS4	Pdu01502.1	AC-I	(T/C)C(T/C)(C/T)ACC(T/C)ACC	1602	8.5	1610.5
PdMADS4	Pdu01502.1	TATA	TATAAAAT	1208	8	1216
PdMADS4	Pdu01502.1	AAGAA-motif	GAAAGAA	386	7	393
PdMADS4	Pdu01502.1	Unnamed__2	AACCTAACCT	1417	9	1426
PdMADS4	Pdu01502.1	G-box	CACGTG	516	6	522	cis-acting regulatory element involved in light responsiveness
PdMADS4	Pdu01502.1	CAAT-box	CCAAT	84	5	89	common cis-acting element in promoter and enhancer regions
PdMADS4	Pdu01502.1	CAAT-box	CAAT	124	4	128
PdMADS4	Pdu01502.1	CAAT-box	CAAAT	323	5	328	common cis-acting element in promoter and enhancer regions
PdMADS4	Pdu01502.1	CAAT-box	CAAT	446	4	450
PdMADS4	Pdu01502.1	CAAT-box	CAAT	495	4	499
PdMADS4	Pdu01502.1	CAAT-box	CAAAT	592	5	597	common cis-acting element in promoter and enhancer regions
PdMADS4	Pdu01502.1	CAAT-box	CAAT	616	4	620
PdMADS4	Pdu01502.1	CAAT-box	CAAT	636	4	640
PdMADS4	Pdu01502.1	CAAT-box	CAAT	710	4	714
PdMADS4	Pdu01502.1	CAAT-box	CAAAT	751	5	756	common cis-acting element in promoter and enhancer regions
PdMADS4	Pdu01502.1	CAAT-box	CCAAT	754	5	759	common cis-acting element in promoter and enhancer regions
PdMADS4	Pdu01502.1	CAAT-box	CAAT	759	4	763
PdMADS4	Pdu01502.1	CAAT-box	CAAT	800	4	804
PdMADS4	Pdu01502.1	CAAT-box	CCAAT	835	5	840	common cis-acting element in promoter and enhancer regions
PdMADS4	Pdu01502.1	CAAT-box	CAAT	836	4	840
PdMADS4	Pdu01502.1	CAAT-box	CAAT	867	4	871
PdMADS4	Pdu01502.1	CAAT-box	CAAT	899	4	903
PdMADS4	Pdu01502.1	CAAT-box	CAAAT	905	5	910	common cis-acting element in promoter and enhancer regions
PdMADS4	Pdu01502.1	CAAT-box	CAAAT	939	5	944	common cis-acting element in promoter and enhancer regions
PdMADS4	Pdu01502.1	CAAT-box	CCAAT	1022	5	1027	common cis-acting element in promoter and enhancer regions
PdMADS4	Pdu01502.1	CAAT-box	CAAT	1023	4	1027
PdMADS4	Pdu01502.1	CAAT-box	CAAT	1054	4	1058
PdMADS4	Pdu01502.1	CAAT-box	CAAT	1086	4	1090
PdMADS4	Pdu01502.1	CAAT-box	CAAAT	1092	5	1097	common cis-acting element in promoter and enhancer regions
PdMADS4	Pdu01502.1	CAAT-box	CAAAT	1126	5	1131	common cis-acting element in promoter and enhancer regions
PdMADS4	Pdu01502.1	CAAT-box	CAAT	1129	4	1133
PdMADS4	Pdu01502.1	CAAT-box	CAAT	1221	4	1225
PdMADS4	Pdu01502.1	CAAT-box	CAAT	1230	4	1234
PdMADS4	Pdu01502.1	CAAT-box	CAAAT	1256	5	1261	common cis-acting element in promoter and enhancer regions
PdMADS4	Pdu01502.1	CAAT-box	CAAT	1299	4	1303
PdMADS4	Pdu01502.1	CAAT-box	CAAAT	1325	5	1330	common cis-acting element in promoter and enhancer regions
PdMADS4	Pdu01502.1	CAAT-box	CCAAT	1360	5	1365	common cis-acting element in promoter and enhancer regions
PdMADS4	Pdu01502.1	CAAT-box	CAAT	1361	4	1365
PdMADS4	Pdu01502.1	CAAT-box	CAAT	1365	4	1369
PdMADS4	Pdu01502.1	CAAT-box	CAAAT	1367	5	1372	common cis-acting element in promoter and enhancer regions
PdMADS4	Pdu01502.1	CAAT-box	CAAAT	1378	5	1383	common cis-acting element in promoter and enhancer regions
PdMADS4	Pdu01502.1	CAAT-box	CAAT	1388	4	1392
PdMADS4	Pdu01502.1	CAAT-box	CAAT	1408	4	1412
PdMADS4	Pdu01502.1	CAAT-box	CCAAT	1428	5	1433	common cis-acting element in promoter and enhancer regions
PdMADS4	Pdu01502.1	CAAT-box	CAAAT	1445	5	1450	common cis-acting element in promoter and enhancer regions
PdMADS4	Pdu01502.1	CAAT-box	CCCAATTT	1446	8	1454	common cis-acting element in promoter and enhancer regions
PdMADS4	Pdu01502.1	CAAT-box	CCAAT	1448	5	1453	common cis-acting element in promoter and enhancer regions
PdMADS4	Pdu01502.1	CAAT-box	CAAT	1468	4	1472
PdMADS4	Pdu01502.1	CAAT-box	CAAAT	1499	5	1504	common cis-acting element in promoter and enhancer regions
PdMADS4	Pdu01502.1	CAAT-box	CCAAT	1553	5	1558	common cis-acting element in promoter and enhancer regions
PdMADS4	Pdu01502.1	CAAT-box	CAAT	1554	4	1558
PdMADS4	Pdu01502.1	CAAT-box	CCAAT	1616	5	1621	common cis-acting element in promoter and enhancer regions
PdMADS4	Pdu01502.1	CAAT-box	CAAT	1617	4	1621
PdMADS4	Pdu01502.1	CAAT-box	CAAT	1821	4	1825
PdMADS4	Pdu01502.1	CAAT-box	CAAT	1839	4	1843
PdMADS4	Pdu01502.1	CAAT-box	CAAT	1841	4	1845
PdMADS4	Pdu01502.1	CAAT-box	CAAAT	1901	5	1906	common cis-acting element in promoter and enhancer regions
PdMADS4	Pdu01502.1	CAAT-box	CCAAT	1955	5	1960	common cis-acting element in promoter and enhancer regions
PdMADS4	Pdu01502.1	CAAT-box	CAAT	1956	4	1960
PdMADS4	Pdu01502.1	CAAT-box	CAAAT	1979	5	1984	common cis-acting element in promoter and enhancer regions
PdMADS4	Pdu01502.1	CAAT-box	CAAT	1990	4	1994
PdMADS4	Pdu01502.1	MBS	CAACTG	885	6	891	MYB binding site involved in drought-inducibility
PdMADS4	Pdu01502.1	MBS	CAACTG	1072	6	1078	MYB binding site involved in drought-inducibility
PdMADS4	Pdu01502.1	chs-CMA1a	TTACTTAA	978	8	986	part of a light responsive element
PdMADS4	Pdu01502.1	chs-CMA1a	TTACTTAA	1165	8	1173	part of a light responsive element
PdMADS4	Pdu01502.1	MYB-like sequence	TAACCA	86	6	92
PdMADS4	Pdu01502.1	MYB-like sequence	TAACCA	520	6	526
PdMADS4	Pdu01502.1	AT-rich element	ATAGAAATCAA	1822	10	1832	binding site of AT-rich DNA binding protein (ATBP-1)
PdMADS4	Pdu01502.1	TCA	TCATCTTCAT	1246	9	1255
PdMADS4	Pdu01502.1	STRE	AGGGG	12	5	17
PdMADS4	Pdu01502.1	STRE	AGGGG	45	5	50
PdMADS4	Pdu01502.1	STRE	AGGGG	91	5	96
PdMADS4	Pdu01502.1	STRE	AGGGG	795	5	800
PdMADS4	Pdu01502.1	STRE	AGGGG	1881	5	1886
PdMADS4	Pdu01502.1	AuxRE	TGTCTCAATAAG	951	11	962	part of an auxin-responsive element
PdMADS4	Pdu01502.1	TATA-box	TATAA	273	5	278	core promoter element around -30 of transcription start
PdMADS4	Pdu01502.1	TATA-box	TATA	274	4	278	core promoter element around -30 of transcription start
PdMADS4	Pdu01502.1	TATA-box	ATATAA	362	6	368	core promoter element around -30 of transcription start
PdMADS4	Pdu01502.1	TATA-box	TATA	363	4	367	core promoter element around -30 of transcription start
PdMADS4	Pdu01502.1	TATA-box	TATAAAA	419	7	426	core promoter element around -30 of transcription start
PdMADS4	Pdu01502.1	TATA-box	TATAAA	420	6	426	core promoter element around -30 of transcription start
PdMADS4	Pdu01502.1	TATA-box	TATAA	421	5	426	core promoter element around -30 of transcription start
PdMADS4	Pdu01502.1	TATA-box	TATA	422	4	426	core promoter element around -30 of transcription start
PdMADS4	Pdu01502.1	TATA-box	TATAA	437	5	442	core promoter element around -30 of transcription start
PdMADS4	Pdu01502.1	TATA-box	TATA	438	4	442	core promoter element around -30 of transcription start
PdMADS4	Pdu01502.1	TATA-box	TATTTAAA	651	8	659	core promoter element around -30 of transcription start
PdMADS4	Pdu01502.1	TATA-box	TACAAAA	674	7	681	core promoter element around -30 of transcription start
PdMADS4	Pdu01502.1	TATA-box	TAAAGATT	871	8	879	core promoter element around -30 of transcription start
PdMADS4	Pdu01502.1	TATA-box	ATATAT	908	6	914	core promoter element around -30 of transcription start
PdMADS4	Pdu01502.1	TATA-box	TATA	909	4	913	core promoter element around -30 of transcription start
PdMADS4	Pdu01502.1	TATA-box	ATATAA	927	6	933	core promoter element around -30 of transcription start
PdMADS4	Pdu01502.1	TATA-box	TATA	928	4	932	core promoter element around -30 of transcription start
PdMADS4	Pdu01502.1	TATA-box	TAAAGATT	1058	8	1066	core promoter element around -30 of transcription start
PdMADS4	Pdu01502.1	TATA-box	ATATAT	1095	6	1101	core promoter element around -30 of transcription start
PdMADS4	Pdu01502.1	TATA-box	TATA	1096	4	1100	core promoter element around -30 of transcription start
PdMADS4	Pdu01502.1	TATA-box	ATATAA	1114	6	1120	core promoter element around -30 of transcription start
PdMADS4	Pdu01502.1	TATA-box	TATA	1115	4	1119	core promoter element around -30 of transcription start
PdMADS4	Pdu01502.1	TATA-box	TATA	1198	4	1202	core promoter element around -30 of transcription start
PdMADS4	Pdu01502.1	TATA-box	TATAAAA	1209	7	1216	core promoter element around -30 of transcription start
PdMADS4	Pdu01502.1	TATA-box	TATAAA	1210	6	1216	core promoter element around -30 of transcription start
PdMADS4	Pdu01502.1	TATA-box	TATAA	1211	5	1216	core promoter element around -30 of transcription start
PdMADS4	Pdu01502.1	TATA-box	TATA	1212	4	1216	core promoter element around -30 of transcription start
PdMADS4	Pdu01502.1	TATA-box	TATACA	1259	6	1265	core promoter element around -30 of transcription start
PdMADS4	Pdu01502.1	TATA-box	TATATA	1261	6	1267	core promoter element around -30 of transcription start
PdMADS4	Pdu01502.1	TATA-box	ATATAA	1262	6	1268	core promoter element around -30 of transcription start
PdMADS4	Pdu01502.1	TATA-box	TATA	1263	4	1267	core promoter element around -30 of transcription start
PdMADS4	Pdu01502.1	TATA-box	ATATAT	1309	6	1315	core promoter element around -30 of transcription start
PdMADS4	Pdu01502.1	TATA-box	TATA	1310	4	1314	core promoter element around -30 of transcription start
PdMADS4	Pdu01502.1	TATA-box	TATA	1626	4	1630	core promoter element around -30 of transcription start
PdMADS4	Pdu01502.1	TATA-box	TATAAA	1785	6	1791	core promoter element around -30 of transcription start
PdMADS4	Pdu01502.1	TATA-box	TATAA	1786	5	1791	core promoter element around -30 of transcription start
PdMADS4	Pdu01502.1	TATA-box	TATA	1787	4	1791	core promoter element around -30 of transcription start
PdMADS4	Pdu01502.1	TATA-box	ATTATA	1790	6	1796	core promoter element around -30 of transcription start
PdMADS4	Pdu01502.1	TATA-box	TATAA	1791	5	1796	core promoter element around -30 of transcription start
PdMADS4	Pdu01502.1	TATA-box	TATA	1792	4	1796	core promoter element around -30 of transcription start
PdMADS4	Pdu01502.1	TATA-box	TATA	1830	4	1834	core promoter element around -30 of transcription start
PdMADS4	Pdu01502.1	TCA-element	CCATCTTTTT	684	9	693	cis-acting element involved in salicylic acid responsiveness
PdMADS4	Pdu01502.1	TCA-element	CCATCTTTTT	730	9	739	cis-acting element involved in salicylic acid responsiveness
PdMADS4	Pdu01502.1	Box 4	ATTAAT	1464	6	1470	part of a conserved DNA module involved in light responsiveness
PdMADS4	Pdu01502.1	Sp1	GGGCGG	722	6	728	light responsive element
PdMADS4	Pdu01502.1	Sp1	GGGCGG	1777	6	1783	light responsive element
PdMADS4	Pdu01502.1	AT~TATA-box	TATATA	1261	6	1267
PdMADS4	Pdu01502.1	CGTCA-motif	CGTCA	1659	5	1664	cis-acting regulatory element involved in the MeJA-responsiveness
PdMADS4	Pdu01502.1	TGACG-motif	TGACG	1659	5	1664	cis-acting regulatory element involved in the MeJA-responsiveness
PdMADS4	Pdu01502.1	box S	AGCCACC	176	7	183
PdMADS4	Pdu01502.1	ABRE	CACGTG	516	6	522	cis-acting element involved in the abscisic acid responsiveness
PdMADS4	Pdu01502.1	ABRE	ACGTG	517	5	522	cis-acting element involved in the abscisic acid responsiveness
PdMADS4	Pdu01502.1	Myb	CAACTG	885	6	891
PdMADS4	Pdu01502.1	Myb	CAACTG	1072	6	1078
PdMADS4	Pdu01502.1	MYC	CATGTG	142	6	148
PdMADS4	Pdu01502.1	MYC	CAATTG	1839	6	1845
PdMADS4	Pdu01502.1	ARE	AAACCA	889	6	895	cis-acting regulatory element essential for the anaerobic induction
PdMADS4	Pdu01502.1	ARE	AAACCA	1076	6	1082	cis-acting regulatory element essential for the anaerobic induction
PdMADS4	Pdu01502.1		motif_sequence	49	4	53	short_function
PdMADS4	Pdu01502.1		motif_sequence	133	4	137	short_function
PdMADS4	Pdu01502.1		motif_sequence	141	4	145	short_function
PdMADS4	Pdu01502.1		motif_sequence	148	4	152	short_function
PdMADS4	Pdu01502.1		motif_sequence	331	4	335	short_function
PdMADS4	Pdu01502.1		motif_sequence	346	4	350	short_function
PdMADS4	Pdu01502.1		motif_sequence	1612	4	1616	short_function
PdMADS4	Pdu01502.1		motif_sequence	1684	4	1688	short_function
PdMADS4	Pdu01502.1		motif_sequence	1690	4	1694	short_function
PdMADS4	Pdu01502.1		motif_sequence	1801	4	1805	short_function
PdMADS4	Pdu01502.1	AC-II	CCACCAACCCCC	159	11	170
PdMADS4	Pdu01502.1	Unnamed__4	CTCC	10	4	14
PdMADS4	Pdu01502.1	Unnamed__4	CTCC	327	4	331
PdMADS4	Pdu01502.1	Unnamed__4	CTCC	474	4	478
PdMADS4	Pdu01502.1	Unnamed__4	CTCC	1614	4	1618
PdMADS4	Pdu01502.1	Unnamed__4	CTCC	1715	4	1719
PdMADS4	Pdu01502.1	Unnamed__4	CTCC	1803	4	1807
PdMADS4	Pdu01502.1	Unnamed__4	CTCC	1861	4	1865
PdMADS4	Pdu01502.1	Unnamed__4	CTCC	1919	4	1923
PdMADS4	Pdu01502.1	Unnamed__4	CTCC	1984	4	1988
PdMADS4	Pdu01502.1	as-1	TGACG	1659	5	1664
PdMADS4	Pdu01502.1	MYB	TAACCA	86	6	92
PdMADS4	Pdu01502.1	MYB	TAACCA	520	6	526
PdMADS4	Pdu01502.1	MYB	CAACCA	1572	6	1578
PdMADS4	Pdu01502.1	TCCC-motif	TCTCCCT	1917	7	1924	part of a light responsive element
PdMADS4	Pdu01502.1	TGA-element	AACGAC	61	6	67	auxin-responsive element
PdMADS4	Pdu01502.1	G-Box	TCCACATGGCA	140	10	150	cis-acting regulatory element involved in light responsiveness
PdMADS4	Pdu01502.1	G-Box	CACGTG	516	6	522	cis-acting regulatory element involved in light responsiveness
PdMADS4	Pdu01502.1	GT1-motif	GGTTAA	371	6	377	light responsive element
PdMADS4	Pdu01502.1	GT1-motif	GGTTAA	521	6	527	light responsive element
PdMADS4	Pdu01502.1	GT1-motif	GGTTAAT	618	7	625	light responsive element
PdMADS4	Pdu01502.1	GT1-motif	GGTTAA	619	6	625	light responsive element
PdMADS4	Pdu01502.1	GT1-motif	GGTTAA	1345	6	1351	light responsive element
PdMADS4	Pdu01502.1	GT1-motif	GGTTAA	1527	6	1533	light responsive element
PdMADS4	Pdu01502.1	W box	TTGACC	1380	6	1386
PdMADS4	Pdu01502.1	WRE3	CCACCT	486	6	492
PdMADS4	Pdu01502.1	WRE3	CCACCT	692	6	698
PdMADS4	Pdu01502.1	MRE	AACCTAA	1422	7	1429	MYB binding site involved in light responsiveness
PdMADS4	Pdu01502.1	O2-site	GATGACATGG	151	9	160	cis-acting regulatory element involved in zein metabolism regulation
PdMADS4	Pdu01502.1	Unnamed__1	CGTGG	518	5	523
PdMADS4	Pdu01502.1	Unnamed__1	CGTGG	1970	5	1975
PdMADS4	Pdu01502.1	circadian	CAAAGATATC	1285	9	1294	cis-acting regulatory element involved in circadian control
PdMADS4	Pdu01502.1	ERE	ATTTTAAA	466	8	474
PdMADS5	Pdu01504.1	WRE3	CCACCT	698	6	704
PdMADS5	Pdu01504.1	WRE3	CCACCT	1674	6	1680
PdMADS5	Pdu01504.1	CCAAT-box	CAACGG	1392	6	1398	MYBHv1 binding site
PdMADS5	Pdu01504.1	HD-Zip 1	CAAT(A/T)ATTG	1309	8.5	1317.5	element involved in differentiation of the palisade mesophyll cells
PdMADS5	Pdu01504.1	Unnamed__1	CGTGG	308	5	313
PdMADS5	Pdu01504.1	ERE	ATTTTAAA	723	8	731
PdMADS5	Pdu01504.1	ERE	ATTTTAAA	1821	8	1829
PdMADS5	Pdu01504.1	circadian	CAAAGATATC	1270	9	1279	cis-acting regulatory element involved in circadian control
PdMADS5	Pdu01504.1	ARE	AAACCA	268	6	274	cis-acting regulatory element essential for the anaerobic induction
PdMADS5	Pdu01504.1	MYC	CATTTG	570	6	576
PdMADS5	Pdu01504.1	MYC	CATGTG	1005	6	1011
PdMADS5	Pdu01504.1	MYC	CATTTG	1493	6	1499
PdMADS5	Pdu01504.1	Unnamed__4	CTCC	6	4	10
PdMADS5	Pdu01504.1	Unnamed__4	CTCC	58	4	62
PdMADS5	Pdu01504.1	Unnamed__4	CTCC	325	4	329
PdMADS5	Pdu01504.1	Unnamed__4	CTCC	342	4	346
PdMADS5	Pdu01504.1	Unnamed__4	CTCC	395	4	399
PdMADS5	Pdu01504.1	Unnamed__4	CTCC	428	4	432
PdMADS5	Pdu01504.1	Unnamed__4	CTCC	1001	4	1005
PdMADS5	Pdu01504.1	Unnamed__4	CTCC	1079	4	1083
PdMADS5	Pdu01504.1	Unnamed__4	CTCC	1101	4	1105
PdMADS5	Pdu01504.1	Unnamed__4	CTCC	1119	4	1123
PdMADS5	Pdu01504.1	Unnamed__4	CTCC	1555	4	1559
PdMADS5	Pdu01504.1	Unnamed__4	CTCC	1575	4	1579
PdMADS5	Pdu01504.1	Unnamed__4	CTCC	1645	4	1649
PdMADS5	Pdu01504.1	Unnamed__4	CTCC	1715	4	1719
PdMADS5	Pdu01504.1	Unnamed__4	CTCC	1855	4	1859
PdMADS5	Pdu01504.1		motif_sequence	129	4	133	short_function
PdMADS5	Pdu01504.1		motif_sequence	157	4	161	short_function
PdMADS5	Pdu01504.1		motif_sequence	295	4	299	short_function
PdMADS5	Pdu01504.1		motif_sequence	567	4	571	short_function
PdMADS5	Pdu01504.1		motif_sequence	640	4	644	short_function
PdMADS5	Pdu01504.1		motif_sequence	642	4	646	short_function
PdMADS5	Pdu01504.1		motif_sequence	646	4	650	short_function
PdMADS5	Pdu01504.1		motif_sequence	904	4	908	short_function
PdMADS5	Pdu01504.1		motif_sequence	1004	4	1008	short_function
PdMADS5	Pdu01504.1		motif_sequence	1059	4	1063	short_function
PdMADS5	Pdu01504.1		motif_sequence	1117	4	1121	short_function
PdMADS5	Pdu01504.1		motif_sequence	1145	4	1149	short_function
PdMADS5	Pdu01504.1		motif_sequence	1176	4	1180	short_function
PdMADS5	Pdu01504.1		motif_sequence	1397	4	1401	short_function
PdMADS5	Pdu01504.1		motif_sequence	1575	4	1579	short_function
PdMADS5	Pdu01504.1		motif_sequence	1620	4	1624	short_function
PdMADS5	Pdu01504.1		motif_sequence	1715	4	1719	short_function
PdMADS5	Pdu01504.1		motif_sequence	1853	4	1857	short_function
PdMADS5	Pdu01504.1		motif_sequence	1926	4	1930	short_function
PdMADS5	Pdu01504.1		motif_sequence	1944	4	1948	short_function
PdMADS5	Pdu01504.1	G-Box	CACGTGAAA	303	9	312	cis-acting regulatory element involved in light responsiveness
PdMADS5	Pdu01504.1	G-Box	CACGTG	306	6	312	cis-acting regulatory element involved in light responsiveness
PdMADS5	Pdu01504.1	MYB	CAACCA	351	6	357
PdMADS5	Pdu01504.1	MYB	TAACCA	1726	6	1732
PdMADS5	Pdu01504.1	TCCC-motif	TCTCCCT	1573	7	1580	part of a light responsive element
PdMADS5	Pdu01504.1	TATA-box	ccTATAAAaa	50	9	59	core promoter element around -30 of transcription start
PdMADS5	Pdu01504.1	TATA-box	TATAAAT	51	7	58	core promoter element around -30 of transcription start
PdMADS5	Pdu01504.1	TATA-box	TATAAA	52	6	58	core promoter element around -30 of transcription start
PdMADS5	Pdu01504.1	TATA-box	TATAA	53	5	58	core promoter element around -30 of transcription start
PdMADS5	Pdu01504.1	TATA-box	TATA	54	4	58	core promoter element around -30 of transcription start
PdMADS5	Pdu01504.1	TATA-box	TACAAAA	76	7	83	core promoter element around -30 of transcription start
PdMADS5	Pdu01504.1	TATA-box	TATTTAAA	202	8	210	core promoter element around -30 of transcription start
PdMADS5	Pdu01504.1	TATA-box	TATAAGAA	771	8	779	core promoter element around -30 of transcription start
PdMADS5	Pdu01504.1	TATA-box	TATAA	774	5	779	core promoter element around -30 of transcription start
PdMADS5	Pdu01504.1	TATA-box	TATA	775	4	779	core promoter element around -30 of transcription start
PdMADS5	Pdu01504.1	TATA-box	TATA	994	4	998	core promoter element around -30 of transcription start
PdMADS5	Pdu01504.1	TATA-box	ATATAT	1217	6	1223	core promoter element around -30 of transcription start
PdMADS5	Pdu01504.1	TATA-box	TATA	1218	4	1222	core promoter element around -30 of transcription start
PdMADS5	Pdu01504.1	TATA-box	TATA	1241	4	1245	core promoter element around -30 of transcription start
PdMADS5	Pdu01504.1	TATA-box	ATATAA	1297	6	1303	core promoter element around -30 of transcription start
PdMADS5	Pdu01504.1	TATA-box	TATA	1298	4	1302	core promoter element around -30 of transcription start
PdMADS5	Pdu01504.1	TATA-box	TATTTAAA	1603	8	1611	core promoter element around -30 of transcription start
PdMADS5	Pdu01504.1	TATA-box	ATATAA	1663	6	1669	core promoter element around -30 of transcription start
PdMADS5	Pdu01504.1	TATA-box	TATA	1664	4	1668	core promoter element around -30 of transcription start
PdMADS5	Pdu01504.1	TATA-box	TATTTAAA	1819	8	1827	core promoter element around -30 of transcription start
PdMADS5	Pdu01504.1	TATA-box	ATTATA	1860	6	1866	core promoter element around -30 of transcription start
PdMADS5	Pdu01504.1	TATA-box	TATAA	1861	5	1866	core promoter element around -30 of transcription start
PdMADS5	Pdu01504.1	TATA-box	TATA	1862	4	1866	core promoter element around -30 of transcription start
PdMADS5	Pdu01504.1	TATA-box	ATATAT	1889	6	1895	core promoter element around -30 of transcription start
PdMADS5	Pdu01504.1	TATA-box	TATA	1890	4	1894	core promoter element around -30 of transcription start
PdMADS5	Pdu01504.1	TATA-box	ATATAT	1897	6	1903	core promoter element around -30 of transcription start
PdMADS5	Pdu01504.1	TATA-box	TATA	1898	4	1902	core promoter element around -30 of transcription start
PdMADS5	Pdu01504.1	TATA-box	ccTATAAAaa	1984	9	1993	core promoter element around -30 of transcription start
PdMADS5	Pdu01504.1	TATA-box	TATAAAA	1985	7	1992	core promoter element around -30 of transcription start
PdMADS5	Pdu01504.1	TATA-box	TATAAA	1986	6	1992	core promoter element around -30 of transcription start
PdMADS5	Pdu01504.1	TATA-box	TATAA	1987	5	1992	core promoter element around -30 of transcription start
PdMADS5	Pdu01504.1	TATA-box	TATA	1988	4	1992	core promoter element around -30 of transcription start
PdMADS5	Pdu01504.1	TC-rich repeats	GTTTTCTTAC	743	9	752	cis-acting element involved in defense and stress responsiveness
PdMADS5	Pdu01504.1	STRE	AGGGG	1566	5	1571
PdMADS5	Pdu01504.1	STRE	AGGGG	1712	5	1717
PdMADS5	Pdu01504.1	STRE	AGGGG	1905	5	1910
PdMADS5	Pdu01504.1	MYB recognition site	CCGTTG	1392	6	1398
PdMADS5	Pdu01504.1	Unnamed__6	taTAAATATct	231	10	241
PdMADS5	Pdu01504.1	Box 4	ATTAAT	108	6	114	part of a conserved DNA module involved in light responsiveness
PdMADS5	Pdu01504.1	Box 4	ATTAAT	185	6	191	part of a conserved DNA module involved in light responsiveness
PdMADS5	Pdu01504.1	Box 4	ATTAAT	223	6	229	part of a conserved DNA module involved in light responsiveness
PdMADS5	Pdu01504.1	Box 4	ATTAAT	245	6	251	part of a conserved DNA module involved in light responsiveness
PdMADS5	Pdu01504.1	Box 4	ATTAAT	249	6	255	part of a conserved DNA module involved in light responsiveness
PdMADS5	Pdu01504.1	Box 4	ATTAAT	279	6	285	part of a conserved DNA module involved in light responsiveness
PdMADS5	Pdu01504.1	Box 4	ATTAAT	752	6	758	part of a conserved DNA module involved in light responsiveness
PdMADS5	Pdu01504.1	Box 4	ATTAAT	1037	6	1043	part of a conserved DNA module involved in light responsiveness
PdMADS5	Pdu01504.1	ABRE	CACGTG	306	6	312	cis-acting element involved in the abscisic acid responsiveness
PdMADS5	Pdu01504.1	ABRE	ACGTG	307	5	312	cis-acting element involved in the abscisic acid responsiveness
PdMADS5	Pdu01504.1	ABRE	AACCCGG	1121	7	1128	cis-acting element involved in the abscisic acid responsiveness
PdMADS5	Pdu01504.1	Myb	TAACTG	463	6	469
PdMADS5	Pdu01504.1	Myb	TAACTG	682	6	688
PdMADS5	Pdu01504.1	TATA	TATAAAAT	775	8	783
PdMADS5	Pdu01504.1	AAGAA-motif	GAAAGAA	456	7	463
PdMADS5	Pdu01504.1	I-box	gGATAAGGTG	977	9	986	part of a light responsive element
PdMADS5	Pdu01504.1	I-box	cCATATCCAAT	1851	10	1861	part of a light responsive element
PdMADS5	Pdu01504.1	Myc	TCTCTTA	121	7	128
PdMADS5	Pdu01504.1	Myc	TCTCTTA	1194	7	1201
PdMADS5	Pdu01504.1	CAAT-box	CAAT	243	4	247
PdMADS5	Pdu01504.1	CAAT-box	CCAAT	322	5	327	common cis-acting element in promoter and enhancer regions
PdMADS5	Pdu01504.1	CAAT-box	CAAT	435	4	439
PdMADS5	Pdu01504.1	CAAT-box	CAAT	515	4	519
PdMADS5	Pdu01504.1	CAAT-box	CAAAT	539	5	544	common cis-acting element in promoter and enhancer regions
PdMADS5	Pdu01504.1	CAAT-box	CAAAT	571	5	576	common cis-acting element in promoter and enhancer regions
PdMADS5	Pdu01504.1	CAAT-box	CAAT	604	4	608
PdMADS5	Pdu01504.1	CAAT-box	CCAAT	612	5	617	common cis-acting element in promoter and enhancer regions
PdMADS5	Pdu01504.1	CAAT-box	CAAT	613	4	617
PdMADS5	Pdu01504.1	CAAT-box	CAAT	713	4	717
PdMADS5	Pdu01504.1	CAAT-box	CAAT	759	4	763
PdMADS5	Pdu01504.1	CAAT-box	CAAT	788	4	792
PdMADS5	Pdu01504.1	CAAT-box	CAAT	860	4	864
PdMADS5	Pdu01504.1	CAAT-box	CAAT	914	4	918
PdMADS5	Pdu01504.1	CAAT-box	CAAAT	1032	5	1037	common cis-acting element in promoter and enhancer regions
PdMADS5	Pdu01504.1	CAAT-box	CAAT	1041	4	1045
PdMADS5	Pdu01504.1	CAAT-box	CCAAT	1054	5	1059	common cis-acting element in promoter and enhancer regions
PdMADS5	Pdu01504.1	CAAT-box	CAAT	1089	4	1093
PdMADS5	Pdu01504.1	CAAT-box	CAAT	1096	4	1100
PdMADS5	Pdu01504.1	CAAT-box	CAAT	1130	4	1134
PdMADS5	Pdu01504.1	CAAT-box	CAAT	1137	4	1141
PdMADS5	Pdu01504.1	CAAT-box	CAAT	1309	4	1313
PdMADS5	Pdu01504.1	CAAT-box	CAAT	1314	4	1318
PdMADS5	Pdu01504.1	CAAT-box	CAAAT	1334	5	1339	common cis-acting element in promoter and enhancer regions
PdMADS5	Pdu01504.1	CAAT-box	CCAAT	1337	5	1342	common cis-acting element in promoter and enhancer regions
PdMADS5	Pdu01504.1	CAAT-box	CAAT	1347	4	1351
PdMADS5	Pdu01504.1	CAAT-box	CAAT	1415	4	1419
PdMADS5	Pdu01504.1	CAAT-box	CAAT	1450	4	1454
PdMADS5	Pdu01504.1	CAAT-box	CCAAT	1486	5	1491	common cis-acting element in promoter and enhancer regions
PdMADS5	Pdu01504.1	CAAT-box	CAAAT	1494	5	1499	common cis-acting element in promoter and enhancer regions
PdMADS5	Pdu01504.1	CAAT-box	CAAAT	1582	5	1587	common cis-acting element in promoter and enhancer regions
PdMADS5	Pdu01504.1	CAAT-box	CCAAT	1642	5	1647	common cis-acting element in promoter and enhancer regions
PdMADS5	Pdu01504.1	CAAT-box	CAAT	1693	4	1697
PdMADS5	Pdu01504.1	CAAT-box	CAAAT	1702	5	1707	common cis-acting element in promoter and enhancer regions
PdMADS5	Pdu01504.1	CAAT-box	CAAT	1705	4	1709
PdMADS5	Pdu01504.1	CAAT-box	CCAAT	1729	5	1734	common cis-acting element in promoter and enhancer regions
PdMADS5	Pdu01504.1	CAAT-box	CAAT	1730	4	1734
PdMADS5	Pdu01504.1	CAAT-box	CAAT	1752	4	1756
PdMADS5	Pdu01504.1	CAAT-box	CCAAT	1857	5	1862	common cis-acting element in promoter and enhancer regions
PdMADS5	Pdu01504.1	CAAT-box	CAAT	1858	4	1862
PdMADS5	Pdu01504.1	CAAT-box	CAAAT	1865	5	1870	common cis-acting element in promoter and enhancer regions
PdMADS5	Pdu01504.1	CAAT-box	CAAT	1957	4	1961
PdMADS5	Pdu01504.1	G-box	GCCACGTGGA	304	9	313	cis-acting regulatory element involved in light responsiveness
PdMADS5	Pdu01504.1	G-box	CACGTG	306	6	312	cis-acting regulatory element involved in light responsiveness
PdMADS5	Pdu01504.1	G-box	GCCACGTGGA	1671	9	1680	cis-acting regulatory element involved in light responsiveness
PdMADS5	Pdu01504.1	GATA-motif	GATAGGG	978	7	985	part of a light responsive element
PdMADS5	Pdu01504.1	AuxRR-core	GGTCCAT	1084	7	1091	cis-acting regulatory element involved in auxin responsiveness
PdMADS5	Pdu01504.1	MYB-like sequence	TAACCA	1726	6	1732
PdMADS5	Pdu01504.1	chs-CMA1a	TTACTTAA	272	8	280	part of a light responsive element
PdMADS5	Pdu01504.1	chs-CMA1a	TTACTTAA	1233	8	1241	part of a light responsive element
PdMADS5	Pdu01504.1	chs-CMA1a	TTACTTAA	1290	8	1298	part of a light responsive element
PdMADS6	Pdu01505.1	STRE	AGGGG	1586	5	1591
PdMADS6	Pdu01505.1	STRE	AGGGG	1592	5	1597
PdMADS6	Pdu01505.1	STRE	AGGGG	1816	5	1821
PdMADS6	Pdu01505.1	STRE	AGGGG	1907	5	1912
PdMADS6	Pdu01505.1	TATA-box	TATA	39	4	43	core promoter element around -30 of transcription start
PdMADS6	Pdu01505.1	TATA-box	ATTATA	519	6	525	core promoter element around -30 of transcription start
PdMADS6	Pdu01505.1	TATA-box	TATATAA	520	7	527	core promoter element around -30 of transcription start
PdMADS6	Pdu01505.1	TATA-box	TATATA	521	6	527	core promoter element around -30 of transcription start
PdMADS6	Pdu01505.1	TATA-box	ATATAA	522	6	528	core promoter element around -30 of transcription start
PdMADS6	Pdu01505.1	TATA-box	TATA	523	4	527	core promoter element around -30 of transcription start
PdMADS6	Pdu01505.1	TATA-box	TATACA	594	6	600	core promoter element around -30 of transcription start
PdMADS6	Pdu01505.1	TATA-box	TATATA	596	6	602	core promoter element around -30 of transcription start
PdMADS6	Pdu01505.1	TATA-box	ATATAA	597	6	603	core promoter element around -30 of transcription start
PdMADS6	Pdu01505.1	TATA-box	TATA	598	4	602	core promoter element around -30 of transcription start
PdMADS6	Pdu01505.1	TATA-box	TATACA	635	6	641	core promoter element around -30 of transcription start
PdMADS6	Pdu01505.1	TATA-box	TATA	637	4	641	core promoter element around -30 of transcription start
PdMADS6	Pdu01505.1	TATA-box	TATAA	774	5	779	core promoter element around -30 of transcription start
PdMADS6	Pdu01505.1	TATA-box	TATA	775	4	779	core promoter element around -30 of transcription start
PdMADS6	Pdu01505.1	TATA-box	TACAAAA	911	7	918	core promoter element around -30 of transcription start
PdMADS6	Pdu01505.1	TATA-box	TATA	993	4	997	core promoter element around -30 of transcription start
PdMADS6	Pdu01505.1	TATA-box	ATATAT	1649	6	1655	core promoter element around -30 of transcription start
PdMADS6	Pdu01505.1	TATA-box	TATA	1650	4	1654	core promoter element around -30 of transcription start
PdMADS6	Pdu01505.1	TATA-box	TATATA	1730	6	1736	core promoter element around -30 of transcription start
PdMADS6	Pdu01505.1	TATA-box	ATATAT	1731	6	1737	core promoter element around -30 of transcription start
PdMADS6	Pdu01505.1	TATA-box	TATA	1732	4	1736	core promoter element around -30 of transcription start
PdMADS6	Pdu01505.1	TATA-box	TATA	1745	4	1749	core promoter element around -30 of transcription start
PdMADS6	Pdu01505.1	TATA-box	TATA	1822	4	1826	core promoter element around -30 of transcription start
PdMADS6	Pdu01505.1	TATA-box	ATATAT	1891	6	1897	core promoter element around -30 of transcription start
PdMADS6	Pdu01505.1	TATA-box	TATA	1892	4	1896	core promoter element around -30 of transcription start
PdMADS6	Pdu01505.1	TATA-box	TATATA	1898	6	1904	core promoter element around -30 of transcription start
PdMADS6	Pdu01505.1	TATA-box	ATATAT	1899	6	1905	core promoter element around -30 of transcription start
PdMADS6	Pdu01505.1	TATA-box	TATATA	1900	6	1906	core promoter element around -30 of transcription start
PdMADS6	Pdu01505.1	TATA-box	TATA	1902	4	1906	core promoter element around -30 of transcription start
PdMADS6	Pdu01505.1	TATA-box	TATAAATA	1984	8	1992	core promoter element around -30 of transcription start
PdMADS6	Pdu01505.1	TATA-box	TATAAAT	1985	7	1992	core promoter element around -30 of transcription start
PdMADS6	Pdu01505.1	TATA-box	TATAAA	1986	6	1992	core promoter element around -30 of transcription start
PdMADS6	Pdu01505.1	TATA-box	TATAA	1987	5	1992	core promoter element around -30 of transcription start
PdMADS6	Pdu01505.1	TATA-box	TATA	1988	4	1992	core promoter element around -30 of transcription start
PdMADS6	Pdu01505.1	Unnamed__6	taTAAATATct	1981	10	1991
PdMADS6	Pdu01505.1	Box 4	ATTAAT	553	6	559	part of a conserved DNA module involved in light responsiveness
PdMADS6	Pdu01505.1	Box 4	ATTAAT	1378	6	1384	part of a conserved DNA module involved in light responsiveness
PdMADS6	Pdu01505.1	CGTCA-motif	CGTCA	1342	5	1347	cis-acting regulatory element involved in the MeJA-responsiveness
PdMADS6	Pdu01505.1	CGTCA-motif	CGTCA	1709	5	1714	cis-acting regulatory element involved in the MeJA-responsiveness
PdMADS6	Pdu01505.1	TGACG-motif	TGACG	1342	5	1347	cis-acting regulatory element involved in the MeJA-responsiveness
PdMADS6	Pdu01505.1	TGACG-motif	TGACG	1709	5	1714	cis-acting regulatory element involved in the MeJA-responsiveness
PdMADS6	Pdu01505.1	AT~TATA-box	TATATA	521	6	527
PdMADS6	Pdu01505.1	AT~TATA-box	TATATA	596	6	602
PdMADS6	Pdu01505.1	AT~TATA-box	TATATA	1730	6	1736
PdMADS6	Pdu01505.1	AT~TATA-box	TATATA	1898	6	1904
PdMADS6	Pdu01505.1	AT~TATA-box	TATATA	1900	6	1906
PdMADS6	Pdu01505.1	Myb	TAACTG	771	6	777
PdMADS6	Pdu01505.1	Myb	TAACTG	861	6	867
PdMADS6	Pdu01505.1	ABRE	ACGTG	1230	5	1235	cis-acting element involved in the abscisic acid responsiveness
PdMADS6	Pdu01505.1	ABRE	ACGTG	1252	5	1257	cis-acting element involved in the abscisic acid responsiveness
PdMADS6	Pdu01505.1	GCN4_motif	TGAGTCA	874	7	881	cis-regulatory element involved in endosperm expression
PdMADS6	Pdu01505.1	ACE	CTAACGTATT	459	9	468	cis-acting element involved in light responsiveness
PdMADS6	Pdu01505.1	I-box	cCATATCCAAT	1853	10	1863	part of a light responsive element
PdMADS6	Pdu01505.1	CAAT-box	CAAT	149	4	153
PdMADS6	Pdu01505.1	CAAT-box	CAAT	161	4	165
PdMADS6	Pdu01505.1	CAAT-box	CAAT	175	4	179
PdMADS6	Pdu01505.1	CAAT-box	CAAAT	203	5	208	common cis-acting element in promoter and enhancer regions
PdMADS6	Pdu01505.1	CAAT-box	CAAT	249	4	253
PdMADS6	Pdu01505.1	CAAT-box	CAAT	351	4	355
PdMADS6	Pdu01505.1	CAAT-box	CAAT	353	4	357
PdMADS6	Pdu01505.1	CAAT-box	CAAT	458	4	462
PdMADS6	Pdu01505.1	CAAT-box	CAAAT	497	5	502	common cis-acting element in promoter and enhancer regions
PdMADS6	Pdu01505.1	CAAT-box	CAAT	536	4	540
PdMADS6	Pdu01505.1	CAAT-box	CAAT	543	4	547
PdMADS6	Pdu01505.1	CAAT-box	CAAT	575	4	579
PdMADS6	Pdu01505.1	CAAT-box	CAAT	624	4	628
PdMADS6	Pdu01505.1	CAAT-box	CCCAATTT	668	8	676	common cis-acting element in promoter and enhancer regions
PdMADS6	Pdu01505.1	CAAT-box	CCAAT	670	5	675	common cis-acting element in promoter and enhancer regions
PdMADS6	Pdu01505.1	CAAT-box	CAAAT	685	5	690	common cis-acting element in promoter and enhancer regions
PdMADS6	Pdu01505.1	CAAT-box	CAAT	790	4	794
PdMADS6	Pdu01505.1	CAAT-box	CAAT	819	4	823
PdMADS6	Pdu01505.1	CAAT-box	CAAT	854	4	858
PdMADS6	Pdu01505.1	CAAT-box	CAAAT	879	5	884	common cis-acting element in promoter and enhancer regions
PdMADS6	Pdu01505.1	CAAT-box	CAAT	920	4	924
PdMADS6	Pdu01505.1	CAAT-box	CAACCAACTCC	1006	10	1016	common cis-acting element in promoter and enhancer regions
PdMADS6	Pdu01505.1	CAAT-box	CAAT	1287	4	1291
PdMADS6	Pdu01505.1	CAAT-box	CAAT	1399	4	1403
PdMADS6	Pdu01505.1	CAAT-box	CAAT	1461	4	1465
PdMADS6	Pdu01505.1	CAAT-box	CAAAT	1558	5	1563	common cis-acting element in promoter and enhancer regions
PdMADS6	Pdu01505.1	CAAT-box	CAAT	1703	4	1707
PdMADS6	Pdu01505.1	CAAT-box	CAAT	1754	4	1758
PdMADS6	Pdu01505.1	CAAT-box	CCAAT	1764	5	1769	common cis-acting element in promoter and enhancer regions
PdMADS6	Pdu01505.1	CAAT-box	CCAAT	1859	5	1864	common cis-acting element in promoter and enhancer regions
PdMADS6	Pdu01505.1	CAAT-box	CAAT	1860	4	1864
PdMADS6	Pdu01505.1	CAAT-box	CAAT	1862	4	1866
PdMADS6	Pdu01505.1	CAAT-box	CAAAT	1871	5	1876	common cis-acting element in promoter and enhancer regions
PdMADS6	Pdu01505.1	CAAT-box	CAAT	1889	4	1893
PdMADS6	Pdu01505.1	CAAT-box	CAAAT	1938	5	1943	common cis-acting element in promoter and enhancer regions
PdMADS6	Pdu01505.1	CAAT-box	CAAT	1957	4	1961
PdMADS6	Pdu01505.1	G-box	CACGAC	397	6	403	cis-acting regulatory element involved in light responsiveness
PdMADS6	Pdu01505.1	G-box	CACGTC	1229	6	1235	cis-acting regulatory element involved in light responsiveness
PdMADS6	Pdu01505.1	G-box	CACGTC	1251	6	1257	cis-acting regulatory element involved in light responsiveness
PdMADS6	Pdu01505.1	P-box	CCTTTTG	319	7	326	gibberellin-responsive element
PdMADS6	Pdu01505.1	WRE3	CCACCT	996	6	1002
PdMADS6	Pdu01505.1	WRE3	CCACCT	1002	6	1008
PdMADS6	Pdu01505.1	WRE3	CCACCT	1035	6	1041
PdMADS6	Pdu01505.1	WRE3	CCACCT	1044	6	1050
PdMADS6	Pdu01505.1	WRE3	CCACCT	1073	6	1079
PdMADS6	Pdu01505.1	WRE3	CCACCT	1096	6	1102
PdMADS6	Pdu01505.1	WRE3	CCACCT	1108	6	1114
PdMADS6	Pdu01505.1	WRE3	CCACCT	1150	6	1156
PdMADS6	Pdu01505.1	WRE3	CCACCT	1161	6	1167
PdMADS6	Pdu01505.1	WRE3	CCACCT	1258	6	1264
PdMADS6	Pdu01505.1	WRE3	CCACCT	1270	6	1276
PdMADS6	Pdu01505.1	WRE3	CCACCT	1300	6	1306
PdMADS6	Pdu01505.1	WRE3	CCACCT	1333	6	1339
PdMADS6	Pdu01505.1	Myb-binding site	CAACAG	410	6	416
PdMADS6	Pdu01505.1	Myb-binding site	CAACAG	927	6	933
PdMADS6	Pdu01505.1	O2-site	GATGATGTGG	1311	9	1320	cis-acting regulatory element involved in zein metabolism regulation
PdMADS6	Pdu01505.1	MRE	AACCTAA	1423	7	1430	MYB binding site involved in light responsiveness
PdMADS6	Pdu01505.1	Unnamed__1	CGTGG	1231	5	1236
PdMADS6	Pdu01505.1	Unnamed__1	CGTGG	1253	5	1258
PdMADS6	Pdu01505.1	ERE	ATTTTAAA	1467	8	1475
PdMADS6	Pdu01505.1	GARE-motif	TCTGTTG	410	7	417	gibberellin-responsive element
PdMADS6	Pdu01505.1	MYC	CATTTG	203	6	209
PdMADS6	Pdu01505.1	MYC	CAATTG	351	6	357
PdMADS6	Pdu01505.1	MYC	CATGTG	614	6	620
PdMADS6	Pdu01505.1	MYC	CATTTG	879	6	885
PdMADS6	Pdu01505.1	MYC	CAATTG	1860	6	1866
PdMADS6	Pdu01505.1		motif_sequence	485	4	489	short_function
PdMADS6	Pdu01505.1		motif_sequence	737	4	741	short_function
PdMADS6	Pdu01505.1		motif_sequence	884	4	888	short_function
PdMADS6	Pdu01505.1		motif_sequence	946	4	950	short_function
PdMADS6	Pdu01505.1		motif_sequence	967	4	971	short_function
PdMADS6	Pdu01505.1		motif_sequence	1092	4	1096	short_function
PdMADS6	Pdu01505.1		motif_sequence	1207	4	1211	short_function
PdMADS6	Pdu01505.1		motif_sequence	1266	4	1270	short_function
PdMADS6	Pdu01505.1		motif_sequence	1804	4	1808	short_function
PdMADS6	Pdu01505.1		motif_sequence	1826	4	1830	short_function
PdMADS6	Pdu01505.1		motif_sequence	1855	4	1859	short_function
PdMADS6	Pdu01505.1		motif_sequence	1925	4	1929	short_function
PdMADS6	Pdu01505.1		motif_sequence	1944	4	1948	short_function
PdMADS6	Pdu01505.1	Unnamed__4	CTCC	1000	4	1004
PdMADS6	Pdu01505.1	Unnamed__4	CTCC	1006	4	1010
PdMADS6	Pdu01505.1	Unnamed__4	CTCC	1048	4	1052
PdMADS6	Pdu01505.1	Unnamed__4	CTCC	1100	4	1104
PdMADS6	Pdu01505.1	Unnamed__4	CTCC	1148	4	1152
PdMADS6	Pdu01505.1	Unnamed__4	CTCC	1154	4	1158
PdMADS6	Pdu01505.1	Unnamed__4	CTCC	1201	4	1205
PdMADS6	Pdu01505.1	Unnamed__4	CTCC	1256	4	1260
PdMADS6	Pdu01505.1	Unnamed__4	CTCC	1307	4	1311
PdMADS6	Pdu01505.1	Unnamed__4	CTCC	1310	4	1314
PdMADS6	Pdu01505.1	Unnamed__4	CTCC	1331	4	1335
PdMADS6	Pdu01505.1	Unnamed__4	CTCC	1337	4	1341
PdMADS6	Pdu01505.1	Unnamed__4	CTCC	1454	4	1458
PdMADS6	Pdu01505.1	Unnamed__4	CTCC	1510	4	1514
PdMADS6	Pdu01505.1	Unnamed__4	CTCC	1806	4	1810
PdMADS6	Pdu01505.1	Unnamed__4	CTCC	1857	4	1861
PdMADS6	Pdu01505.1	TGA-element	AACGAC	1013	6	1019	auxin-responsive element
PdMADS6	Pdu01505.1	chs-CMA2c	ATGTACGTGGAGG	1248	12	1260	part of a light responsive element
PdMADS6	Pdu01505.1	as-1	TGACG	1342	5	1347
PdMADS6	Pdu01505.1	as-1	TGACG	1709	5	1714
PdMADS6	Pdu01505.1	TCCC-motif	TCTCCCT	1805	7	1812	part of a light responsive element
PdMADS6	Pdu01505.1	MYB	CAACAG	410	6	416
PdMADS6	Pdu01505.1	MYB	CAACAG	927	6	933
PdMADS7	Pdu02103.1	3-AF1 binding site	TAAGAGAGGAA	601	10	611	light responsive element
PdMADS7	Pdu02103.1	GARE-motif	TCTGTTG	1692	7	1699	gibberellin-responsive element
PdMADS7	Pdu02103.1	Unnamed__1	CGTGG	1920	5	1925
PdMADS7	Pdu02103.1	Myb-binding site	CAACAG	1692	6	1698
PdMADS7	Pdu02103.1	WRE3	CCACCT	921	6	927
PdMADS7	Pdu02103.1	CAT-box	GCCACT	1491	6	1497	cis-acting regulatory element related to meristem expression
PdMADS7	Pdu02103.1	RY-element	CATGCATG	1611	8	1619	cis-acting regulatory element involved in seed-specific regulation
PdMADS7	Pdu02103.1	GA-motif	ATAGATAA	622	8	630	part of a light responsive element
PdMADS7	Pdu02103.1	as-1	TGACG	55	5	60
PdMADS7	Pdu02103.1	as-1	TGACG	891	5	896
PdMADS7	Pdu02103.1	TCCC-motif	TCTCCCT	1415	7	1422	part of a light responsive element
PdMADS7	Pdu02103.1	MYB	CAACCA	514	6	520
PdMADS7	Pdu02103.1	MYB	CAACCA	820	6	826
PdMADS7	Pdu02103.1	MYB	TAACCA	835	6	841
PdMADS7	Pdu02103.1	MYB	CAACAG	1692	6	1698
PdMADS7	Pdu02103.1		motif_sequence	403	4	407	short_function
PdMADS7	Pdu02103.1		motif_sequence	422	4	426	short_function
PdMADS7	Pdu02103.1		motif_sequence	948	4	952	short_function
PdMADS7	Pdu02103.1		motif_sequence	1030	4	1034	short_function
PdMADS7	Pdu02103.1		motif_sequence	1414	4	1418	short_function
PdMADS7	Pdu02103.1		motif_sequence	1857	4	1861	short_function
PdMADS7	Pdu02103.1		motif_sequence	1861	4	1865	short_function
PdMADS7	Pdu02103.1	Unnamed__4	CTCC	299	4	303
PdMADS7	Pdu02103.1	Unnamed__4	CTCC	896	4	900
PdMADS7	Pdu02103.1	Unnamed__4	CTCC	950	4	954
PdMADS7	Pdu02103.1	Unnamed__4	CTCC	1416	4	1420
PdMADS7	Pdu02103.1	Unnamed__4	CTCC	1593	4	1597
PdMADS7	Pdu02103.1	Unnamed__4	CTCC	1608	4	1612
PdMADS7	Pdu02103.1	Unnamed__4	CTCC	1876	4	1880
PdMADS7	Pdu02103.1	MYC	CATGTG	131	6	137
PdMADS7	Pdu02103.1	MYC	CATGTG	402	6	408
PdMADS7	Pdu02103.1	MYC	CATGTG	1021	6	1027
PdMADS7	Pdu02103.1	ARE	AAACCA	518	6	524	cis-acting regulatory element essential for the anaerobic induction
PdMADS7	Pdu02103.1	ARE	AAACCA	854	6	860	cis-acting regulatory element essential for the anaerobic induction
PdMADS7	Pdu02103.1	ARE	AAACCA	1512	6	1518	cis-acting regulatory element essential for the anaerobic induction
PdMADS7	Pdu02103.1	ARE	AAACCA	1716	6	1722	cis-acting regulatory element essential for the anaerobic induction
PdMADS7	Pdu02103.1	ARE	AAACCA	1840	6	1846	cis-acting regulatory element essential for the anaerobic induction
PdMADS7	Pdu02103.1	ABRE	ACGTG	496	5	501	cis-acting element involved in the abscisic acid responsiveness
PdMADS7	Pdu02103.1	Myb	CAACTG	670	6	676
PdMADS7	Pdu02103.1	Myb	CAACTG	1889	6	1895
PdMADS7	Pdu02103.1	CGTCA-motif	CGTCA	55	5	60	cis-acting regulatory element involved in the MeJA-responsiveness
PdMADS7	Pdu02103.1	CGTCA-motif	CGTCA	891	5	896	cis-acting regulatory element involved in the MeJA-responsiveness
PdMADS7	Pdu02103.1	box S	AGCCACC	919	7	926
PdMADS7	Pdu02103.1	TGACG-motif	TGACG	55	5	60	cis-acting regulatory element involved in the MeJA-responsiveness
PdMADS7	Pdu02103.1	TGACG-motif	TGACG	891	5	896	cis-acting regulatory element involved in the MeJA-responsiveness
PdMADS7	Pdu02103.1	AT~TATA-box	TATATA	568	6	574
PdMADS7	Pdu02103.1	AT~TATA-box	TATATAAA	1362	8	1370
PdMADS7	Pdu02103.1	AT~TATA-box	TATATA	1364	6	1370
PdMADS7	Pdu02103.1	AT~TATA-box	TATATAAA	1457	8	1465
PdMADS7	Pdu02103.1	AT~TATA-box	TATATA	1459	6	1465
PdMADS7	Pdu02103.1	AT~TATA-box	TATATA	1727	6	1733
PdMADS7	Pdu02103.1	Box 4	ATTAAT	74	6	80	part of a conserved DNA module involved in light responsiveness
PdMADS7	Pdu02103.1	Box 4	ATTAAT	119	6	125	part of a conserved DNA module involved in light responsiveness
PdMADS7	Pdu02103.1	Box 4	ATTAAT	353	6	359	part of a conserved DNA module involved in light responsiveness
PdMADS7	Pdu02103.1	Box 4	ATTAAT	440	6	446	part of a conserved DNA module involved in light responsiveness
PdMADS7	Pdu02103.1	Box 4	ATTAAT	1044	6	1050	part of a conserved DNA module involved in light responsiveness
PdMADS7	Pdu02103.1	Box 4	ATTAAT	1064	6	1070	part of a conserved DNA module involved in light responsiveness
PdMADS7	Pdu02103.1	Box 4	ATTAAT	1423	6	1429	part of a conserved DNA module involved in light responsiveness
PdMADS7	Pdu02103.1	Box 4	ATTAAT	1870	6	1876	part of a conserved DNA module involved in light responsiveness
PdMADS7	Pdu02103.1	TCA-element	CCATCTTTTT	26	9	35	cis-acting element involved in salicylic acid responsiveness
PdMADS7	Pdu02103.1	TCA-element	CCATCTTTTT	170	9	179	cis-acting element involved in salicylic acid responsiveness
PdMADS7	Pdu02103.1	TCA-element	CCATCTTTTT	813	9	822	cis-acting element involved in salicylic acid responsiveness
PdMADS7	Pdu02103.1	TCA-element	CCATCTTTTT	1579	9	1588	cis-acting element involved in salicylic acid responsiveness
PdMADS7	Pdu02103.1	TATA-box	ATATAA	36	6	42	core promoter element around -30 of transcription start
PdMADS7	Pdu02103.1	TATA-box	TATA	37	4	41	core promoter element around -30 of transcription start
PdMADS7	Pdu02103.1	TATA-box	ATATAT	389	6	395	core promoter element around -30 of transcription start
PdMADS7	Pdu02103.1	TATA-box	TATA	390	4	394	core promoter element around -30 of transcription start
PdMADS7	Pdu02103.1	TATA-box	TATACA	395	6	401	core promoter element around -30 of transcription start
PdMADS7	Pdu02103.1	TATA-box	TATA	397	4	401	core promoter element around -30 of transcription start
PdMADS7	Pdu02103.1	TATA-box	ATATAT	567	6	573	core promoter element around -30 of transcription start
PdMADS7	Pdu02103.1	TATA-box	TATATA	568	6	574	core promoter element around -30 of transcription start
PdMADS7	Pdu02103.1	TATA-box	TATA	570	4	574	core promoter element around -30 of transcription start
PdMADS7	Pdu02103.1	TATA-box	ATATAT	589	6	595	core promoter element around -30 of transcription start
PdMADS7	Pdu02103.1	TATA-box	TATA	590	4	594	core promoter element around -30 of transcription start
PdMADS7	Pdu02103.1	TATA-box	TATAAAT	618	7	625	core promoter element around -30 of transcription start
PdMADS7	Pdu02103.1	TATA-box	TATAAA	619	6	625	core promoter element around -30 of transcription start
PdMADS7	Pdu02103.1	TATA-box	TATAA	620	5	625	core promoter element around -30 of transcription start
PdMADS7	Pdu02103.1	TATA-box	TATA	621	4	625	core promoter element around -30 of transcription start
PdMADS7	Pdu02103.1	TATA-box	ccTATAAAaa	641	9	650	core promoter element around -30 of transcription start
PdMADS7	Pdu02103.1	TATA-box	TATAA	642	5	647	core promoter element around -30 of transcription start
PdMADS7	Pdu02103.1	TATA-box	TATA	643	4	647	core promoter element around -30 of transcription start
PdMADS7	Pdu02103.1	TATA-box	TATA	711	4	715	core promoter element around -30 of transcription start
PdMADS7	Pdu02103.1	TATA-box	TATA	741	4	745	core promoter element around -30 of transcription start
PdMADS7	Pdu02103.1	TATA-box	TACATAAA	967	8	975	core promoter element around -30 of transcription start
PdMADS7	Pdu02103.1	TATA-box	TATACA	971	6	977	core promoter element around -30 of transcription start
PdMADS7	Pdu02103.1	TATA-box	TATA	973	4	977	core promoter element around -30 of transcription start
PdMADS7	Pdu02103.1	TATA-box	TATA	1085	4	1089	core promoter element around -30 of transcription start
PdMADS7	Pdu02103.1	TATA-box	ATTATA	1107	6	1113	core promoter element around -30 of transcription start
PdMADS7	Pdu02103.1	TATA-box	TATAA	1108	5	1113	core promoter element around -30 of transcription start
PdMADS7	Pdu02103.1	TATA-box	TATA	1109	4	1113	core promoter element around -30 of transcription start
PdMADS7	Pdu02103.1	TATA-box	ccTATAAAaa	1136	9	1145	core promoter element around -30 of transcription start
PdMADS7	Pdu02103.1	TATA-box	TATA	1138	4	1142	core promoter element around -30 of transcription start
PdMADS7	Pdu02103.1	TATA-box	TACAAAA	1287	7	1294	core promoter element around -30 of transcription start
PdMADS7	Pdu02103.1	TATA-box	TATAAAT	1294	7	1301	core promoter element around -30 of transcription start
PdMADS7	Pdu02103.1	TATA-box	TATAAA	1295	6	1301	core promoter element around -30 of transcription start
PdMADS7	Pdu02103.1	TATA-box	TATAA	1296	5	1301	core promoter element around -30 of transcription start
PdMADS7	Pdu02103.1	TATA-box	TATA	1297	4	1301	core promoter element around -30 of transcription start
PdMADS7	Pdu02103.1	TATA-box	TATAAAA	1361	7	1368	core promoter element around -30 of transcription start
PdMADS7	Pdu02103.1	TATA-box	ccTATAAAaa	1362	9	1371	core promoter element around -30 of transcription start
PdMADS7	Pdu02103.1	TATA-box	TATATAA	1363	7	1370	core promoter element around -30 of transcription start
PdMADS7	Pdu02103.1	TATA-box	TATATA	1364	6	1370	core promoter element around -30 of transcription start
PdMADS7	Pdu02103.1	TATA-box	TATA	1366	4	1370	core promoter element around -30 of transcription start
PdMADS7	Pdu02103.1	TATA-box	TATAAAA	1376	7	1383	core promoter element around -30 of transcription start
PdMADS7	Pdu02103.1	TATA-box	TATAAA	1377	6	1383	core promoter element around -30 of transcription start
PdMADS7	Pdu02103.1	TATA-box	TATAA	1378	5	1383	core promoter element around -30 of transcription start
PdMADS7	Pdu02103.1	TATA-box	TATA	1379	4	1383	core promoter element around -30 of transcription start
PdMADS7	Pdu02103.1	TATA-box	TATA	1403	4	1407	core promoter element around -30 of transcription start
PdMADS7	Pdu02103.1	TATA-box	taTATAAAg	1456	9	1465	core promoter element around -30 of transcription start
PdMADS7	Pdu02103.1	TATA-box	TATAAA	1457	6	1463	core promoter element around -30 of transcription start
PdMADS7	Pdu02103.1	TATA-box	TATATAA	1458	7	1465	core promoter element around -30 of transcription start
PdMADS7	Pdu02103.1	TATA-box	TATATA	1459	6	1465	core promoter element around -30 of transcription start
PdMADS7	Pdu02103.1	TATA-box	ATATAT	1460	6	1466	core promoter element around -30 of transcription start
PdMADS7	Pdu02103.1	TATA-box	TATA	1461	4	1465	core promoter element around -30 of transcription start
PdMADS7	Pdu02103.1	TATA-box	TATATAA	1726	7	1733	core promoter element around -30 of transcription start
PdMADS7	Pdu02103.1	TATA-box	TATATA	1727	6	1733	core promoter element around -30 of transcription start
PdMADS7	Pdu02103.1	TATA-box	ATATAA	1728	6	1734	core promoter element around -30 of transcription start
PdMADS7	Pdu02103.1	TATA-box	TATA	1729	4	1733	core promoter element around -30 of transcription start
PdMADS7	Pdu02103.1	TATA-box	TATA	1756	4	1760	core promoter element around -30 of transcription start
PdMADS7	Pdu02103.1	TATA-box	TACAAAA	1864	7	1871	core promoter element around -30 of transcription start
PdMADS7	Pdu02103.1	TATA-box	TACAAAA	1940	7	1947	core promoter element around -30 of transcription start
PdMADS7	Pdu02103.1	AuxRR-core	GGTCCAT	108	7	115	cis-acting regulatory element involved in auxin responsiveness
PdMADS7	Pdu02103.1	GATA-motif	GATAGGG	168	7	175	part of a light responsive element
PdMADS7	Pdu02103.1	MYB-like sequence	TAACCA	835	6	841
PdMADS7	Pdu02103.1	WUN-motif	TAATTACTC	293	9	302
PdMADS7	Pdu02103.1	WUN-motif	AAATTTCCT	977	9	986	wound-responsive element
PdMADS7	Pdu02103.1	WUN-motif	AAATTACT	1204	8	1212
PdMADS7	Pdu02103.1	WUN-motif	AAATTACT	1878	8	1886
PdMADS7	Pdu02103.1	CAAT-box	CAAAT	50	5	55	common cis-acting element in promoter and enhancer regions
PdMADS7	Pdu02103.1	CAAT-box	CAAAT	138	5	143	common cis-acting element in promoter and enhancer regions
PdMADS7	Pdu02103.1	CAAT-box	CAAT	212	4	216
PdMADS7	Pdu02103.1	CAAT-box	CAAAT	267	5	272	common cis-acting element in promoter and enhancer regions
PdMADS7	Pdu02103.1	CAAT-box	CAAT	340	4	344
PdMADS7	Pdu02103.1	CAAT-box	CAAT	393	4	397
PdMADS7	Pdu02103.1	CAAT-box	CAAT	473	4	477
PdMADS7	Pdu02103.1	CAAT-box	CAAAT	475	5	480	common cis-acting element in promoter and enhancer regions
PdMADS7	Pdu02103.1	CAAT-box	CCAAT	512	5	517	common cis-acting element in promoter and enhancer regions
PdMADS7	Pdu02103.1	CAAT-box	CAAAT	535	5	540	common cis-acting element in promoter and enhancer regions
PdMADS7	Pdu02103.1	CAAT-box	CAAAT	542	5	547	common cis-acting element in promoter and enhancer regions
PdMADS7	Pdu02103.1	CAAT-box	CCAAT	564	5	569	common cis-acting element in promoter and enhancer regions
PdMADS7	Pdu02103.1	CAAT-box	CAAT	565	4	569
PdMADS7	Pdu02103.1	CAAT-box	CAAT	704	4	708
PdMADS7	Pdu02103.1	CAAT-box	CAAT	716	4	720
PdMADS7	Pdu02103.1	CAAT-box	CCAAT	736	5	741	common cis-acting element in promoter and enhancer regions
PdMADS7	Pdu02103.1	CAAT-box	CAAT	767	4	771
PdMADS7	Pdu02103.1	CAAT-box	CAAT	878	4	882
PdMADS7	Pdu02103.1	CAAT-box	CAAT	1005	4	1009
PdMADS7	Pdu02103.1	CAAT-box	CAAAT	1048	5	1053	common cis-acting element in promoter and enhancer regions
PdMADS7	Pdu02103.1	CAAT-box	CAAT	1128	4	1132
PdMADS7	Pdu02103.1	CAAT-box	CAAT	1182	4	1186
PdMADS7	Pdu02103.1	CAAT-box	CAAT	1194	4	1198
PdMADS7	Pdu02103.1	CAAT-box	CAAT	1222	4	1226
PdMADS7	Pdu02103.1	CAAT-box	CAAT	1276	4	1280
PdMADS7	Pdu02103.1	CAAT-box	CAAAT	1383	5	1388	common cis-acting element in promoter and enhancer regions
PdMADS7	Pdu02103.1	CAAT-box	CCAAT	1397	5	1402	common cis-acting element in promoter and enhancer regions
PdMADS7	Pdu02103.1	CAAT-box	CAAAT	1483	5	1488	common cis-acting element in promoter and enhancer regions
PdMADS7	Pdu02103.1	CAAT-box	CAAAT	1589	5	1594	common cis-acting element in promoter and enhancer regions
PdMADS7	Pdu02103.1	CAAT-box	CAAT	1597	4	1601
PdMADS7	Pdu02103.1	CAAT-box	CAAAT	1704	5	1709	common cis-acting element in promoter and enhancer regions
PdMADS7	Pdu02103.1	CAAT-box	CCAAT	1714	5	1719	common cis-acting element in promoter and enhancer regions
PdMADS7	Pdu02103.1	CAAT-box	CAAT	1795	4	1799
PdMADS7	Pdu02103.1	MBS	CAACTG	670	6	676	MYB binding site involved in drought-inducibility
PdMADS7	Pdu02103.1	MBS	CAACTG	1889	6	1895	MYB binding site involved in drought-inducibility
PdMADS7	Pdu02103.1	G-box	CACGTC	495	6	501	cis-acting regulatory element involved in light responsiveness
PdMADS7	Pdu02103.1	AAGAA-motif	gGTAAAGAAA	147	9	156
PdMADS7	Pdu02103.1	AAGAA-motif	gGTAAAGAAA	328	9	337
PdMADS7	Pdu02103.1	AAGAA-motif	GAAAGAA	926	7	933
PdMADS7	Pdu02103.1	Myc	TCTCTTA	605	7	612
PdMADS7	Pdu02103.1	TATA	TATAAAAT	973	8	981
PdMADS7	Pdu02103.1	TATA	TATAAAAT	1360	8	1368
PdMADS8	Pdu02582.1	MYC	CATTTG	176	6	182
PdMADS8	Pdu02582.1	MYC	CATTTG	184	6	190
PdMADS8	Pdu02582.1	MYC	CATTTG	238	6	244
PdMADS8	Pdu02582.1	MYC	CATTTG	285	6	291
PdMADS8	Pdu02582.1	MYC	CATGTG	858	6	864
PdMADS8	Pdu02582.1	MYC	CATTTG	1372	6	1378
PdMADS8	Pdu02582.1	MYC	CATTTG	1457	6	1463
PdMADS8	Pdu02582.1	ARE	AAACCA	42	6	48	cis-acting regulatory element essential for the anaerobic induction
PdMADS8	Pdu02582.1	ARE	AAACCA	1066	6	1072	cis-acting regulatory element essential for the anaerobic induction
PdMADS8	Pdu02582.1	ARE	AAACCA	1920	6	1926	cis-acting regulatory element essential for the anaerobic induction
PdMADS8	Pdu02582.1		motif_sequence	468	4	472	short_function
PdMADS8	Pdu02582.1		motif_sequence	483	4	487	short_function
PdMADS8	Pdu02582.1		motif_sequence	1596	4	1600	short_function
PdMADS8	Pdu02582.1		motif_sequence	1666	4	1670	short_function
PdMADS8	Pdu02582.1	Unnamed__4	CTCC	10	4	14
PdMADS8	Pdu02582.1	Unnamed__4	CTCC	687	4	691
PdMADS8	Pdu02582.1	Unnamed__4	CTCC	855	4	859
PdMADS8	Pdu02582.1	Unnamed__4	CTCC	1049	4	1053
PdMADS8	Pdu02582.1	Unnamed__4	CTCC	1872	4	1876
PdMADS8	Pdu02582.1	Unnamed__4	CTCC	1878	4	1882
PdMADS8	Pdu02582.1	Unnamed__4	CTCC	1949	4	1953
PdMADS8	Pdu02582.1	as-1	TGACG	164	5	169
PdMADS8	Pdu02582.1	as-1	TGACG	584	5	589
PdMADS8	Pdu02582.1	as-1	TGACG	1935	5	1940
PdMADS8	Pdu02582.1	MYB	CAACCA	1916	6	1922
PdMADS8	Pdu02582.1	Gap-box	CAAATGAA(A/G)A	285	9.5	294.5	part of a light responsive element
PdMADS8	Pdu02582.1	G-Box	CACGTT	1100	6	1106	cis-acting regulatory element involved in light responsiveness
PdMADS8	Pdu02582.1	G-Box	CACGTT	1848	6	1854	cis-acting regulatory element involved in light responsiveness
PdMADS8	Pdu02582.1	GT1-motif	GGTTAAT	278	7	285	light responsive element
PdMADS8	Pdu02582.1	GT1-motif	GGTTAA	279	6	285	light responsive element
PdMADS8	Pdu02582.1	re2f-1	GCGGGAAA	1189	8	1197
PdMADS8	Pdu02582.1	O2-site	GATGATGTGG	547	10	557	cis-acting regulatory element involved in zein metabolism regulation
PdMADS8	Pdu02582.1	O2-site	GATGATGTGG	1131	10	1141	cis-acting regulatory element involved in zein metabolism regulation
PdMADS8	Pdu02582.1	O2-site	GATGACATGG	1167	9	1176	cis-acting regulatory element involved in zein metabolism regulation
PdMADS8	Pdu02582.1	ATCT-motif	AATCTAATCC	318	9	327	part of a conserved DNA module involved in light responsiveness
PdMADS8	Pdu02582.1	ATCT-motif	AATCTAATCC	1504	9	1513	part of a conserved DNA module involved in light responsiveness
PdMADS8	Pdu02582.1	Unnamed__1	CGTGG	207	5	212
PdMADS8	Pdu02582.1	Unnamed__1	CGTGG	1850	5	1855
PdMADS8	Pdu02582.1	LTR	CCGAAA	1774	6	1780	cis-acting element involved in low-temperature responsiveness
PdMADS8	Pdu02582.1	ERE	ATTTTAAA	72	8	80
PdMADS8	Pdu02582.1	ERE	ATTTTAAA	1432	8	1440
PdMADS8	Pdu02582.1	ERE	ATTTTAAA	1531	8	1539
PdMADS8	Pdu02582.1	Myc	TCTCTTA	538	7	545
PdMADS8	Pdu02582.1	Myc	TCTCTTA	1766	7	1773
PdMADS8	Pdu02582.1	G-box	CACGAC	1988	6	1994	cis-acting regulatory element involved in light responsiveness
PdMADS8	Pdu02582.1	TCT-motif	TCTTAC	1255	6	1261	part of a light responsive element
PdMADS8	Pdu02582.1	CAAT-box	CAAAT	51	5	56	common cis-acting element in promoter and enhancer regions
PdMADS8	Pdu02582.1	CAAT-box	CAAT	66	4	70
PdMADS8	Pdu02582.1	CAAT-box	CAAT	162	4	166
PdMADS8	Pdu02582.1	CAAT-box	CAAAT	177	5	182	common cis-acting element in promoter and enhancer regions
PdMADS8	Pdu02582.1	CAAT-box	CAAAT	184	5	189	common cis-acting element in promoter and enhancer regions
PdMADS8	Pdu02582.1	CAAT-box	CAAT	227	4	231
PdMADS8	Pdu02582.1	CAAT-box	CAAAT	238	5	243	common cis-acting element in promoter and enhancer regions
PdMADS8	Pdu02582.1	CAAT-box	CAAAT	244	5	249	common cis-acting element in promoter and enhancer regions
PdMADS8	Pdu02582.1	CAAT-box	CAAAT	285	5	290	common cis-acting element in promoter and enhancer regions
PdMADS8	Pdu02582.1	CAAT-box	CCAAT	321	5	326	common cis-acting element in promoter and enhancer regions
PdMADS8	Pdu02582.1	CAAT-box	CAAT	322	4	326
PdMADS8	Pdu02582.1	CAAT-box	CCAAT	326	5	331	common cis-acting element in promoter and enhancer regions
PdMADS8	Pdu02582.1	CAAT-box	CAAT	327	4	331
PdMADS8	Pdu02582.1	CAAT-box	CAAAT	335	5	340	common cis-acting element in promoter and enhancer regions
PdMADS8	Pdu02582.1	CAAT-box	CAAT	372	4	376
PdMADS8	Pdu02582.1	CAAT-box	CAAAT	395	5	400	common cis-acting element in promoter and enhancer regions
PdMADS8	Pdu02582.1	CAAT-box	CAAT	582	4	586
PdMADS8	Pdu02582.1	CAAT-box	CAAT	709	4	713
PdMADS8	Pdu02582.1	CAAT-box	CAAAT	719	5	724	common cis-acting element in promoter and enhancer regions
PdMADS8	Pdu02582.1	CAAT-box	CCAAT	798	5	803	common cis-acting element in promoter and enhancer regions
PdMADS8	Pdu02582.1	CAAT-box	CAAT	799	4	803
PdMADS8	Pdu02582.1	CAAT-box	CAAT	835	4	839
PdMADS8	Pdu02582.1	CAAT-box	CAAT	892	4	896
PdMADS8	Pdu02582.1	CAAT-box	CAAAT	915	5	920	common cis-acting element in promoter and enhancer regions
PdMADS8	Pdu02582.1	CAAT-box	CCAAT	966	5	971	common cis-acting element in promoter and enhancer regions
PdMADS8	Pdu02582.1	CAAT-box	CAAT	972	4	976
PdMADS8	Pdu02582.1	CAAT-box	CAAT	985	4	989
PdMADS8	Pdu02582.1	CAAT-box	CAAT	995	4	999
PdMADS8	Pdu02582.1	CAAT-box	CAAT	1087	4	1091
PdMADS8	Pdu02582.1	CAAT-box	CAAT	1248	4	1252
PdMADS8	Pdu02582.1	CAAT-box	CAAAT	1263	5	1268	common cis-acting element in promoter and enhancer regions
PdMADS8	Pdu02582.1	CAAT-box	CAAAT	1332	5	1337	common cis-acting element in promoter and enhancer regions
PdMADS8	Pdu02582.1	CAAT-box	CAAAT	1372	5	1377	common cis-acting element in promoter and enhancer regions
PdMADS8	Pdu02582.1	CAAT-box	CAAAT	1414	5	1419	common cis-acting element in promoter and enhancer regions
PdMADS8	Pdu02582.1	CAAT-box	CAAT	1425	4	1429
PdMADS8	Pdu02582.1	CAAT-box	CAAAT	1457	5	1462	common cis-acting element in promoter and enhancer regions
PdMADS8	Pdu02582.1	CAAT-box	CAAAT	1473	5	1478	common cis-acting element in promoter and enhancer regions
PdMADS8	Pdu02582.1	CAAT-box	CCAAT	1507	5	1512	common cis-acting element in promoter and enhancer regions
PdMADS8	Pdu02582.1	CAAT-box	CAAT	1508	4	1512
PdMADS8	Pdu02582.1	CAAT-box	CAAAT	1513	5	1518	common cis-acting element in promoter and enhancer regions
PdMADS8	Pdu02582.1	CAAT-box	CAAAT	1572	5	1577	common cis-acting element in promoter and enhancer regions
PdMADS8	Pdu02582.1	CAAT-box	CAAAT	1893	5	1898	common cis-acting element in promoter and enhancer regions
PdMADS8	Pdu02582.1	CAAT-box	CAAT	1905	4	1909
PdMADS8	Pdu02582.1	GATA-motif	AAGATAAGATT	78	10	88	part of a light responsive element
PdMADS8	Pdu02582.1	STRE	AGGGG	1566	5	1571
PdMADS8	Pdu02582.1	STRE	AGGGG	1874	5	1879
PdMADS8	Pdu02582.1	TCA	TCATCTTCAT	1664	9	1673
PdMADS8	Pdu02582.1	TATA-box	ATATAA	113	6	119	core promoter element around -30 of transcription start
PdMADS8	Pdu02582.1	TATA-box	TATA	114	4	118	core promoter element around -30 of transcription start
PdMADS8	Pdu02582.1	TATA-box	TATAA	387	5	392	core promoter element around -30 of transcription start
PdMADS8	Pdu02582.1	TATA-box	TATA	388	4	392	core promoter element around -30 of transcription start
PdMADS8	Pdu02582.1	TATA-box	TATA	407	4	411	core promoter element around -30 of transcription start
PdMADS8	Pdu02582.1	TATA-box	TATAAAA	570	7	577	core promoter element around -30 of transcription start
PdMADS8	Pdu02582.1	TATA-box	TATAAA	571	6	577	core promoter element around -30 of transcription start
PdMADS8	Pdu02582.1	TATA-box	TATAA	572	5	577	core promoter element around -30 of transcription start
PdMADS8	Pdu02582.1	TATA-box	TATA	573	4	577	core promoter element around -30 of transcription start
PdMADS8	Pdu02582.1	TATA-box	TATAAA	808	6	814	core promoter element around -30 of transcription start
PdMADS8	Pdu02582.1	TATA-box	TATAA	809	5	814	core promoter element around -30 of transcription start
PdMADS8	Pdu02582.1	TATA-box	TATA	810	4	814	core promoter element around -30 of transcription start
PdMADS8	Pdu02582.1	TATA-box	TATA	1178	4	1182	core promoter element around -30 of transcription start
PdMADS8	Pdu02582.1	TATA-box	TATA	1213	4	1217	core promoter element around -30 of transcription start
PdMADS8	Pdu02582.1	TATA-box	TATA	1449	4	1453	core promoter element around -30 of transcription start
PdMADS8	Pdu02582.1	TCA-element	TCAGAAGAGG	895	9	904	cis-acting element involved in salicylic acid responsiveness
PdMADS8	Pdu02582.1	Box 4	ATTAAT	413	6	419	part of a conserved DNA module involved in light responsiveness
PdMADS8	Pdu02582.1	Box 4	ATTAAT	999	6	1005	part of a conserved DNA module involved in light responsiveness
PdMADS8	Pdu02582.1	CGTCA-motif	CGTCA	164	5	169	cis-acting regulatory element involved in the MeJA-responsiveness
PdMADS8	Pdu02582.1	CGTCA-motif	CGTCA	584	5	589	cis-acting regulatory element involved in the MeJA-responsiveness
PdMADS8	Pdu02582.1	CGTCA-motif	CGTCA	1935	5	1940	cis-acting regulatory element involved in the MeJA-responsiveness
PdMADS8	Pdu02582.1	TGACG-motif	TGACG	164	5	169	cis-acting regulatory element involved in the MeJA-responsiveness
PdMADS8	Pdu02582.1	TGACG-motif	TGACG	584	5	589	cis-acting regulatory element involved in the MeJA-responsiveness
PdMADS8	Pdu02582.1	TGACG-motif	TGACG	1935	5	1940	cis-acting regulatory element involved in the MeJA-responsiveness
PdMADS8	Pdu02582.1	ABRE	ACGTG	1101	5	1106	cis-acting element involved in the abscisic acid responsiveness
PdMADS8	Pdu02582.1	ABRE	ACGTG	1849	5	1854	cis-acting element involved in the abscisic acid responsiveness
PdMADS9	Pdu02695.1	Myc	TCTCTTA	1794	7	1801
PdMADS9	Pdu02695.1	AAGAA-motif	GAAAGAA	323	7	330
PdMADS9	Pdu02695.1	AAGAA-motif	GAAAGAA	432	7	439
PdMADS9	Pdu02695.1	AAGAA-motif	GAAAGAA	831	7	838
PdMADS9	Pdu02695.1	GATA-motif	GATAGGA	175	7	182	part of a light responsive element
PdMADS9	Pdu02695.1	G-box	ACACGTGT	634	8	642	cis-acting regulatory element involved in light responsiveness
PdMADS9	Pdu02695.1	G-box	CACGTG	635	6	641	cis-acting regulatory element involved in light responsiveness
PdMADS9	Pdu02695.1	G-box	CACGTG	1345	6	1351	cis-acting regulatory element involved in light responsiveness
PdMADS9	Pdu02695.1	G-box	TACGTG	1626	6	1632	cis-acting regulatory element involved in light responsiveness
PdMADS9	Pdu02695.1	CAAT-box	CAAT	51	4	55
PdMADS9	Pdu02695.1	CAAT-box	CAAAT	245	5	250	common cis-acting element in promoter and enhancer regions
PdMADS9	Pdu02695.1	CAAT-box	CAAT	369	4	373
PdMADS9	Pdu02695.1	CAAT-box	CAAAT	542	5	547	common cis-acting element in promoter and enhancer regions
PdMADS9	Pdu02695.1	CAAT-box	CAAAT	547	5	552	common cis-acting element in promoter and enhancer regions
PdMADS9	Pdu02695.1	CAAT-box	CAAAT	561	5	566	common cis-acting element in promoter and enhancer regions
PdMADS9	Pdu02695.1	CAAT-box	CAAAT	583	5	588	common cis-acting element in promoter and enhancer regions
PdMADS9	Pdu02695.1	CAAT-box	CAAAT	709	5	714	common cis-acting element in promoter and enhancer regions
PdMADS9	Pdu02695.1	CAAT-box	CAAT	747	4	751
PdMADS9	Pdu02695.1	CAAT-box	CAAT	797	4	801
PdMADS9	Pdu02695.1	CAAT-box	CAAT	803	4	807
PdMADS9	Pdu02695.1	CAAT-box	CAAAT	818	5	823	common cis-acting element in promoter and enhancer regions
PdMADS9	Pdu02695.1	CAAT-box	CAAAT	969	5	974	common cis-acting element in promoter and enhancer regions
PdMADS9	Pdu02695.1	CAAT-box	CAAT	1009	4	1013
PdMADS9	Pdu02695.1	CAAT-box	CAAT	1238	4	1242
PdMADS9	Pdu02695.1	CAAT-box	CCAAT	1240	5	1245	common cis-acting element in promoter and enhancer regions
PdMADS9	Pdu02695.1	CAAT-box	CAAT	1373	4	1377
PdMADS9	Pdu02695.1	CAAT-box	CAAT	1379	4	1383
PdMADS9	Pdu02695.1	CAAT-box	CAAT	1399	4	1403
PdMADS9	Pdu02695.1	CAAT-box	CAAT	1452	4	1456
PdMADS9	Pdu02695.1	CAAT-box	CAAT	1502	4	1506
PdMADS9	Pdu02695.1	CAAT-box	CAAT	1678	4	1682
PdMADS9	Pdu02695.1	CAAT-box	CAAT	1766	4	1770
PdMADS9	Pdu02695.1	CAAT-box	CAAAT	1839	5	1844	common cis-acting element in promoter and enhancer regions
PdMADS9	Pdu02695.1	CCGTCC-box	CCGTCC	1546	6	1552
PdMADS9	Pdu02695.1	MBS	CAACTG	486	6	492	MYB binding site involved in drought-inducibility
PdMADS9	Pdu02695.1	TCA-element	CCATCTTTTT	1264	9	1273	cis-acting element involved in salicylic acid responsiveness
PdMADS9	Pdu02695.1	Box 4	ATTAAT	942	6	948	part of a conserved DNA module involved in light responsiveness
PdMADS9	Pdu02695.1	Box 4	ATTAAT	1994	6	2000	part of a conserved DNA module involved in light responsiveness
PdMADS9	Pdu02695.1	TATA-box	ATATAT	353	6	359	core promoter element around -30 of transcription start
PdMADS9	Pdu02695.1	TATA-box	TATATA	354	6	360	core promoter element around -30 of transcription start
PdMADS9	Pdu02695.1	TATA-box	TATA	356	4	360	core promoter element around -30 of transcription start
PdMADS9	Pdu02695.1	TATA-box	TATACA	426	6	432	core promoter element around -30 of transcription start
PdMADS9	Pdu02695.1	TATA-box	TATA	428	4	432	core promoter element around -30 of transcription start
PdMADS9	Pdu02695.1	TATA-box	TACAAAA	587	7	594	core promoter element around -30 of transcription start
PdMADS9	Pdu02695.1	TATA-box	TATATA	742	6	748	core promoter element around -30 of transcription start
PdMADS9	Pdu02695.1	TATA-box	ATATAT	743	6	749	core promoter element around -30 of transcription start
PdMADS9	Pdu02695.1	TATA-box	TATA	744	4	748	core promoter element around -30 of transcription start
PdMADS9	Pdu02695.1	TATA-box	TATATA	935	6	941	core promoter element around -30 of transcription start
PdMADS9	Pdu02695.1	TATA-box	TATA	937	4	941	core promoter element around -30 of transcription start
PdMADS9	Pdu02695.1	TATA-box	TATA	947	4	951	core promoter element around -30 of transcription start
PdMADS9	Pdu02695.1	TATA-box	ATATAA	978	6	984	core promoter element around -30 of transcription start
PdMADS9	Pdu02695.1	TATA-box	TATA	979	4	983	core promoter element around -30 of transcription start
PdMADS9	Pdu02695.1	TATA-box	ATATAT	1043	6	1049	core promoter element around -30 of transcription start
PdMADS9	Pdu02695.1	TATA-box	TATATA	1044	6	1050	core promoter element around -30 of transcription start
PdMADS9	Pdu02695.1	TATA-box	TATA	1046	4	1050	core promoter element around -30 of transcription start
PdMADS9	Pdu02695.1	TATA-box	ATTATA	1167	6	1173	core promoter element around -30 of transcription start
PdMADS9	Pdu02695.1	TATA-box	TATATAA	1168	7	1175	core promoter element around -30 of transcription start
PdMADS9	Pdu02695.1	TATA-box	TATATA	1169	6	1175	core promoter element around -30 of transcription start
PdMADS9	Pdu02695.1	TATA-box	ATATAT	1170	6	1176	core promoter element around -30 of transcription start
PdMADS9	Pdu02695.1	TATA-box	TATA	1171	4	1175	core promoter element around -30 of transcription start
PdMADS9	Pdu02695.1	TATA-box	TATAA	1198	5	1203	core promoter element around -30 of transcription start
PdMADS9	Pdu02695.1	TATA-box	TATA	1199	4	1203	core promoter element around -30 of transcription start
PdMADS9	Pdu02695.1	TATA-box	TATACA	1292	6	1298	core promoter element around -30 of transcription start
PdMADS9	Pdu02695.1	TATA-box	TATA	1294	4	1298	core promoter element around -30 of transcription start
PdMADS9	Pdu02695.1	TATA-box	ATATAT	1419	6	1425	core promoter element around -30 of transcription start
PdMADS9	Pdu02695.1	TATA-box	TATA	1420	4	1424	core promoter element around -30 of transcription start
PdMADS9	Pdu02695.1	TATA-box	TATAA	1448	5	1453	core promoter element around -30 of transcription start
PdMADS9	Pdu02695.1	TATA-box	TATA	1449	4	1453	core promoter element around -30 of transcription start
PdMADS9	Pdu02695.1	TATA-box	TATA	1520	4	1524	core promoter element around -30 of transcription start
PdMADS9	Pdu02695.1	TATA-box	TACATAAA	1689	8	1697	core promoter element around -30 of transcription start
PdMADS9	Pdu02695.1	TATA-box	TATAAATA	1956	8	1964	core promoter element around -30 of transcription start
PdMADS9	Pdu02695.1	TATA-box	TATAAAT	1957	7	1964	core promoter element around -30 of transcription start
PdMADS9	Pdu02695.1	TATA-box	TATAAA	1958	6	1964	core promoter element around -30 of transcription start
PdMADS9	Pdu02695.1	TATA-box	TATAA	1959	5	1964	core promoter element around -30 of transcription start
PdMADS9	Pdu02695.1	TATA-box	TATA	1960	4	1964	core promoter element around -30 of transcription start
PdMADS9	Pdu02695.1	TATA-box	ATTATA	1963	6	1969	core promoter element around -30 of transcription start
PdMADS9	Pdu02695.1	TATA-box	TATAA	1964	5	1969	core promoter element around -30 of transcription start
PdMADS9	Pdu02695.1	TATA-box	TATA	1965	4	1969	core promoter element around -30 of transcription start
PdMADS9	Pdu02695.1	TATA-box	TATA	1970	4	1974	core promoter element around -30 of transcription start
PdMADS9	Pdu02695.1	TC-rich repeats	GTTTTCTTAC	828	9	837	cis-acting element involved in defense and stress responsiveness
PdMADS9	Pdu02695.1	STRE	AGGGG	719	5	724
PdMADS9	Pdu02695.1	TCA	TCATCTTCAT	345	9	354
PdMADS9	Pdu02695.1	Myb	CAACTG	486	6	492
PdMADS9	Pdu02695.1	Myb	TAACTG	656	6	662
PdMADS9	Pdu02695.1	Myb	TAACTG	1195	6	1201
PdMADS9	Pdu02695.1	Myb	TAACTG	1445	6	1451
PdMADS9	Pdu02695.1	ABRE	CACGTG	635	6	641	cis-acting element involved in the abscisic acid responsiveness
PdMADS9	Pdu02695.1	ABRE	ACGTG	636	5	641	cis-acting element involved in the abscisic acid responsiveness
PdMADS9	Pdu02695.1	ABRE	ACGTG	767	5	772	cis-acting element involved in the abscisic acid responsiveness
PdMADS9	Pdu02695.1	ABRE	CGCACGTGTC	1343	9	1352	cis-acting element involved in the abscisic acid responsiveness
PdMADS9	Pdu02695.1	ABRE	CACGTG	1345	6	1351	cis-acting element involved in the abscisic acid responsiveness
PdMADS9	Pdu02695.1	ABRE	ACGTG	1346	5	1351	cis-acting element involved in the abscisic acid responsiveness
PdMADS9	Pdu02695.1	ABRE	TACGTGTC	1624	8	1632	cis-acting element involved in the abscisic acid responsiveness
PdMADS9	Pdu02695.1	ABRE	ACGTG	1626	5	1631	cis-acting element involved in the abscisic acid responsiveness
PdMADS9	Pdu02695.1	AT~TATA-box	TATATA	354	6	360
PdMADS9	Pdu02695.1	AT~TATA-box	TATATA	742	6	748
PdMADS9	Pdu02695.1	AT~TATA-box	TATATA	935	6	941
PdMADS9	Pdu02695.1	AT~TATA-box	TATATA	1044	6	1050
PdMADS9	Pdu02695.1	AT~TATA-box	TATATA	1169	6	1175
PdMADS9	Pdu02695.1	A-box	CCGTCC	1546	6	1552	cis-acting regulatory element
PdMADS9	Pdu02695.1	TGACG-motif	TGACG	162	5	167	cis-acting regulatory element involved in the MeJA-responsiveness
PdMADS9	Pdu02695.1	TGACG-motif	TGACG	806	5	811	cis-acting regulatory element involved in the MeJA-responsiveness
PdMADS9	Pdu02695.1	CGTCA-motif	CGTCA	162	5	167	cis-acting regulatory element involved in the MeJA-responsiveness
PdMADS9	Pdu02695.1	CGTCA-motif	CGTCA	806	5	811	cis-acting regulatory element involved in the MeJA-responsiveness
PdMADS9	Pdu02695.1	Unnamed__4	CTCC	174	4	178
PdMADS9	Pdu02695.1	Unnamed__4	CTCC	392	4	396
PdMADS9	Pdu02695.1	Unnamed__4	CTCC	780	4	784
PdMADS9	Pdu02695.1	Unnamed__4	CTCC	853	4	857
PdMADS9	Pdu02695.1	Unnamed__4	CTCC	988	4	992
PdMADS9	Pdu02695.1	Unnamed__4	CTCC	991	4	995
PdMADS9	Pdu02695.1	Unnamed__4	CTCC	999	4	1003
PdMADS9	Pdu02695.1	Unnamed__4	CTCC	1057	4	1061
PdMADS9	Pdu02695.1	Unnamed__4	CTCC	1243	4	1247
PdMADS9	Pdu02695.1	Unnamed__4	CTCC	1599	4	1603
PdMADS9	Pdu02695.1	Unnamed__4	CTCC	1616	4	1620
PdMADS9	Pdu02695.1	Unnamed__4	CTCC	1664	4	1668
PdMADS9	Pdu02695.1		motif_sequence	14	4	18	short_function
PdMADS9	Pdu02695.1		motif_sequence	263	4	267	short_function
PdMADS9	Pdu02695.1		motif_sequence	289	4	293	short_function
PdMADS9	Pdu02695.1		motif_sequence	307	4	311	short_function
PdMADS9	Pdu02695.1		motif_sequence	347	4	351	short_function
PdMADS9	Pdu02695.1		motif_sequence	409	4	413	short_function
PdMADS9	Pdu02695.1		motif_sequence	729	4	733	short_function
PdMADS9	Pdu02695.1		motif_sequence	1266	4	1270	short_function
PdMADS9	Pdu02695.1		motif_sequence	1489	4	1493	short_function
PdMADS9	Pdu02695.1		motif_sequence	1728	4	1732	short_function
PdMADS9	Pdu02695.1		motif_sequence	1768	4	1772	short_function
PdMADS9	Pdu02695.1		motif_sequence	1790	4	1794	short_function
PdMADS9	Pdu02695.1	CCGTCC motif	CCGTCC	1546	6	1552
PdMADS9	Pdu02695.1	ARE	AAACCA	1114	6	1120	cis-acting regulatory element essential for the anaerobic induction
PdMADS9	Pdu02695.1	MYC	CATTTG	708	6	714
PdMADS9	Pdu02695.1	MYC	CATGTG	951	6	957
PdMADS9	Pdu02695.1	MYC	CATGTG	1017	6	1023
PdMADS9	Pdu02695.1	MYC	CAATTG	1238	6	1244
PdMADS9	Pdu02695.1	GT1-motif	GGTTAAT	1328	7	1335	light responsive element
PdMADS9	Pdu02695.1	W box	TTGACC	748	6	754
PdMADS9	Pdu02695.1	W box	TTGACC	1006	6	1012
PdMADS9	Pdu02695.1	MYB	CAACCA	876	6	882
PdMADS9	Pdu02695.1	MYB	CAACAG	1073	6	1079
PdMADS9	Pdu02695.1	MYB	CAACAG	1594	6	1600
PdMADS9	Pdu02695.1	MYB	CAACCA	1821	6	1827
PdMADS9	Pdu02695.1	ABRE3a	TACGTG	1626	6	1632
PdMADS9	Pdu02695.1	F-box	CTATTCTCATT	1299	10	1309
PdMADS9	Pdu02695.1	as-1	TGACG	162	5	167
PdMADS9	Pdu02695.1	as-1	TGACG	806	5	811
PdMADS9	Pdu02695.1	G-Box	CACGTG	635	6	641	cis-acting regulatory element involved in light responsiveness
PdMADS9	Pdu02695.1	G-Box	CACGTT	767	6	773	cis-acting regulatory element involved in light responsiveness
PdMADS9	Pdu02695.1	G-Box	CACGTG	1345	6	1351	cis-acting regulatory element involved in light responsiveness
PdMADS9	Pdu02695.1	MRE	AACCTAA	1325	7	1332	MYB binding site involved in light responsiveness
PdMADS9	Pdu02695.1	AT~ABRE	TACGTGTC	1624	8	1632
PdMADS9	Pdu02695.1	O2-site	GATGACATGG	685	9	694	cis-acting regulatory element involved in zein metabolism regulation
PdMADS9	Pdu02695.1	O2-site	GTTGACGTGA	1667	9	1676	cis-acting regulatory element involved in zein metabolism regulation
PdMADS9	Pdu02695.1	Myb-binding site	CAACAG	1073	6	1079
PdMADS9	Pdu02695.1	Myb-binding site	CAACAG	1594	6	1600
PdMADS9	Pdu02695.1	WRE3	CCACCT	395	6	401
PdMADS9	Pdu02695.1	GARE-motif	TCTGTTG	1072	7	1079	gibberellin-responsive element
PdMADS9	Pdu02695.1	ABRE4	CACGTA	1626	6	1632
PdMADS10	Pdu02696.1	W box	TTGACC	1758	6	1764
PdMADS10	Pdu02696.1	W box	TTGACC	1807	6	1813
PdMADS10	Pdu02696.1	GT1-motif	GGTTAA	1378	6	1384	light responsive element
PdMADS10	Pdu02696.1	TGA-element	AACGAC	1954	6	1960	auxin-responsive element
PdMADS10	Pdu02696.1	as-1	TGACG	1714	5	1719
PdMADS10	Pdu02696.1	as-1	TGACG	1746	5	1751
PdMADS10	Pdu02696.1	MYB	TAACCA	43	6	49
PdMADS10	Pdu02696.1	MYB	CAACCA	866	6	872
PdMADS10	Pdu02696.1	MYB	CAACCA	920	6	926
PdMADS10	Pdu02696.1	MYB	CAACCA	1978	6	1984
PdMADS10	Pdu02696.1	ABRE3a	TACGTG	475	6	481
PdMADS10	Pdu02696.1		motif_sequence	684	4	688	short_function
PdMADS10	Pdu02696.1		motif_sequence	1178	4	1182	short_function
PdMADS10	Pdu02696.1		motif_sequence	1233	4	1237	short_function
PdMADS10	Pdu02696.1		motif_sequence	1270	4	1274	short_function
PdMADS10	Pdu02696.1		motif_sequence	1718	4	1722	short_function
PdMADS10	Pdu02696.1		motif_sequence	1823	4	1827	short_function
PdMADS10	Pdu02696.1	Unnamed__4	CTCC	462	4	466
PdMADS10	Pdu02696.1	Unnamed__4	CTCC	903	4	907
PdMADS10	Pdu02696.1	Unnamed__4	CTCC	908	4	912
PdMADS10	Pdu02696.1	Unnamed__4	CTCC	1302	4	1306
PdMADS10	Pdu02696.1	Unnamed__4	CTCC	1637	4	1641
PdMADS10	Pdu02696.1	Unnamed__4	CTCC	1905	4	1909
PdMADS10	Pdu02696.1	MYC	CATTTG	291	6	297
PdMADS10	Pdu02696.1	MYC	CATTTG	1794	6	1800
PdMADS10	Pdu02696.1	ARE	AAACCA	956	6	962	cis-acting regulatory element essential for the anaerobic induction
PdMADS10	Pdu02696.1	ARE	AAACCA	997	6	1003	cis-acting regulatory element essential for the anaerobic induction
PdMADS10	Pdu02696.1	ARE	AAACCA	1772	6	1778	cis-acting regulatory element essential for the anaerobic induction
PdMADS10	Pdu02696.1	CCGTCC motif	CCGTCC	337	6	343
PdMADS10	Pdu02696.1	ABRE4	CACGTA	475	6	481
PdMADS10	Pdu02696.1	ERE	ATTTCATA	1013	8	1021
PdMADS10	Pdu02696.1	ERE	ATTTTAAA	1426	8	1434
PdMADS10	Pdu02696.1	ERE	ATTTTAAA	1468	8	1476
PdMADS10	Pdu02696.1	LTR	CCGAAA	1656	6	1662	cis-acting element involved in low-temperature responsiveness
PdMADS10	Pdu02696.1	Unnamed__1	CGTGG	1590	5	1595
PdMADS10	Pdu02696.1	MRE	AACCTAA	1291	7	1298	MYB binding site involved in light responsiveness
PdMADS10	Pdu02696.1	GC-motif	CCCCCG	525	6	531	enhancer-like element involved in anoxic specific inducibility
PdMADS10	Pdu02696.1	WRE3	CCACCT	1242	6	1248
PdMADS10	Pdu02696.1	WRE3	CCACCT	1279	6	1285
PdMADS10	Pdu02696.1	MYB-like sequence	TAACCA	43	6	49
PdMADS10	Pdu02696.1	WUN-motif	AAATTACT	1545	8	1553
PdMADS10	Pdu02696.1	CCGTCC-box	CCGTCC	337	6	343
PdMADS10	Pdu02696.1	CAAT-box	CAAAT	40	5	45	common cis-acting element in promoter and enhancer regions
PdMADS10	Pdu02696.1	CAAT-box	CAAT	82	4	86
PdMADS10	Pdu02696.1	CAAT-box	CCAAT	160	5	165	common cis-acting element in promoter and enhancer regions
PdMADS10	Pdu02696.1	CAAT-box	CAAT	161	4	165
PdMADS10	Pdu02696.1	CAAT-box	CAAAT	166	5	171	common cis-acting element in promoter and enhancer regions
PdMADS10	Pdu02696.1	CAAT-box	CAAAT	185	5	190	common cis-acting element in promoter and enhancer regions
PdMADS10	Pdu02696.1	CAAT-box	CAAT	196	4	200
PdMADS10	Pdu02696.1	CAAT-box	CAAAT	200	5	205	common cis-acting element in promoter and enhancer regions
PdMADS10	Pdu02696.1	CAAT-box	CAAT	223	4	227
PdMADS10	Pdu02696.1	CAAT-box	CAAT	250	4	254
PdMADS10	Pdu02696.1	CAAT-box	CAAAT	291	5	296	common cis-acting element in promoter and enhancer regions
PdMADS10	Pdu02696.1	CAAT-box	CCAAT	345	5	350	common cis-acting element in promoter and enhancer regions
PdMADS10	Pdu02696.1	CAAT-box	CAAT	367	4	371
PdMADS10	Pdu02696.1	CAAT-box	CAAT	485	4	489
PdMADS10	Pdu02696.1	CAAT-box	CAAT	510	4	514
PdMADS10	Pdu02696.1	CAAT-box	CAAT	575	4	579
PdMADS10	Pdu02696.1	CAAT-box	CAAT	620	4	624
PdMADS10	Pdu02696.1	CAAT-box	CAAT	636	4	640
PdMADS10	Pdu02696.1	CAAT-box	CAAAT	720	5	725	common cis-acting element in promoter and enhancer regions
PdMADS10	Pdu02696.1	CAAT-box	CAAAT	755	5	760	common cis-acting element in promoter and enhancer regions
PdMADS10	Pdu02696.1	CAAT-box	CAAT	815	4	819
PdMADS10	Pdu02696.1	CAAT-box	CAAAT	964	5	969	common cis-acting element in promoter and enhancer regions
PdMADS10	Pdu02696.1	CAAT-box	CCAAT	970	5	975	common cis-acting element in promoter and enhancer regions
PdMADS10	Pdu02696.1	CAAT-box	CAAT	971	4	975
PdMADS10	Pdu02696.1	CAAT-box	CAAT	1005	4	1009
PdMADS10	Pdu02696.1	CAAT-box	CCAAT	1010	5	1015	common cis-acting element in promoter and enhancer regions
PdMADS10	Pdu02696.1	CAAT-box	CAAT	1011	4	1015
PdMADS10	Pdu02696.1	CAAT-box	CAAT	1025	4	1029
PdMADS10	Pdu02696.1	CAAT-box	CCAAT	1050	5	1055	common cis-acting element in promoter and enhancer regions
PdMADS10	Pdu02696.1	CAAT-box	CAAT	1051	4	1055
PdMADS10	Pdu02696.1	CAAT-box	CAAAT	1100	5	1105	common cis-acting element in promoter and enhancer regions
PdMADS10	Pdu02696.1	CAAT-box	CAAT	1106	4	1110
PdMADS10	Pdu02696.1	CAAT-box	CCCAATTT	1130	8	1138	common cis-acting element in promoter and enhancer regions
PdMADS10	Pdu02696.1	CAAT-box	CCAAT	1131	5	1136	common cis-acting element in promoter and enhancer regions
PdMADS10	Pdu02696.1	CAAT-box	CAAT	1132	4	1136
PdMADS10	Pdu02696.1	CAAT-box	CAAT	1140	4	1144
PdMADS10	Pdu02696.1	CAAT-box	CAAT	1323	4	1327
PdMADS10	Pdu02696.1	CAAT-box	CAAT	1344	4	1348
PdMADS10	Pdu02696.1	CAAT-box	CAAT	1364	4	1368
PdMADS10	Pdu02696.1	CAAT-box	CAAT	1411	4	1415
PdMADS10	Pdu02696.1	CAAT-box	CAAAT	1544	5	1549	common cis-acting element in promoter and enhancer regions
PdMADS10	Pdu02696.1	CAAT-box	CAAT	1712	4	1716
PdMADS10	Pdu02696.1	CAAT-box	CCAAT	1762	5	1767	common cis-acting element in promoter and enhancer regions
PdMADS10	Pdu02696.1	CAAT-box	CAAT	1763	4	1767
PdMADS10	Pdu02696.1	CAAT-box	CAAAT	1788	5	1793	common cis-acting element in promoter and enhancer regions
PdMADS10	Pdu02696.1	CAAT-box	CAAAT	1794	5	1799	common cis-acting element in promoter and enhancer regions
PdMADS10	Pdu02696.1	CAAT-box	CAAT	1810	4	1814
PdMADS10	Pdu02696.1	G-box	TACGTG	475	6	481	cis-acting regulatory element involved in light responsiveness
PdMADS10	Pdu02696.1	P-box	CCTTTTG	457	7	464	gibberellin-responsive element
PdMADS10	Pdu02696.1	TCT-motif	TCTTAC	598	6	604	part of a light responsive element
PdMADS10	Pdu02696.1	TCT-motif	TCTTAC	735	6	741	part of a light responsive element
PdMADS10	Pdu02696.1	Unnamed__2	CCCCGG	526	6	532
PdMADS10	Pdu02696.1	ABRE	ACGTG	475	5	480	cis-acting element involved in the abscisic acid responsiveness
PdMADS10	Pdu02696.1	ABRE	TACGGTC	1855	7	1862	cis-acting element involved in the abscisic acid responsiveness
PdMADS10	Pdu02696.1	Myb	TAACTG	1742	6	1748
PdMADS10	Pdu02696.1	CGTCA-motif	CGTCA	1714	5	1719	cis-acting regulatory element involved in the MeJA-responsiveness
PdMADS10	Pdu02696.1	CGTCA-motif	CGTCA	1746	5	1751	cis-acting regulatory element involved in the MeJA-responsiveness
PdMADS10	Pdu02696.1	TGACG-motif	TGACG	1714	5	1719	cis-acting regulatory element involved in the MeJA-responsiveness
PdMADS10	Pdu02696.1	TGACG-motif	TGACG	1746	5	1751	cis-acting regulatory element involved in the MeJA-responsiveness
PdMADS10	Pdu02696.1	A-box	CCGTCC	337	6	343	cis-acting regulatory element
PdMADS10	Pdu02696.1	AT~TATA-box	TATATA	307	6	313
PdMADS10	Pdu02696.1	Box 4	ATTAAT	723	6	729	part of a conserved DNA module involved in light responsiveness
PdMADS10	Pdu02696.1	Box 4	ATTAAT	1734	6	1740	part of a conserved DNA module involved in light responsiveness
PdMADS10	Pdu02696.1	Box 4	ATTAAT	1765	6	1771	part of a conserved DNA module involved in light responsiveness
PdMADS10	Pdu02696.1	TCA-element	CCATCTTTTT	1559	9	1568	cis-acting element involved in salicylic acid responsiveness
PdMADS10	Pdu02696.1	TC-rich repeats	GTTTTCTTAC	731	9	740	cis-acting element involved in defense and stress responsiveness
PdMADS10	Pdu02696.1	STRE	AGGGG	464	5	469
PdMADS10	Pdu02696.1	STRE	AGGGG	905	5	910
PdMADS10	Pdu02696.1	TATA-box	ATATAT	5	6	11	core promoter element around -30 of transcription start
PdMADS10	Pdu02696.1	TATA-box	TATA	6	4	10	core promoter element around -30 of transcription start
PdMADS10	Pdu02696.1	TATA-box	ATATAA	111	6	117	core promoter element around -30 of transcription start
PdMADS10	Pdu02696.1	TATA-box	TATA	112	4	116	core promoter element around -30 of transcription start
PdMADS10	Pdu02696.1	TATA-box	ATTATA	305	6	311	core promoter element around -30 of transcription start
PdMADS10	Pdu02696.1	TATA-box	TATATAA	306	7	313	core promoter element around -30 of transcription start
PdMADS10	Pdu02696.1	TATA-box	TATATA	307	6	313	core promoter element around -30 of transcription start
PdMADS10	Pdu02696.1	TATA-box	ATATAA	308	6	314	core promoter element around -30 of transcription start
PdMADS10	Pdu02696.1	TATA-box	TATA	309	4	313	core promoter element around -30 of transcription start
PdMADS10	Pdu02696.1	TATA-box	TATA	364	4	368	core promoter element around -30 of transcription start
PdMADS10	Pdu02696.1	TATA-box	TATA	388	4	392	core promoter element around -30 of transcription start
PdMADS10	Pdu02696.1	TATA-box	TATA	482	4	486	core promoter element around -30 of transcription start
PdMADS10	Pdu02696.1	TATA-box	ATTATA	1062	6	1068	core promoter element around -30 of transcription start
PdMADS10	Pdu02696.1	TATA-box	TATAA	1063	5	1068	core promoter element around -30 of transcription start
PdMADS10	Pdu02696.1	TATA-box	TATA	1064	4	1068	core promoter element around -30 of transcription start
PdMADS10	Pdu02696.1	TATA-box	TATAAAA	1073	7	1080	core promoter element around -30 of transcription start
PdMADS10	Pdu02696.1	TATA-box	TATAAA	1074	6	1080	core promoter element around -30 of transcription start
PdMADS10	Pdu02696.1	TATA-box	TATAA	1075	5	1080	core promoter element around -30 of transcription start
PdMADS10	Pdu02696.1	TATA-box	TATA	1076	4	1080	core promoter element around -30 of transcription start
PdMADS10	Pdu02696.1	TATA-box	ATATAA	1451	6	1457	core promoter element around -30 of transcription start
PdMADS10	Pdu02696.1	TATA-box	TATA	1452	4	1456	core promoter element around -30 of transcription start
PdMADS10	Pdu02696.1	TATA-box	ATATAT	1456	6	1462	core promoter element around -30 of transcription start
PdMADS10	Pdu02696.1	TATA-box	TATA	1457	4	1461	core promoter element around -30 of transcription start
PdMADS10	Pdu02696.1	TATA-box	TATTTAAA	1475	8	1483	core promoter element around -30 of transcription start
PdMADS11	Pdu03411.1	MYB-like sequence	TAACCA	179	6	185
PdMADS11	Pdu03411.1	MYB-like sequence	TAACCA	840	6	846
PdMADS11	Pdu03411.1	MYB-like sequence	TAACCA	1463	6	1469
PdMADS11	Pdu03411.1	WUN-motif	CCATTTCAA	173	9	182
PdMADS11	Pdu03411.1	WUN-motif	TAATTACTC	1279	9	1288
PdMADS11	Pdu03411.1	MBS	CAACTG	1363	6	1369	MYB binding site involved in drought-inducibility
PdMADS11	Pdu03411.1	MBS	CAACTG	1708	6	1714	MYB binding site involved in drought-inducibility
PdMADS11	Pdu03411.1	CAAT-box	CAAT	1	4	5
PdMADS11	Pdu03411.1	CAAT-box	CAAAT	7	5	12	common cis-acting element in promoter and enhancer regions
PdMADS11	Pdu03411.1	CAAT-box	CAAT	172	4	176
PdMADS11	Pdu03411.1	CAAT-box	CAAAT	186	5	191	common cis-acting element in promoter and enhancer regions
PdMADS11	Pdu03411.1	CAAT-box	CAAT	223	4	227
PdMADS11	Pdu03411.1	CAAT-box	CCAAT	333	5	338	common cis-acting element in promoter and enhancer regions
PdMADS11	Pdu03411.1	CAAT-box	CAAT	334	4	338
PdMADS11	Pdu03411.1	CAAT-box	CAAAT	336	5	341	common cis-acting element in promoter and enhancer regions
PdMADS11	Pdu03411.1	CAAT-box	CAAAT	425	5	430	common cis-acting element in promoter and enhancer regions
PdMADS11	Pdu03411.1	CAAT-box	CAAT	557	4	561
PdMADS11	Pdu03411.1	CAAT-box	CCAAT	577	5	582	common cis-acting element in promoter and enhancer regions
PdMADS11	Pdu03411.1	CAAT-box	CAAT	578	4	582
PdMADS11	Pdu03411.1	CAAT-box	CAAT	738	4	742
PdMADS11	Pdu03411.1	CAAT-box	CAAT	760	4	764
PdMADS11	Pdu03411.1	CAAT-box	CAAT	793	4	797
PdMADS11	Pdu03411.1	CAAT-box	CAAAT	870	5	875	common cis-acting element in promoter and enhancer regions
PdMADS11	Pdu03411.1	CAAT-box	CAAAT	1049	5	1054	common cis-acting element in promoter and enhancer regions
PdMADS11	Pdu03411.1	CAAT-box	CAAAT	1097	5	1102	common cis-acting element in promoter and enhancer regions
PdMADS11	Pdu03411.1	CAAT-box	CAAT	1290	4	1294
PdMADS11	Pdu03411.1	CAAT-box	CAAT	1316	4	1320
PdMADS11	Pdu03411.1	CAAT-box	CCAAT	1338	5	1343	common cis-acting element in promoter and enhancer regions
PdMADS11	Pdu03411.1	CAAT-box	CAAAT	1469	5	1474	common cis-acting element in promoter and enhancer regions
PdMADS11	Pdu03411.1	CAAT-box	CAAAT	1487	5	1492	common cis-acting element in promoter and enhancer regions
PdMADS11	Pdu03411.1	CAAT-box	CAAT	1610	4	1614
PdMADS11	Pdu03411.1	CAAT-box	CAAT	1615	4	1619
PdMADS11	Pdu03411.1	CAAT-box	CAAAT	1634	5	1639	common cis-acting element in promoter and enhancer regions
PdMADS11	Pdu03411.1	CAAT-box	CAAAT	1722	5	1727	common cis-acting element in promoter and enhancer regions
PdMADS11	Pdu03411.1	CAAT-box	CAAAT	1738	5	1743	common cis-acting element in promoter and enhancer regions
PdMADS11	Pdu03411.1	CAAT-box	CAAT	1752	4	1756
PdMADS11	Pdu03411.1	CAAT-box	CAAT	1767	4	1771
PdMADS11	Pdu03411.1	CAAT-box	CCAAT	1796	5	1801	common cis-acting element in promoter and enhancer regions
PdMADS11	Pdu03411.1	CAAT-box	CAAT	1797	4	1801
PdMADS11	Pdu03411.1	CAAT-box	CAAT	1815	4	1819
PdMADS11	Pdu03411.1	CAAT-box	CCAAT	1862	5	1867	common cis-acting element in promoter and enhancer regions
PdMADS11	Pdu03411.1	CAAT-box	CAAT	1863	4	1867
PdMADS11	Pdu03411.1	CAAT-box	CAAAT	1918	5	1923	common cis-acting element in promoter and enhancer regions
PdMADS11	Pdu03411.1	CAAT-box	CAAAT	1960	5	1965	common cis-acting element in promoter and enhancer regions
PdMADS11	Pdu03411.1	G-box	CACGTC	1983	6	1989	cis-acting regulatory element involved in light responsiveness
PdMADS11	Pdu03411.1	TCT-motif	TCTTAC	1677	6	1683	part of a light responsive element
PdMADS11	Pdu03411.1	TCT-motif	TCTTAC	1942	6	1948	part of a light responsive element
PdMADS11	Pdu03411.1	AAGAA-motif	GAAAGAA	321	7	328
PdMADS11	Pdu03411.1	Myc	TCTCTTA	294	7	301
PdMADS11	Pdu03411.1	I-box	cCATATCCAAT	90	10	100	part of a light responsive element
PdMADS11	Pdu03411.1	I-box	AAGATAAGGCT	662	10	672	part of a light responsive element
PdMADS11	Pdu03411.1	I-box	AGATAAGG	664	8	672	part of a light responsive element
PdMADS11	Pdu03411.1	I-box	GTATAAGGCC	1834	9	1843	part of a light responsive element
PdMADS11	Pdu03411.1	Myb	CAACTG	1363	6	1369
PdMADS11	Pdu03411.1	Myb	CAACTG	1708	6	1714
PdMADS11	Pdu03411.1	ABRE	ACGTG	1984	5	1989	cis-acting element involved in the abscisic acid responsiveness
PdMADS11	Pdu03411.1	TGACG-motif	TGACG	465	5	470	cis-acting regulatory element involved in the MeJA-responsiveness
PdMADS11	Pdu03411.1	box S	AGCCACC	978	7	985
PdMADS11	Pdu03411.1	CGTCA-motif	CGTCA	465	5	470	cis-acting regulatory element involved in the MeJA-responsiveness
PdMADS11	Pdu03411.1	AT~TATA-box	TATATA	1554	6	1560
PdMADS11	Pdu03411.1	AT~TATA-box	TATATA	1556	6	1562
PdMADS11	Pdu03411.1	Box 4	ATTAAT	1284	6	1290	part of a conserved DNA module involved in light responsiveness
PdMADS11	Pdu03411.1	Box 4	ATTAAT	1621	6	1627	part of a conserved DNA module involved in light responsiveness
PdMADS11	Pdu03411.1	TCA-element	CCATCTTTTT	483	9	492	cis-acting element involved in salicylic acid responsiveness
PdMADS11	Pdu03411.1	TCA-element	CCATCTTTTT	1232	9	1241	cis-acting element involved in salicylic acid responsiveness
PdMADS11	Pdu03411.1	DRE1	ACCGAGA	471	7	478
PdMADS11	Pdu03411.1	TATA-box	TATA	135	4	139	core promoter element around -30 of transcription start
PdMADS11	Pdu03411.1	TATA-box	ATTATA	349	6	355	core promoter element around -30 of transcription start
PdMADS11	Pdu03411.1	TATA-box	TATAA	350	5	355	core promoter element around -30 of transcription start
PdMADS11	Pdu03411.1	TATA-box	TATA	351	4	355	core promoter element around -30 of transcription start
PdMADS11	Pdu03411.1	TATA-box	ATTATA	391	6	397	core promoter element around -30 of transcription start
PdMADS11	Pdu03411.1	TATA-box	TATAA	392	5	397	core promoter element around -30 of transcription start
PdMADS11	Pdu03411.1	TATA-box	TATA	393	4	397	core promoter element around -30 of transcription start
PdMADS11	Pdu03411.1	TATA-box	TATA	443	4	447	core promoter element around -30 of transcription start
PdMADS11	Pdu03411.1	TATA-box	TATAA	520	5	525	core promoter element around -30 of transcription start
PdMADS11	Pdu03411.1	TATA-box	TATA	521	4	525	core promoter element around -30 of transcription start
PdMADS11	Pdu03411.1	TATA-box	TATA	707	4	711	core promoter element around -30 of transcription start
PdMADS11	Pdu03411.1	TATA-box	ATATAT	717	6	723	core promoter element around -30 of transcription start
PdMADS11	Pdu03411.1	TATA-box	TATA	718	4	722	core promoter element around -30 of transcription start
PdMADS11	Pdu03411.1	TATA-box	TATAAATA	746	8	754	core promoter element around -30 of transcription start
PdMADS11	Pdu03411.1	TATA-box	TATAAAT	747	7	754	core promoter element around -30 of transcription start
PdMADS11	Pdu03411.1	TATA-box	TATAAA	748	6	754	core promoter element around -30 of transcription start
PdMADS11	Pdu03411.1	TATA-box	TATAA	749	5	754	core promoter element around -30 of transcription start
PdMADS11	Pdu03411.1	TATA-box	TATA	750	4	754	core promoter element around -30 of transcription start
PdMADS11	Pdu03411.1	TATA-box	ccTATAAAaa	1351	9	1360	core promoter element around -30 of transcription start
PdMADS11	Pdu03411.1	TATA-box	TATAAAA	1352	7	1359	core promoter element around -30 of transcription start
PdMADS11	Pdu03411.1	TATA-box	TATAAA	1353	6	1359	core promoter element around -30 of transcription start
PdMADS11	Pdu03411.1	TATA-box	TATAA	1354	5	1359	core promoter element around -30 of transcription start
PdMADS11	Pdu03411.1	TATA-box	TATA	1355	4	1359	core promoter element around -30 of transcription start
PdMADS11	Pdu03411.1	TATA-box	TATACA	1552	6	1558	core promoter element around -30 of transcription start
PdMADS11	Pdu03411.1	TATA-box	TATATA	1554	6	1560	core promoter element around -30 of transcription start
PdMADS11	Pdu03411.1	TATA-box	ATATAT	1555	6	1561	core promoter element around -30 of transcription start
PdMADS11	Pdu03411.1	TATA-box	TATATA	1556	6	1562	core promoter element around -30 of transcription start
PdMADS11	Pdu03411.1	TATA-box	ATATAT	1557	6	1563	core promoter element around -30 of transcription start
PdMADS11	Pdu03411.1	TATA-box	TATA	1558	4	1562	core promoter element around -30 of transcription start
PdMADS11	Pdu03411.1	TATA-box	TATA	1638	4	1642	core promoter element around -30 of transcription start
PdMADS11	Pdu03411.1	TATA-box	ATATAA	1692	6	1698	core promoter element around -30 of transcription start
PdMADS11	Pdu03411.1	TATA-box	TATA	1693	4	1697	core promoter element around -30 of transcription start
PdMADS11	Pdu03411.1	TATA-box	TATA	1854	4	1858	core promoter element around -30 of transcription start
PdMADS11	Pdu03411.1	STRE	AGGGG	66	5	71
PdMADS11	Pdu03411.1	STRE	AGGGG	1478	5	1483
PdMADS11	Pdu03411.1	STRE	AGGGG	1950	5	1955
PdMADS11	Pdu03411.1	W box	TTGACC	304	6	310
PdMADS11	Pdu03411.1	W box	TTGACC	790	6	796
PdMADS11	Pdu03411.1	W box	TTGACC	1957	6	1963
PdMADS11	Pdu03411.1	MYB	TAACCA	179	6	185
PdMADS11	Pdu03411.1	MYB	CAACAG	670	6	676
PdMADS11	Pdu03411.1	MYB	TAACCA	840	6	846
PdMADS11	Pdu03411.1	MYB	CAACAG	1366	6	1372
PdMADS11	Pdu03411.1	MYB	TAACCA	1463	6	1469
PdMADS11	Pdu03411.1	MYB	CAACCA	1783	6	1789
PdMADS11	Pdu03411.1	Gap-box	CAAATGAA(A/G)A	1482	9.5	1491.5	part of a light responsive element
PdMADS11	Pdu03411.1	TCCC-motif	TCTCCCT	118	7	125	part of a light responsive element
PdMADS11	Pdu03411.1	as-1	TGACG	465	5	470
PdMADS11	Pdu03411.1	Unnamed__4	CTCC	49	4	53
PdMADS11	Pdu03411.1	Unnamed__4	CTCC	52	4	56
PdMADS11	Pdu03411.1	Unnamed__4	CTCC	56	4	60
PdMADS11	Pdu03411.1	Unnamed__4	CTCC	64	4	68
PdMADS11	Pdu03411.1	Unnamed__4	CTCC	119	4	123
PdMADS11	Pdu03411.1	Unnamed__4	CTCC	385	4	389
PdMADS11	Pdu03411.1	Unnamed__4	CTCC	690	4	694
PdMADS11	Pdu03411.1	Unnamed__4	CTCC	928	4	932
PdMADS11	Pdu03411.1	Unnamed__4	CTCC	1371	4	1375
PdMADS11	Pdu03411.1	Unnamed__4	CTCC	1388	4	1392
PdMADS11	Pdu03411.1	Unnamed__4	CTCC	1433	4	1437
PdMADS11	Pdu03411.1		motif_sequence	74	4	78	short_function
PdMADS11	Pdu03411.1		motif_sequence	232	4	236	short_function
PdMADS11	Pdu03411.1		motif_sequence	241	4	245	short_function
PdMADS11	Pdu03411.1		motif_sequence	263	4	267	short_function
PdMADS11	Pdu03411.1		motif_sequence	318	4	322	short_function
PdMADS11	Pdu03411.1		motif_sequence	638	4	642	short_function
PdMADS11	Pdu03411.1		motif_sequence	832	4	836	short_function
PdMADS11	Pdu03411.1		motif_sequence	953	4	957	short_function
PdMADS11	Pdu03411.1		motif_sequence	1034	4	1038	short_function
PdMADS11	Pdu03411.1		motif_sequence	1061	4	1065	short_function
PdMADS11	Pdu03411.1		motif_sequence	1173	4	1177	short_function
PdMADS11	Pdu03411.1		motif_sequence	1276	4	1280	short_function
PdMADS11	Pdu03411.1		motif_sequence	1358	4	1362	short_function
PdMADS11	Pdu03411.1		motif_sequence	1503	4	1507	short_function
PdMADS11	Pdu03411.1		motif_sequence	1535	4	1539	short_function
PdMADS11	Pdu03411.1		motif_sequence	1537	4	1541	short_function
PdMADS11	Pdu03411.1		motif_sequence	1573	4	1577	short_function
PdMADS11	Pdu03411.1		motif_sequence	1703	4	1707	short_function
PdMADS11	Pdu03411.1	ARE	AAACCA	480	6	486	cis-acting regulatory element essential for the anaerobic induction
PdMADS11	Pdu03411.1	ARE	AAACCA	531	6	537	cis-acting regulatory element essential for the anaerobic induction
PdMADS11	Pdu03411.1	MYC	CATTTG	186	6	192
PdMADS11	Pdu03411.1	MYC	CATTTG	1048	6	1054
PdMADS11	Pdu03411.1	MYC	CATTTG	1486	6	1492
PdMADS11	Pdu03411.1	MYC	CATTTG	1721	6	1727
PdMADS11	Pdu03411.1	GARE-motif	TCTGTTG	669	7	676	gibberellin-responsive element
PdMADS11	Pdu03411.1	3-AF1 binding site	TAAGAGAGGAA	290	10	300	light responsive element
PdMADS11	Pdu03411.1	LTR	CCGAAA	1801	6	1807	cis-acting element involved in low-temperature responsiveness
PdMADS11	Pdu03411.1	Myb-binding site	CAACAG	670	6	676
PdMADS11	Pdu03411.1	Myb-binding site	CAACAG	1366	6	1372
PdMADS11	Pdu03411.1	WRE3	CCACCT	973	6	979
PdMADS12	Pdu04453.1	Myb	CAACTG	1908	6	1914
PdMADS12	Pdu04453.1	AT~TATA-box	TATATA	111	6	117
PdMADS12	Pdu04453.1	AT~TATA-box	TATATA	113	6	119
PdMADS12	Pdu04453.1	AT~TATA-box	TATATA	121	6	127
PdMADS12	Pdu04453.1	AT~TATA-box	TATATA	740	6	746
PdMADS12	Pdu04453.1	AT~TATA-box	TATATA	1284	6	1290
PdMADS12	Pdu04453.1	Box 4	ATTAAT	126	6	132	part of a conserved DNA module involved in light responsiveness
PdMADS12	Pdu04453.1	Box 4	ATTAAT	970	6	976	part of a conserved DNA module involved in light responsiveness
PdMADS12	Pdu04453.1	Box 4	ATTAAT	1609	6	1615	part of a conserved DNA module involved in light responsiveness
PdMADS12	Pdu04453.1	TATA-box	TATATA	111	6	117	core promoter element around -30 of transcription start
PdMADS12	Pdu04453.1	TATA-box	ATATAT	112	6	118	core promoter element around -30 of transcription start
PdMADS12	Pdu04453.1	TATA-box	TATATA	113	6	119	core promoter element around -30 of transcription start
PdMADS12	Pdu04453.1	TATA-box	TATA	115	4	119	core promoter element around -30 of transcription start
PdMADS12	Pdu04453.1	TATA-box	TATATAA	120	7	127	core promoter element around -30 of transcription start
PdMADS12	Pdu04453.1	TATA-box	TATATA	121	6	127	core promoter element around -30 of transcription start
PdMADS12	Pdu04453.1	TATA-box	ATATAT	122	6	128	core promoter element around -30 of transcription start
PdMADS12	Pdu04453.1	TATA-box	TATA	123	4	127	core promoter element around -30 of transcription start
PdMADS12	Pdu04453.1	TATA-box	TATAAAA	132	7	139	core promoter element around -30 of transcription start
PdMADS12	Pdu04453.1	TATA-box	TATAAA	133	6	139	core promoter element around -30 of transcription start
PdMADS12	Pdu04453.1	TATA-box	TATAA	134	5	139	core promoter element around -30 of transcription start
PdMADS12	Pdu04453.1	TATA-box	TATA	135	4	139	core promoter element around -30 of transcription start
PdMADS12	Pdu04453.1	TATA-box	TATA	182	4	186	core promoter element around -30 of transcription start
PdMADS12	Pdu04453.1	TATA-box	TATAAA	293	6	299	core promoter element around -30 of transcription start
PdMADS12	Pdu04453.1	TATA-box	TATAA	294	5	299	core promoter element around -30 of transcription start
PdMADS12	Pdu04453.1	TATA-box	TATA	295	4	299	core promoter element around -30 of transcription start
PdMADS12	Pdu04453.1	TATA-box	TATACA	300	6	306	core promoter element around -30 of transcription start
PdMADS12	Pdu04453.1	TATA-box	TATA	302	4	306	core promoter element around -30 of transcription start
PdMADS12	Pdu04453.1	TATA-box	TATAAA	367	6	373	core promoter element around -30 of transcription start
PdMADS12	Pdu04453.1	TATA-box	TATAA	368	5	373	core promoter element around -30 of transcription start
PdMADS12	Pdu04453.1	TATA-box	TATA	369	4	373	core promoter element around -30 of transcription start
PdMADS12	Pdu04453.1	TATA-box	TATAAA	501	6	507	core promoter element around -30 of transcription start
PdMADS12	Pdu04453.1	TATA-box	TATAA	502	5	507	core promoter element around -30 of transcription start
PdMADS12	Pdu04453.1	TATA-box	TATA	503	4	507	core promoter element around -30 of transcription start
PdMADS12	Pdu04453.1	TATA-box	ATATAA	527	6	533	core promoter element around -30 of transcription start
PdMADS12	Pdu04453.1	TATA-box	TATA	528	4	532	core promoter element around -30 of transcription start
PdMADS12	Pdu04453.1	TATA-box	TATAAAT	703	7	710	core promoter element around -30 of transcription start
PdMADS12	Pdu04453.1	TATA-box	TATAAA	704	6	710	core promoter element around -30 of transcription start
PdMADS12	Pdu04453.1	TATA-box	TATAA	705	5	710	core promoter element around -30 of transcription start
PdMADS12	Pdu04453.1	TATA-box	TATA	706	4	710	core promoter element around -30 of transcription start
PdMADS12	Pdu04453.1	TATA-box	TATATA	740	6	746	core promoter element around -30 of transcription start
PdMADS12	Pdu04453.1	TATA-box	ATATAT	741	6	747	core promoter element around -30 of transcription start
PdMADS12	Pdu04453.1	TATA-box	TATA	742	4	746	core promoter element around -30 of transcription start
PdMADS12	Pdu04453.1	TATA-box	TATA	796	4	800	core promoter element around -30 of transcription start
PdMADS12	Pdu04453.1	TATA-box	TATACA	1282	6	1288	core promoter element around -30 of transcription start
PdMADS12	Pdu04453.1	TATA-box	TATATA	1284	6	1290	core promoter element around -30 of transcription start
PdMADS12	Pdu04453.1	TATA-box	TATA	1286	4	1290	core promoter element around -30 of transcription start
PdMADS12	Pdu04453.1	TATA-box	ATATAA	1294	6	1300	core promoter element around -30 of transcription start
PdMADS12	Pdu04453.1	TATA-box	TATA	1295	4	1299	core promoter element around -30 of transcription start
PdMADS12	Pdu04453.1	TATA-box	ATATAT	1367	6	1373	core promoter element around -30 of transcription start
PdMADS12	Pdu04453.1	TATA-box	TATA	1368	4	1372	core promoter element around -30 of transcription start
PdMADS12	Pdu04453.1	TATA-box	TATA	1677	4	1681	core promoter element around -30 of transcription start
PdMADS12	Pdu04453.1	STRE	AGGGG	1419	5	1424
PdMADS12	Pdu04453.1	MYB recognition site	CCGTTG	223	6	229
PdMADS12	Pdu04453.1	MYB recognition site	CCGTTG	611	6	617
PdMADS12	Pdu04453.1	GATA-motif	AAGGATAAGG	282	9	291	part of a light responsive element
PdMADS12	Pdu04453.1	MYB-like sequence	TAACCA	1502	6	1508
PdMADS12	Pdu04453.1	MYB-like sequence	TAACCA	1798	6	1804
PdMADS12	Pdu04453.1	CAAT-box	CAAT	2	4	6
PdMADS12	Pdu04453.1	CAAT-box	CAAT	60	4	64
PdMADS12	Pdu04453.1	CAAT-box	CAAT	358	4	362
PdMADS12	Pdu04453.1	CAAT-box	CAAAT	393	5	398	common cis-acting element in promoter and enhancer regions
PdMADS12	Pdu04453.1	CAAT-box	CAAAT	407	5	412	common cis-acting element in promoter and enhancer regions
PdMADS12	Pdu04453.1	CAAT-box	CAAAT	436	5	441	common cis-acting element in promoter and enhancer regions
PdMADS12	Pdu04453.1	CAAT-box	CAAT	550	4	554
PdMADS12	Pdu04453.1	CAAT-box	CAAT	566	4	570
PdMADS12	Pdu04453.1	CAAT-box	CAAT	584	4	588
PdMADS12	Pdu04453.1	CAAT-box	TGCAAATCT	592	9	601	common cis-acting element in promoter and enhancer regions
PdMADS12	Pdu04453.1	CAAT-box	CAAAT	594	5	599	common cis-acting element in promoter and enhancer regions
PdMADS12	Pdu04453.1	CAAT-box	CAAT	632	4	636
PdMADS12	Pdu04453.1	CAAT-box	CAAT	677	4	681
PdMADS12	Pdu04453.1	CAAT-box	CAAT	752	4	756
PdMADS12	Pdu04453.1	CAAT-box	CAAAT	858	5	863	common cis-acting element in promoter and enhancer regions
PdMADS12	Pdu04453.1	CAAT-box	CAAT	868	4	872
PdMADS12	Pdu04453.1	CAAT-box	CAAT	934	4	938
PdMADS12	Pdu04453.1	CAAT-box	CAAAT	939	5	944	common cis-acting element in promoter and enhancer regions
PdMADS12	Pdu04453.1	CAAT-box	CAAAT	1022	5	1027	common cis-acting element in promoter and enhancer regions
PdMADS12	Pdu04453.1	CAAT-box	CAAT	1055	4	1059
PdMADS12	Pdu04453.1	CAAT-box	CAAAT	1151	5	1156	common cis-acting element in promoter and enhancer regions
PdMADS12	Pdu04453.1	CAAT-box	CCAAT	1156	5	1161	common cis-acting element in promoter and enhancer regions
PdMADS12	Pdu04453.1	CAAT-box	CAAT	1157	4	1161
PdMADS12	Pdu04453.1	CAAT-box	CAAT	1163	4	1167
PdMADS12	Pdu04453.1	CAAT-box	CAAT	1193	4	1197
PdMADS12	Pdu04453.1	CAAT-box	CAAAT	1218	5	1223	common cis-acting element in promoter and enhancer regions
PdMADS12	Pdu04453.1	CAAT-box	CCAAT	1243	5	1248	common cis-acting element in promoter and enhancer regions
PdMADS12	Pdu04453.1	CAAT-box	CAAT	1244	4	1248
PdMADS12	Pdu04453.1	CAAT-box	CAAAT	1307	5	1312	common cis-acting element in promoter and enhancer regions
PdMADS12	Pdu04453.1	CAAT-box	CAAT	1486	4	1490
PdMADS12	Pdu04453.1	CAAT-box	CAAAT	1496	5	1501	common cis-acting element in promoter and enhancer regions
PdMADS12	Pdu04453.1	CAAT-box	CAAAT	1517	5	1522	common cis-acting element in promoter and enhancer regions
PdMADS12	Pdu04453.1	CAAT-box	CAAT	1590	4	1594
PdMADS12	Pdu04453.1	CAAT-box	CAAT	1607	4	1611
PdMADS12	Pdu04453.1	CAAT-box	CCAAT	1829	5	1834	common cis-acting element in promoter and enhancer regions
PdMADS12	Pdu04453.1	CAAT-box	CAAT	1830	4	1834
PdMADS12	Pdu04453.1	CAAT-box	CAAAT	1841	5	1846	common cis-acting element in promoter and enhancer regions
PdMADS12	Pdu04453.1	CAAT-box	CAAT	1848	4	1852
PdMADS12	Pdu04453.1	MBS	CAACTG	1908	6	1914	MYB binding site involved in drought-inducibility
PdMADS12	Pdu04453.1	TCT-motif	TCTTAC	243	6	249	part of a light responsive element
PdMADS12	Pdu04453.1	TCT-motif	TCTTAC	918	6	924	part of a light responsive element
PdMADS12	Pdu04453.1	G-box	CACGAC	5	6	11	cis-acting regulatory element involved in light responsiveness
PdMADS12	Pdu04453.1	AAGAA-motif	GAAAGAA	1646	7	1653
PdMADS12	Pdu04453.1	TATA	TATAAAAT	1295	8	1303
PdMADS12	Pdu04453.1	ERE	ATTTTAAA	139	8	147
PdMADS12	Pdu04453.1	ERE	ATTTTAAA	450	8	458
PdMADS12	Pdu04453.1	ATCT-motif	AATCTAATCC	347	10	357	part of a conserved DNA module involved in light responsiveness
PdMADS12	Pdu04453.1	ATCT-motif	AATCTAATCC	989	9	998	part of a conserved DNA module involved in light responsiveness
PdMADS12	Pdu04453.1	Unnamed__1	tAAGTCATAACTGa	530	13	543
PdMADS12	Pdu04453.1	Myb-binding site	CAACAG	216	6	222
PdMADS12	Pdu04453.1	Myb-binding site	CAACAG	577	6	583
PdMADS12	Pdu04453.1	MSA-like	(T/C)C(T/C)AACGG(T/C)(T/C)A	220	8.5	228.5	cis-acting element involved in cell cycle regulation
PdMADS12	Pdu04453.1	WRE3	CCACCT	1445	6	1451
PdMADS12	Pdu04453.1	CCAAT-box	CAACGG	223	6	229	MYBHv1 binding site
PdMADS12	Pdu04453.1	CCAAT-box	CAACGG	611	6	617	MYBHv1 binding site
PdMADS12	Pdu04453.1	GT1-motif	GGTTAA	1503	6	1509	light responsive element
PdMADS12	Pdu04453.1	GT1-motif	GGTTAA	1799	6	1805	light responsive element
PdMADS12	Pdu04453.1	TATC-box	TATCCCA	1239	7	1246	cis-acting element involved in gibberellin-responsiveness
PdMADS12	Pdu04453.1	MYB	CAACAG	216	6	222
PdMADS12	Pdu04453.1	MYB	CAACAG	577	6	583
PdMADS12	Pdu04453.1	MYB	TAACCA	1502	6	1508
PdMADS12	Pdu04453.1	MYB	TAACCA	1798	6	1804
PdMADS12	Pdu04453.1	Unnamed__4	CTCC	280	4	284
PdMADS12	Pdu04453.1	Unnamed__4	CTCC	404	4	408
PdMADS12	Pdu04453.1	Unnamed__4	CTCC	649	4	653
PdMADS12	Pdu04453.1	Unnamed__4	CTCC	774	4	778
PdMADS12	Pdu04453.1	Unnamed__4	CTCC	1037	4	1041
PdMADS12	Pdu04453.1	Unnamed__4	CTCC	1355	4	1359
PdMADS12	Pdu04453.1	Unnamed__4	CTCC	1386	4	1390
PdMADS12	Pdu04453.1	Unnamed__4	CTCC	1432	4	1436
PdMADS12	Pdu04453.1	Unnamed__4	CTCC	1540	4	1544
PdMADS12	Pdu04453.1	Unnamed__4	CTCC	1703	4	1707
PdMADS12	Pdu04453.1	Unnamed__4	CTCC	1747	4	1751
PdMADS12	Pdu04453.1		motif_sequence	88	4	92	short_function
PdMADS12	Pdu04453.1		motif_sequence	398	4	402	short_function
PdMADS12	Pdu04453.1		motif_sequence	402	4	406	short_function
PdMADS12	Pdu04453.1		motif_sequence	589	4	593	short_function
PdMADS12	Pdu04453.1		motif_sequence	1037	4	1041	short_function
PdMADS12	Pdu04453.1		motif_sequence	1399	4	1403	short_function
PdMADS12	Pdu04453.1		motif_sequence	1593	4	1597	short_function
PdMADS12	Pdu04453.1		motif_sequence	1747	4	1751	short_function
PdMADS12	Pdu04453.1		motif_sequence	1954	4	1958	short_function
PdMADS12	Pdu04453.1	ARE	AAACCA	664	6	670	cis-acting regulatory element essential for the anaerobic induction
PdMADS12	Pdu04453.1	ARE	AAACCA	1212	6	1218	cis-acting regulatory element essential for the anaerobic induction
PdMADS12	Pdu04453.1	MYC	CATGTG	655	6	661
PdMADS12	Pdu04453.1	MYC	CATGTG	766	6	772
PdMADS12	Pdu04453.1	MYC	CATTTG	1218	6	1224
PdMADS12	Pdu04453.1	MYC	CATGTG	1960	6	1966
PdMADS13	Pdu04648.1	O2-site	GATGATGTGG	992	9	1001	cis-acting regulatory element involved in zein metabolism regulation
PdMADS13	Pdu04648.1	CAT-box	GCCACT	263	6	269	cis-acting regulatory element related to meristem expression
PdMADS13	Pdu04648.1	Unnamed__14	TCCACGTAGA	1161	9	1170
PdMADS13	Pdu04648.1	ERE	ATTTTAAA	1116	8	1124
PdMADS13	Pdu04648.1	ERE	ATTTTAAA	1154	8	1162
PdMADS13	Pdu04648.1	ERE	ATTTTAAA	1647	8	1655
PdMADS13	Pdu04648.1	ABRE4	CACGTA	1163	6	1169
PdMADS13	Pdu04648.1	Unnamed__1	CGTGG	868	5	873
PdMADS13	Pdu04648.1		motif_sequence	360	4	364	short_function
PdMADS13	Pdu04648.1		motif_sequence	362	4	366	short_function
PdMADS13	Pdu04648.1		motif_sequence	384	4	388	short_function
PdMADS13	Pdu04648.1		motif_sequence	921	4	925	short_function
PdMADS13	Pdu04648.1		motif_sequence	928	4	932	short_function
PdMADS13	Pdu04648.1		motif_sequence	1095	4	1099	short_function
PdMADS13	Pdu04648.1		motif_sequence	1125	4	1129	short_function
PdMADS13	Pdu04648.1		motif_sequence	1765	4	1769	short_function
PdMADS13	Pdu04648.1		motif_sequence	1780	4	1784	short_function
PdMADS13	Pdu04648.1		motif_sequence	1811	4	1815	short_function
PdMADS13	Pdu04648.1	Unnamed__4	CTCC	23	4	27
PdMADS13	Pdu04648.1	Unnamed__4	CTCC	158	4	162
PdMADS13	Pdu04648.1	Unnamed__4	CTCC	300	4	304
PdMADS13	Pdu04648.1	Unnamed__4	CTCC	488	4	492
PdMADS13	Pdu04648.1	Unnamed__4	CTCC	820	4	824
PdMADS13	Pdu04648.1	Unnamed__4	CTCC	832	4	836
PdMADS13	Pdu04648.1	Unnamed__4	CTCC	941	4	945
PdMADS13	Pdu04648.1	Unnamed__4	CTCC	1095	4	1099
PdMADS13	Pdu04648.1	Unnamed__4	CTCC	1227	4	1231
PdMADS13	Pdu04648.1	Unnamed__4	CTCC	1267	4	1271
PdMADS13	Pdu04648.1	Unnamed__4	CTCC	1539	4	1543
PdMADS13	Pdu04648.1	Unnamed__4	CTCC	1770	4	1774
PdMADS13	Pdu04648.1	Unnamed__4	CTCC	1773	4	1777
PdMADS13	Pdu04648.1	Unnamed__4	CTCC	1782	4	1786
PdMADS13	Pdu04648.1	Unnamed__4	CTCC	1785	4	1789
PdMADS13	Pdu04648.1	Unnamed__4	CTCC	1813	4	1817
PdMADS13	Pdu04648.1	Unnamed__4	CTCC	1817	4	1821
PdMADS13	Pdu04648.1	Unnamed__4	CTCC	1873	4	1877
PdMADS13	Pdu04648.1	MYC	CATGTG	318	6	324
PdMADS13	Pdu04648.1	MYC	CATTTG	365	6	371
PdMADS13	Pdu04648.1	MYC	CATTTG	666	6	672
PdMADS13	Pdu04648.1	MYC	CATGTG	783	6	789
PdMADS13	Pdu04648.1	MYC	CAATTG	1609	6	1615
PdMADS13	Pdu04648.1	ARE	AAACCA	1357	6	1363	cis-acting regulatory element essential for the anaerobic induction
PdMADS13	Pdu04648.1	Unnamed__10	TCCACGTAGA	1161	9	1170
PdMADS13	Pdu04648.1	W box	TTGACC	1000	6	1006
PdMADS13	Pdu04648.1	W box	TTGACC	1736	6	1742
PdMADS13	Pdu04648.1	GT1-motif	GGTTAAT	439	7	446	light responsive element
PdMADS13	Pdu04648.1	GT1-motif	GGTTAA	803	6	809	light responsive element
PdMADS13	Pdu04648.1	GT1-motif	GGTTAAT	1708	7	1715	light responsive element
PdMADS13	Pdu04648.1	GT1-motif	GGTTAA	1709	6	1715	light responsive element
PdMADS13	Pdu04648.1	ABRE3a	TACGTG	1163	6	1169
PdMADS13	Pdu04648.1	MYB	CAACCA	693	6	699
PdMADS13	Pdu04648.1	MYB	CAACCA	1202	6	1208
PdMADS13	Pdu04648.1	MYB	TAACCA	1710	6	1716
PdMADS13	Pdu04648.1	MYB	TAACCA	1799	6	1805
PdMADS13	Pdu04648.1	MYB	CAACCA	1845	6	1851
PdMADS13	Pdu04648.1	TCCC-motif	TCTCCCT	1812	7	1819	part of a light responsive element
PdMADS13	Pdu04648.1	G-Box	CACGTT	349	6	355	cis-acting regulatory element involved in light responsiveness
PdMADS13	Pdu04648.1	CARE	CAACTCAC	1003	8	1011
PdMADS13	Pdu04648.1	Box 4	ATTAAT	105	6	111	part of a conserved DNA module involved in light responsiveness
PdMADS13	Pdu04648.1	Box 4	ATTAAT	454	6	460	part of a conserved DNA module involved in light responsiveness
PdMADS13	Pdu04648.1	Box 4	ATTAAT	1492	6	1498	part of a conserved DNA module involved in light responsiveness
PdMADS13	Pdu04648.1	Box 4	ATTAAT	1698	6	1704	part of a conserved DNA module involved in light responsiveness
PdMADS13	Pdu04648.1	Unnamed__12	TCCACGTAGA	1161	9	1170
PdMADS13	Pdu04648.1	AT-rich element	ATAGAAATCAA	52	10	62	binding site of AT-rich DNA binding protein (ATBP-1)
PdMADS13	Pdu04648.1	AT-rich element	ATAGAAATCAA	242	10	252	binding site of AT-rich DNA binding protein (ATBP-1)
PdMADS13	Pdu04648.1	Unnamed__8	TCCACGTAGA	1161	9	1170
PdMADS13	Pdu04648.1	STRE	AGGGG	436	5	441
PdMADS13	Pdu04648.1	STRE	AGGGG	1229	5	1234
PdMADS13	Pdu04648.1	STRE	AGGGG	1808	5	1813
PdMADS13	Pdu04648.1	STRE	AGGGG	1819	5	1824
PdMADS13	Pdu04648.1	STRE	AGGGG	1968	5	1973
PdMADS13	Pdu04648.1	TC-rich repeats	GTTTTCTTAC	1234	9	1243	cis-acting element involved in defense and stress responsiveness
PdMADS13	Pdu04648.1	TATA-box	TAAAGATT	110	8	118	core promoter element around -30 of transcription start
PdMADS13	Pdu04648.1	TATA-box	TATA	210	4	214	core promoter element around -30 of transcription start
PdMADS13	Pdu04648.1	TATA-box	TATAAAT	481	7	488	core promoter element around -30 of transcription start
PdMADS13	Pdu04648.1	TATA-box	TATAAA	482	6	488	core promoter element around -30 of transcription start
PdMADS13	Pdu04648.1	TATA-box	TATAA	483	5	488	core promoter element around -30 of transcription start
PdMADS13	Pdu04648.1	TATA-box	TATA	484	4	488	core promoter element around -30 of transcription start
PdMADS13	Pdu04648.1	TATA-box	TATA	541	4	545	core promoter element around -30 of transcription start
PdMADS13	Pdu04648.1	TATA-box	TATAAA	813	6	819	core promoter element around -30 of transcription start
PdMADS13	Pdu04648.1	TATA-box	TATAA	814	5	819	core promoter element around -30 of transcription start
PdMADS13	Pdu04648.1	TATA-box	TATA	815	4	819	core promoter element around -30 of transcription start
PdMADS13	Pdu04648.1	TATA-box	ccTATAAAaa	1030	9	1039	core promoter element around -30 of transcription start
PdMADS13	Pdu04648.1	TATA-box	TATA	1354	4	1358	core promoter element around -30 of transcription start
PdMADS13	Pdu04648.1	TATA-box	ATTATA	1381	6	1387	core promoter element around -30 of transcription start
PdMADS13	Pdu04648.1	TATA-box	TATAA	1382	5	1387	core promoter element around -30 of transcription start
PdMADS13	Pdu04648.1	TATA-box	TATA	1383	4	1387	core promoter element around -30 of transcription start
PdMADS13	Pdu04648.1	TATA-box	TATACA	1422	6	1428	core promoter element around -30 of transcription start
PdMADS13	Pdu04648.1	TATA-box	TATA	1424	4	1428	core promoter element around -30 of transcription start
PdMADS13	Pdu04648.1	TATA-box	TATAAAT	1794	7	1801	core promoter element around -30 of transcription start
PdMADS13	Pdu04648.1	TATA-box	TATAAA	1795	6	1801	core promoter element around -30 of transcription start
PdMADS13	Pdu04648.1	TATA-box	TATAA	1796	5	1801	core promoter element around -30 of transcription start
PdMADS13	Pdu04648.1	TATA-box	TATA	1797	4	1801	core promoter element around -30 of transcription start
PdMADS13	Pdu04648.1	TATA-box	ATATAT	1888	6	1894	core promoter element around -30 of transcription start
PdMADS13	Pdu04648.1	TATA-box	TATATA	1889	6	1895	core promoter element around -30 of transcription start
PdMADS13	Pdu04648.1	TATA-box	TATA	1891	4	1895	core promoter element around -30 of transcription start
PdMADS13	Pdu04648.1	ABRE	ACGTG	350	5	355	cis-acting element involved in the abscisic acid responsiveness
PdMADS13	Pdu04648.1	ABRE	ACGTG	1163	5	1168	cis-acting element involved in the abscisic acid responsiveness
PdMADS13	Pdu04648.1	AT~TATA-box	TATATA	1889	6	1895
PdMADS13	Pdu04648.1	ACE	CTAACGTATT	1412	9	1421	cis-acting element involved in light responsiveness
PdMADS13	Pdu04648.1	Myc	TCTCTTA	1136	7	1143
PdMADS13	Pdu04648.1	Myc	TCTCTTA	1940	7	1947
PdMADS13	Pdu04648.1	AAGAA-motif	GAAAGAA	1343	7	1350
PdMADS13	Pdu04648.1	AAGAA-motif	GAAAGAA	1951	7	1958
PdMADS13	Pdu04648.1	MYB-like sequence	TAACCA	1710	6	1716
PdMADS13	Pdu04648.1	MYB-like sequence	TAACCA	1799	6	1805
PdMADS13	Pdu04648.1	WUN-motif	AAATTTCTT	796	9	805
PdMADS13	Pdu04648.1	GATA-motif	GATAGGA	1774	7	1781	part of a light responsive element
PdMADS13	Pdu04648.1	G-box	TACGTG	1163	6	1169	cis-acting regulatory element involved in light responsiveness
PdMADS13	Pdu04648.1	CAAT-box	CAAAT	35	5	40	common cis-acting element in promoter and enhancer regions
PdMADS13	Pdu04648.1	CAAT-box	CAAAT	50	5	55	common cis-acting element in promoter and enhancer regions
PdMADS13	Pdu04648.1	CAAT-box	CAAAT	96	5	101	common cis-acting element in promoter and enhancer regions
PdMADS13	Pdu04648.1	CAAT-box	CCAAT	215	5	220	common cis-acting element in promoter and enhancer regions
PdMADS13	Pdu04648.1	CAAT-box	CAAT	241	4	245
PdMADS13	Pdu04648.1	CAAT-box	CAAT	343	4	347
PdMADS13	Pdu04648.1	CAAT-box	CAAAT	366	5	371	common cis-acting element in promoter and enhancer regions
PdMADS13	Pdu04648.1	CAAT-box	CAAAT	389	5	394	common cis-acting element in promoter and enhancer regions
PdMADS13	Pdu04648.1	CAAT-box	CAAT	411	4	415
PdMADS13	Pdu04648.1	CAAT-box	CCAAT	458	5	463	common cis-acting element in promoter and enhancer regions
PdMADS13	Pdu04648.1	CAAT-box	CAAAT	468	5	473	common cis-acting element in promoter and enhancer regions
PdMADS13	Pdu04648.1	CAAT-box	CAAT	515	4	519
PdMADS13	Pdu04648.1	CAAT-box	CAAAT	641	5	646	common cis-acting element in promoter and enhancer regions
PdMADS13	Pdu04648.1	CAAT-box	CAAT	652	4	656
PdMADS13	Pdu04648.1	CAAT-box	CAAAT	667	5	672	common cis-acting element in promoter and enhancer regions
PdMADS13	Pdu04648.1	CAAT-box	CAAT	839	4	843
PdMADS13	Pdu04648.1	CAAT-box	CAAAT	843	5	848	common cis-acting element in promoter and enhancer regions
PdMADS13	Pdu04648.1	CAAT-box	CAAAT	948	5	953	common cis-acting element in promoter and enhancer regions
PdMADS13	Pdu04648.1	CAAT-box	CAAAT	951	5	956	common cis-acting element in promoter and enhancer regions
PdMADS13	Pdu04648.1	CAAT-box	CCAAT	977	5	982	common cis-acting element in promoter and enhancer regions
PdMADS13	Pdu04648.1	CAAT-box	CAAT	1178	4	1182
PdMADS13	Pdu04648.1	CAAT-box	CAAT	1256	4	1260
PdMADS13	Pdu04648.1	CAAT-box	CCAAT	1360	5	1365	common cis-acting element in promoter and enhancer regions
PdMADS13	Pdu04648.1	CAAT-box	CAAT	1361	4	1365
PdMADS13	Pdu04648.1	CAAT-box	CAAT	1370	4	1374
PdMADS13	Pdu04648.1	CAAT-box	CAAAT	1461	5	1466	common cis-acting element in promoter and enhancer regions
PdMADS13	Pdu04648.1	CAAT-box	CAAT	1464	4	1468
PdMADS13	Pdu04648.1	CAAT-box	CAAAT	1486	5	1491	common cis-acting element in promoter and enhancer regions
PdMADS13	Pdu04648.1	CAAT-box	CCAAT	1608	5	1613	common cis-acting element in promoter and enhancer regions
PdMADS13	Pdu04648.1	CAAT-box	CAAT	1609	4	1613
PdMADS13	Pdu04648.1	CAAT-box	CCAAT	1611	5	1616	common cis-acting element in promoter and enhancer regions
PdMADS13	Pdu04648.1	CAAT-box	CCAAT	1686	5	1691	common cis-acting element in promoter and enhancer regions
PdMADS13	Pdu04648.1	CAAT-box	CAAT	1687	4	1691
PdMADS13	Pdu04648.1	CAAT-box	CCAAT	1713	5	1718	common cis-acting element in promoter and enhancer regions
PdMADS13	Pdu04648.1	CAAT-box	CAAT	1714	4	1718
PdMADS13	Pdu04648.1	CAAT-box	CAAT	1735	4	1739
PdMADS13	Pdu04648.1	CAAT-box	CCAAT	1744	5	1749	common cis-acting element in promoter and enhancer regions
PdMADS13	Pdu04648.1	CAAT-box	CAAT	1745	4	1749
PdMADS13	Pdu04648.1	CAAT-box	CAAT	1763	4	1767
PdMADS13	Pdu04648.1	CAAT-box	CCAAT	1802	5	1807	common cis-acting element in promoter and enhancer regions
PdMADS13	Pdu04648.1	CAAT-box	CAAT	1803	4	1807
PdMADS13	Pdu04648.1	CAAT-box	CAAT	1881	4	1885
PdMADS14	Pdu04816.1	ERE	ATTTTAAA	1230	8	1238
[truncated: 8,849 more rows]
