# Supplementary material for: Genome-Wide Identification and Analysis of the MADS-Box Gene Family in Almond Reveal Its Expression Features in Different Flowering Periods
Source: Genes (Basel). 2022 Sep 29;13(10):1764. doi: 10.3390/genes13101764 (PMC9601849; doi:10.3390/genes13101764)
Supplement: Supplementary file 1 [file genes-13-01764-s001.zip › S11.xlsx]

## Sheet: Sheet1
Cis-element analyses of the PdMADS genes promoter regions
Gene name	Starting postion (bp)	Ending postion (bp)	Cis-element	Function description
PdMADS1	645	651	MBS	MYB binding site involved in drought-inducibility
PdMADS1	1976	1982	MBS	MYB binding site involved in drought-inducibility
PdMADS1	151	156	ABRE	cis-acting element involved in the abscisic acid responsiveness
PdMADS1	1746	1752	ABRE	cis-acting element involved in the abscisic acid responsiveness
PdMADS1	1747	1752	ABRE	cis-acting element involved in the abscisic acid responsiveness
PdMADS1	932	937	TGACG-motif	cis-acting regulatory element involved in the MeJA-responsiveness
PdMADS1	932	937	CGTCA-motif	cis-acting regulatory element involved in the MeJA-responsiveness
PdMADS1	131	140	TC-rich repeats	cis-acting element involved in defense and stress responsiveness
PdMADS1	406	412	ARE	cis-acting regulatory element essential for the anaerobic induction
PdMADS1	704	710	ARE	cis-acting regulatory element essential for the anaerobic induction
PdMADS1	286	292	LTR	cis-acting element involved in low-temperature responsiveness
PdMADS1	1777	1783	LTR	cis-acting element involved in low-temperature responsiveness
PdMADS1	865	874	O2-site	cis-acting regulatory element involved in zein metabolism regulation
PdMADS1	1649	1658	O2-site	cis-acting regulatory element involved in zein metabolism regulation
PdMADS2	502	509	GARE-motif	gibberellin-responsive element
PdMADS2	1435	1441	CAT-box	cis-acting regulatory element related to meristem expression
PdMADS2	791	800	O2-site	cis-acting regulatory element involved in zein metabolism regulation
PdMADS2	1418	1427	O2-site	cis-acting regulatory element involved in zein metabolism regulation
PdMADS2	89	95	TGA-element	auxin-responsive element
PdMADS2	555	561	TGA-element	auxin-responsive element
PdMADS2	1290	1296	ARE	cis-acting regulatory element essential for the anaerobic induction
PdMADS2	1304	1310	ARE	MYB-like sequence
PdMADS2	1924	1930	ARE	cis-acting regulatory element essential for the anaerobic induction
PdMADS2	420	425	CGTCA-motif	cis-acting regulatory element involved in the MeJA-responsiveness
PdMADS2	1050	1055	CGTCA-motif	cis-acting regulatory element involved in the MeJA-responsiveness
PdMADS2	420	425	TGACG-motif	cis-acting regulatory element involved in the MeJA-responsiveness
PdMADS2	1050	1055	TGACG-motif	cis-acting regulatory element involved in the MeJA-responsiveness
PdMADS2	713	719	ABRE	cis-acting element involved in the abscisic acid responsiveness
PdMADS2	714	719	ABRE	cis-acting element involved in the abscisic acid responsiveness
PdMADS2	1422	1427	ABRE	cis-acting element involved in the abscisic acid responsiveness
PdMADS2	480	486	MBS	MYB binding site involved in drought-inducibility
PdMADS2	912	918	MBS	MYB binding site involved in drought-inducibility
PdMADS2	1123	1130	P-box	gibberellin-responsive element
PdMADS2	1677	1684	AuxRR-core	cis-acting regulatory element involved in auxin responsiveness
PdMADS2	641	652	SARE	cis-acting element involved in salicylic acid responsiveness
PdMADS3	445	451	LTR	cis-acting element involved in low-temperature responsiveness
PdMADS3	774	780	LTR	cis-acting element involved in low-temperature responsiveness
PdMADS3	870	876	LTR	cis-acting element involved in low-temperature responsiveness
PdMADS3	1966	1975	circadian	cis-acting regulatory element involved in circadian control
PdMADS3	696	702	ARE	cis-acting regulatory element essential for the anaerobic induction
PdMADS3	1658	1664	ARE	cis-acting regulatory element essential for the anaerobic induction
PdMADS3	1696	1702	ARE	cis-acting regulatory element essential for the anaerobic induction
PdMADS3	1186	1191	ABRE	cis-acting element involved in the abscisic acid responsiveness
PdMADS3	1692	1698	MBS	MYB binding site involved in drought-inducibility
PdMADS4	885	891	MBS	MYB binding site involved in drought-inducibility
PdMADS4	1072	1078	MBS	MYB binding site involved in drought-inducibility
PdMADS4	951	962	AuxRE	part of an auxin-responsive element
PdMADS4	684	693	TCA-element	cis-acting element involved in salicylic acid responsiveness
PdMADS4	730	739	TCA-element	cis-acting element involved in salicylic acid responsiveness
PdMADS4	1659	1664	CGTCA-motif	cis-acting regulatory element involved in the MeJA-responsiveness
PdMADS4	1659	1664	TGACG-motif	cis-acting regulatory element involved in the MeJA-responsiveness
PdMADS4	516	522	ABRE	cis-acting element involved in the abscisic acid responsiveness
PdMADS4	517	522	ABRE	cis-acting element involved in the abscisic acid responsiveness
PdMADS4	889	895	ARE	cis-acting regulatory element essential for the anaerobic induction
PdMADS4	1076	1082	ARE	cis-acting regulatory element essential for the anaerobic induction
PdMADS4	61	67	TGA-element	auxin-responsive element
PdMADS4	151	160	O2-site	cis-acting regulatory element involved in zein metabolism regulation
PdMADS4	1285	1294	circadian	cis-acting regulatory element involved in circadian control
PdMADS5	1309	1317.5	HD-Zip 1	element involved in differentiation of the palisade mesophyll cells
PdMADS5	1270	1279	circadian	cis-acting regulatory element involved in circadian control
PdMADS5	268	274	ARE	cis-acting regulatory element essential for the anaerobic induction
PdMADS5	743	752	TC-rich repeats	cis-acting element involved in defense and stress responsiveness
PdMADS5	306	312	ABRE	cis-acting element involved in the abscisic acid responsiveness
PdMADS5	307	312	ABRE	cis-acting element involved in the abscisic acid responsiveness
PdMADS5	1121	1128	ABRE	cis-acting element involved in the abscisic acid responsiveness
PdMADS5	1084	1091	AuxRR-core	cis-acting regulatory element involved in auxin responsiveness
PdMADS6	1342	1347	CGTCA-motif	cis-acting regulatory element involved in the MeJA-responsiveness
PdMADS6	1709	1714	CGTCA-motif	cis-acting regulatory element involved in the MeJA-responsiveness
PdMADS6	1342	1347	TGACG-motif	cis-acting regulatory element involved in the MeJA-responsiveness
PdMADS6	1709	1714	TGACG-motif	cis-acting regulatory element involved in the MeJA-responsiveness
PdMADS6	1230	1235	ABRE	cis-acting element involved in the abscisic acid responsiveness
PdMADS6	1252	1257	ABRE	cis-acting element involved in the abscisic acid responsiveness
PdMADS6	874	881	GCN4_motif	cis-regulatory element involved in endosperm expression
PdMADS6	319	326	P-box	gibberellin-responsive element
PdMADS6	1311	1320	O2-site	cis-acting regulatory element involved in zein metabolism regulation
PdMADS6	410	417	GARE-motif	gibberellin-responsive element
PdMADS6	1013	1019	TGA-element	auxin-responsive element
PdMADS7	1692	1699	GARE-motif	gibberellin-responsive element
PdMADS7	1491	1497	CAT-box	cis-acting regulatory element related to meristem expression
PdMADS7	1611	1619	RY-element	cis-acting regulatory element involved in seed-specific regulation
PdMADS7	518	524	ARE	cis-acting regulatory element essential for the anaerobic induction
PdMADS7	854	860	ARE	cis-acting regulatory element essential for the anaerobic induction
PdMADS7	1512	1518	ARE	cis-acting regulatory element essential for the anaerobic induction
PdMADS7	1716	1722	ARE	cis-acting regulatory element essential for the anaerobic induction
PdMADS7	1840	1846	ARE	cis-acting regulatory element essential for the anaerobic induction
PdMADS7	496	501	ABRE	cis-acting element involved in the abscisic acid responsiveness
PdMADS7	55	60	CGTCA-motif	cis-acting regulatory element involved in the MeJA-responsiveness
PdMADS7	891	896	CGTCA-motif	cis-acting regulatory element involved in the MeJA-responsiveness
PdMADS7	55	60	TGACG-motif	cis-acting regulatory element involved in the MeJA-responsiveness
PdMADS7	891	896	TGACG-motif	cis-acting regulatory element involved in the MeJA-responsiveness
PdMADS7	26	35	TCA-element	cis-acting element involved in salicylic acid responsiveness
PdMADS7	170	179	TCA-element	cis-acting element involved in salicylic acid responsiveness
PdMADS7	813	822	TCA-element	cis-acting element involved in salicylic acid responsiveness
PdMADS7	1579	1588	TCA-element	cis-acting element involved in salicylic acid responsiveness
PdMADS7	108	115	AuxRR-core	cis-acting regulatory element involved in auxin responsiveness
PdMADS7	977	986	WUN-motif	wound-responsive element
PdMADS7	670	676	MBS	MYB binding site involved in drought-inducibility
PdMADS7	1889	1895	MBS	MYB binding site involved in drought-inducibility
PdMADS8	42	48	ARE	cis-acting regulatory element essential for the anaerobic induction
PdMADS8	1066	1072	ARE	cis-acting regulatory element essential for the anaerobic induction
PdMADS8	1920	1926	ARE	cis-acting regulatory element essential for the anaerobic induction
PdMADS8	547	557	O2-site	cis-acting regulatory element involved in zein metabolism regulation
PdMADS8	1131	1141	O2-site	cis-acting regulatory element involved in zein metabolism regulation
PdMADS8	1167	1176	O2-site	cis-acting regulatory element involved in zein metabolism regulation
PdMADS8	1774	1780	LTR	cis-acting element involved in low-temperature responsiveness
PdMADS8	895	904	TCA-element	cis-acting element involved in salicylic acid responsiveness
PdMADS8	164	169	CGTCA-motif	cis-acting regulatory element involved in the MeJA-responsiveness
PdMADS8	584	589	CGTCA-motif	cis-acting regulatory element involved in the MeJA-responsiveness
PdMADS8	1935	1940	CGTCA-motif	cis-acting regulatory element involved in the MeJA-responsiveness
PdMADS8	164	169	TGACG-motif	cis-acting regulatory element involved in the MeJA-responsiveness
PdMADS8	584	589	TGACG-motif	cis-acting regulatory element involved in the MeJA-responsiveness
PdMADS8	1935	1940	TGACG-motif	cis-acting regulatory element involved in the MeJA-responsiveness
PdMADS8	1101	1106	ABRE	cis-acting element involved in the abscisic acid responsiveness
PdMADS8	1849	1854	ABRE	cis-acting element involved in the abscisic acid responsiveness
PdMADS9	486	492	MBS	MYB binding site involved in drought-inducibility
PdMADS9	1264	1273	TCA-element	cis-acting element involved in salicylic acid responsiveness
PdMADS9	828	837	TC-rich repeats	cis-acting element involved in defense and stress responsiveness
PdMADS9	635	641	ABRE	cis-acting element involved in the abscisic acid responsiveness
PdMADS9	636	641	ABRE	cis-acting element involved in the abscisic acid responsiveness
PdMADS9	767	772	ABRE	cis-acting element involved in the abscisic acid responsiveness
PdMADS9	1343	1352	ABRE	cis-acting element involved in the abscisic acid responsiveness
PdMADS9	1345	1351	ABRE	cis-acting element involved in the abscisic acid responsiveness
PdMADS9	1346	1351	ABRE	cis-acting element involved in the abscisic acid responsiveness
PdMADS9	1624	1632	ABRE	cis-acting element involved in the abscisic acid responsiveness
PdMADS9	1626	1631	ABRE	cis-acting element involved in the abscisic acid responsiveness
PdMADS9	162	167	TGACG-motif	cis-acting regulatory element involved in the MeJA-responsiveness
PdMADS9	806	811	TGACG-motif	cis-acting regulatory element involved in the MeJA-responsiveness
PdMADS9	162	167	CGTCA-motif	cis-acting regulatory element involved in the MeJA-responsiveness
PdMADS9	806	811	CGTCA-motif	cis-acting regulatory element involved in the MeJA-responsiveness
PdMADS9	1114	1120	ARE	cis-acting regulatory element essential for the anaerobic induction
PdMADS9	685	694	O2-site	cis-acting regulatory element involved in zein metabolism regulation
PdMADS9	1667	1676	O2-site	cis-acting regulatory element involved in zein metabolism regulation
PdMADS9	1072	1079	GARE-motif	gibberellin-responsive element
PdMADS10	1954	1960	TGA-element	auxin-responsive element
PdMADS10	956	962	ARE	cis-acting regulatory element essential for the anaerobic induction
PdMADS10	997	1003	ARE	cis-acting regulatory element essential for the anaerobic induction
PdMADS10	1772	1778	ARE	cis-acting regulatory element essential for the anaerobic induction
PdMADS10	1656	1662	LTR	cis-acting element involved in low-temperature responsiveness
PdMADS10	525	531	GC-motif	enhancer-like element involved in anoxic specific inducibility
PdMADS10	457	464	P-box	gibberellin-responsive element
PdMADS10	475	480	ABRE	cis-acting element involved in the abscisic acid responsiveness
PdMADS10	1855	1862	ABRE	cis-acting element involved in the abscisic acid responsiveness
PdMADS10	1714	1719	CGTCA-motif	cis-acting regulatory element involved in the MeJA-responsiveness
PdMADS10	1746	1751	CGTCA-motif	cis-acting regulatory element involved in the MeJA-responsiveness
PdMADS10	1714	1719	TGACG-motif	cis-acting regulatory element involved in the MeJA-responsiveness
PdMADS10	1746	1751	TGACG-motif	cis-acting regulatory element involved in the MeJA-responsiveness
PdMADS10	1559	1568	TCA-element	cis-acting element involved in salicylic acid responsiveness
PdMADS10	731	740	TC-rich repeats	cis-acting element involved in defense and stress responsiveness
PdMADS11	1363	1369	MBS	MYB binding site involved in drought-inducibility
PdMADS11	1708	1714	MBS	MYB binding site involved in drought-inducibility
PdMADS11	1984	1989	ABRE	cis-acting element involved in the abscisic acid responsiveness
PdMADS11	465	470	TGACG-motif	cis-acting regulatory element involved in the MeJA-responsiveness
PdMADS11	465	470	CGTCA-motif	cis-acting regulatory element involved in the MeJA-responsiveness
PdMADS11	483	492	TCA-element	cis-acting element involved in salicylic acid responsiveness
PdMADS11	1232	1241	TCA-element	cis-acting element involved in salicylic acid responsiveness
PdMADS11	480	486	ARE	cis-acting regulatory element essential for the anaerobic induction
PdMADS11	531	537	ARE	cis-acting regulatory element essential for the anaerobic induction
PdMADS11	669	676	GARE-motif	gibberellin-responsive element
PdMADS11	1801	1807	LTR	cis-acting element involved in low-temperature responsiveness
PdMADS12	1908	1914	MBS	MYB binding site involved in drought-inducibility
PdMADS12	220	228.5	MSA-like	cis-acting element involved in cell cycle regulation
PdMADS12	1239	1246	TATC-box	cis-acting element involved in gibberellin-responsiveness
PdMADS12	664	670	ARE	cis-acting regulatory element essential for the anaerobic induction
PdMADS12	1212	1218	ARE	cis-acting regulatory element essential for the anaerobic induction
PdMADS13	992	1001	O2-site	cis-acting regulatory element involved in zein metabolism regulation
PdMADS13	263	269	CAT-box	cis-acting regulatory element related to meristem expression
PdMADS13	1357	1363	ARE	cis-acting regulatory element essential for the anaerobic induction
PdMADS13	1234	1243	TC-rich repeats	cis-acting element involved in defense and stress responsiveness
PdMADS13	350	355	ABRE	cis-acting element involved in the abscisic acid responsiveness
PdMADS13	1163	1168	ABRE	cis-acting element involved in the abscisic acid responsiveness
PdMADS14	1435	1441	CAT-box	cis-acting regulatory element related to meristem expression
PdMADS14	1762	1768	CAT-box	cis-acting regulatory element related to meristem expression
PdMADS14	524	530	TGA-element	auxin-responsive element
PdMADS14	538	544	TGA-element	auxin-responsive element
PdMADS14	1627	1633	ARE	cis-acting regulatory element essential for the anaerobic induction
PdMADS14	1927	1933	ARE	cis-acting regulatory element essential for the anaerobic induction
PdMADS14	520	525	TGACG-motif	cis-acting regulatory element involved in the MeJA-responsiveness
PdMADS14	1223	1228	TGACG-motif	cis-acting regulatory element involved in the MeJA-responsiveness
PdMADS14	520	525	CGTCA-motif	cis-acting regulatory element involved in the MeJA-responsiveness
PdMADS14	1223	1228	CGTCA-motif	cis-acting regulatory element involved in the MeJA-responsiveness
PdMADS14	299	304	ABRE	cis-acting element involved in the abscisic acid responsiveness
PdMADS14	1966	1971	ABRE	cis-acting element involved in the abscisic acid responsiveness
PdMADS14	101	108	P-box	gibberellin-responsive element
PdMADS14	1446	1453	P-box	gibberellin-responsive element
PdMADS14	1709	1716	P-box	gibberellin-responsive element
PdMADS14	175	186	Unnamed_1	cis-acting element involved in phytochrome down-regulation expression
PdMADS14	549	556	AuxRR-core	cis-acting regulatory element involved in auxin responsiveness
PdMADS14	1314	1321	AuxRR-core	cis-acting regulatory element involved in auxin responsiveness
PdMADS15	297	303	ARE	cis-acting regulatory element essential for the anaerobic induction
PdMADS15	796	802	ARE	cis-acting regulatory element essential for the anaerobic induction
PdMADS15	1666	1672	ARE	cis-acting regulatory element essential for the anaerobic induction
PdMADS15	654	663	circadian	cis-acting regulatory element involved in circadian control
PdMADS15	1774	1780	CAT-box	cis-acting regulatory element related to meristem expression
PdMADS15	1840	1846	CAT-box	cis-acting regulatory element related to meristem expression
PdMADS15	1599	1605	GC-motif	enhancer-like element involved in anoxic specific inducibility
PdMADS15	56	62	MBS	MYB binding site involved in drought-inducibility
PdMADS15	1814	1823	ABRE	cis-acting element involved in the abscisic acid responsiveness
PdMADS15	1816	1822	ABRE	cis-acting element involved in the abscisic acid responsiveness
PdMADS15	1817	1822	ABRE	cis-acting element involved in the abscisic acid responsiveness
PdMADS15	1924	1932	ABRE	cis-acting element involved in the abscisic acid responsiveness
PdMADS15	1926	1931	ABRE	cis-acting element involved in the abscisic acid responsiveness
PdMADS15	84	89	CGTCA-motif	cis-acting regulatory element involved in the MeJA-responsiveness
PdMADS15	593	598	CGTCA-motif	cis-acting regulatory element involved in the MeJA-responsiveness
PdMADS15	84	89	TGACG-motif	cis-acting regulatory element involved in the MeJA-responsiveness
PdMADS15	593	598	TGACG-motif	cis-acting regulatory element involved in the MeJA-responsiveness
PdMADS15	409	418	TCA-element	cis-acting element involved in salicylic acid responsiveness
PdMADS15	1000	1009	TCA-element	cis-acting element involved in salicylic acid responsiveness
PdMADS16	1745	1754	TC-rich repeats	cis-acting element involved in defense and stress responsiveness
PdMADS16	519	528	TCA-element	cis-acting element involved in salicylic acid responsiveness
PdMADS16	1980	1985	CGTCA-motif	cis-acting regulatory element involved in the MeJA-responsiveness
PdMADS16	1980	1985	TGACG-motif	cis-acting regulatory element involved in the MeJA-responsiveness
PdMADS16	31	36	ABRE	cis-acting element involved in the abscisic acid responsiveness
PdMADS16	125	130	ABRE	cis-acting element involved in the abscisic acid responsiveness
PdMADS16	854	860	ABRE	cis-acting element involved in the abscisic acid responsiveness
PdMADS16	855	860	ABRE	cis-acting element involved in the abscisic acid responsiveness
PdMADS16	933	938	ABRE	cis-acting element involved in the abscisic acid responsiveness
PdMADS16	1933	1939	ABRE	cis-acting element involved in the abscisic acid responsiveness
PdMADS16	1934	1939	ABRE	cis-acting element involved in the abscisic acid responsiveness
PdMADS16	1341	1347	MBS	MYB binding site involved in drought-inducibility
PdMADS16	783	789	CAT-box	cis-acting regulatory element related to meristem expression
PdMADS16	872	878	CAT-box	cis-acting regulatory element related to meristem expression
PdMADS16	903	912	circadian	cis-acting regulatory element involved in circadian control
PdMADS16	1688	1694	ARE	cis-acting regulatory element essential for the anaerobic induction
PdMADS17	1025	1032	GCN4_motif	cis-regulatory element involved in endosperm expression
PdMADS17	333	339	MBS	MYB binding site involved in drought-inducibility
PdMADS17	493	499	MBS	MYB binding site involved in drought-inducibility
PdMADS17	1292	1298	MBS	MYB binding site involved in drought-inducibility
PdMADS17	310	317	P-box	gibberellin-responsive element
PdMADS17	370	379	TCA-element	cis-acting element involved in salicylic acid responsiveness
PdMADS17	289	294	TGACG-motif	cis-acting regulatory element involved in the MeJA-responsiveness
PdMADS17	1033	1038	TGACG-motif	cis-acting regulatory element involved in the MeJA-responsiveness
PdMADS17	289	294	CGTCA-motif	cis-acting regulatory element involved in the MeJA-responsiveness
PdMADS17	1033	1038	CGTCA-motif	cis-acting regulatory element involved in the MeJA-responsiveness
PdMADS17	266	271	ABRE	cis-acting element involved in the abscisic acid responsiveness
PdMADS17	287	292	ABRE	cis-acting element involved in the abscisic acid responsiveness
PdMADS17	389	394	ABRE	cis-acting element involved in the abscisic acid responsiveness
PdMADS17	1035	1040	ABRE	cis-acting element involved in the abscisic acid responsiveness
PdMADS17	1662	1667	ABRE	cis-acting element involved in the abscisic acid responsiveness
PdMADS17	116	122	ARE	cis-acting regulatory element essential for the anaerobic induction
PdMADS17	642	648	ARE	cis-acting regulatory element essential for the anaerobic induction
PdMADS17	1977	1984	TATC-box	cis-acting element involved in gibberellin-responsiveness
PdMADS17	1588	1596	RY-element	cis-acting regulatory element involved in seed-specific regulation
PdMADS17	575	585	O2-site	cis-acting regulatory element involved in zein metabolism regulation
PdMADS17	1967	1976	O2-site	cis-acting regulatory element involved in zein metabolism regulation
PdMADS18	1413	1419	CAT-box	cis-acting regulatory element related to meristem expression
PdMADS18	1617	1623	CAT-box	cis-acting regulatory element related to meristem expression
PdMADS18	1514	1521	GARE-motif	gibberellin-responsive element
PdMADS18	93	99	ARE	cis-acting regulatory element essential for the anaerobic induction
PdMADS18	217	222	TGACG-motif	cis-acting regulatory element involved in the MeJA-responsiveness
PdMADS18	217	222	CGTCA-motif	cis-acting regulatory element involved in the MeJA-responsiveness
PdMADS18	447	453	ABRE	cis-acting element involved in the abscisic acid responsiveness
PdMADS18	448	453	ABRE	cis-acting element involved in the abscisic acid responsiveness
PdMADS18	1290	1297	GCN4_motif	cis-regulatory element involved in endosperm expression
PdMADS19	204	210	ARE	cis-acting regulatory element essential for the anaerobic induction
PdMADS19	1937	1944	GARE-motif	gibberellin-responsive element
PdMADS19	1814	1821	GCN4_motif	cis-regulatory element involved in endosperm expression
PdMADS19	1442	1449	AuxRR-core	cis-acting regulatory element involved in auxin responsiveness
PdMADS19	368	377	TC-rich repeats	cis-acting element involved in defense and stress responsiveness
PdMADS19	1259	1264	ABRE	cis-acting element involved in the abscisic acid responsiveness
PdMADS19	396	401	CGTCA-motif	cis-acting regulatory element involved in the MeJA-responsiveness
PdMADS19	553	558	CGTCA-motif	cis-acting regulatory element involved in the MeJA-responsiveness
PdMADS19	993	998	CGTCA-motif	cis-acting regulatory element involved in the MeJA-responsiveness
PdMADS19	1890	1895	CGTCA-motif	cis-acting regulatory element involved in the MeJA-responsiveness
PdMADS19	396	401	TGACG-motif	cis-acting regulatory element involved in the MeJA-responsiveness
PdMADS19	553	558	TGACG-motif	cis-acting regulatory element involved in the MeJA-responsiveness
PdMADS19	993	998	TGACG-motif	cis-acting regulatory element involved in the MeJA-responsiveness
PdMADS19	1890	1895	TGACG-motif	cis-acting regulatory element involved in the MeJA-responsiveness
PdMADS20	1655	1664	TCA-element	cis-acting element involved in salicylic acid responsiveness
PdMADS20	870	878	TGA-box	part of an auxin-responsive element
PdMADS20	804	809	ABRE	cis-acting element involved in the abscisic acid responsiveness
PdMADS20	878	884	ABRE	cis-acting element involved in the abscisic acid responsiveness
PdMADS20	879	884	ABRE	cis-acting element involved in the abscisic acid responsiveness
PdMADS20	1086	1091	ABRE	cis-acting element involved in the abscisic acid responsiveness
PdMADS20	870	875	CGTCA-motif	cis-acting regulatory element involved in the MeJA-responsiveness
PdMADS20	870	875	TGACG-motif	cis-acting regulatory element involved in the MeJA-responsiveness
PdMADS20	522	529	P-box	gibberellin-responsive element
PdMADS20	485	491	ARE	cis-acting regulatory element essential for the anaerobic induction
PdMADS20	1521	1527	ARE	cis-acting regulatory element essential for the anaerobic induction
PdMADS20	1900	1906	ARE	cis-acting regulatory element essential for the anaerobic induction
PdMADS20	1909	1915	ARE	cis-acting regulatory element essential for the anaerobic induction
PdMADS21	1793	1802	O2-site	cis-acting regulatory element involved in zein metabolism regulation
PdMADS21	194	200	ARE	cis-acting regulatory element essential for the anaerobic induction
PdMADS21	432	438	ARE	cis-acting regulatory element essential for the anaerobic induction
PdMADS21	492	498	ARE	cis-acting regulatory element essential for the anaerobic induction
PdMADS21	1484	1490	ARE	cis-acting regulatory element essential for the anaerobic induction
PdMADS21	221	227	TGA-element	auxin-responsive element
PdMADS21	1763	1768	ABRE	cis-acting element involved in the abscisic acid responsiveness
PdMADS21	308	313	TGACG-motif	cis-acting regulatory element involved in the MeJA-responsiveness
PdMADS21	331	336	TGACG-motif	cis-acting regulatory element involved in the MeJA-responsiveness
PdMADS21	1776	1781	TGACG-motif	cis-acting regulatory element involved in the MeJA-responsiveness
PdMADS21	308	313	CGTCA-motif	cis-acting regulatory element involved in the MeJA-responsiveness
PdMADS21	331	336	CGTCA-motif	cis-acting regulatory element involved in the MeJA-responsiveness
PdMADS21	1776	1781	CGTCA-motif	cis-acting regulatory element involved in the MeJA-responsiveness
PdMADS21	83	90	P-box	gibberellin-responsive element
PdMADS21	412	419	P-box	gibberellin-responsive element
PdMADS22	1128	1137	O2-site	cis-acting regulatory element involved in zein metabolism regulation
PdMADS22	51	57	ARE	cis-acting regulatory element essential for the anaerobic induction
PdMADS22	828	834	ARE	cis-acting regulatory element essential for the anaerobic induction
PdMADS22	155	161	ABRE	cis-acting element involved in the abscisic acid responsiveness
PdMADS22	156	161	ABRE	cis-acting element involved in the abscisic acid responsiveness
PdMADS22	542	547	ABRE	cis-acting element involved in the abscisic acid responsiveness
PdMADS22	179	184	TGACG-motif	cis-acting regulatory element involved in the MeJA-responsiveness
PdMADS22	544	549	TGACG-motif	cis-acting regulatory element involved in the MeJA-responsiveness
PdMADS22	179	184	CGTCA-motif	cis-acting regulatory element involved in the MeJA-responsiveness
PdMADS22	544	549	CGTCA-motif	cis-acting regulatory element involved in the MeJA-responsiveness
PdMADS23	1320	1325	ABRE	cis-acting element involved in the abscisic acid responsiveness
PdMADS23	1487	1492	ABRE	cis-acting element involved in the abscisic acid responsiveness
PdMADS23	1520	1525	ABRE	cis-acting element involved in the abscisic acid responsiveness
PdMADS23	1759	1764	ABRE	cis-acting element involved in the abscisic acid responsiveness
PdMADS23	1489	1494	TGACG-motif	cis-acting regulatory element involved in the MeJA-responsiveness
PdMADS23	1522	1527	TGACG-motif	cis-acting regulatory element involved in the MeJA-responsiveness
PdMADS23	1757	1762	TGACG-motif	cis-acting regulatory element involved in the MeJA-responsiveness
PdMADS23	1489	1494	CGTCA-motif	cis-acting regulatory element involved in the MeJA-responsiveness
PdMADS23	1522	1527	CGTCA-motif	cis-acting regulatory element involved in the MeJA-responsiveness
PdMADS23	1757	1762	CGTCA-motif	cis-acting regulatory element involved in the MeJA-responsiveness
PdMADS23	1012	1023	Unnamed_1	cis-acting element involved in phytochrome down-regulation expression
PdMADS23	1519	1528	O2-site	cis-acting regulatory element involved in zein metabolism regulation
PdMADS23	1755	1764	O2-site	cis-acting regulatory element involved in zein metabolism regulation
PdMADS23	1926	1932	CAT-box	cis-acting regulatory element related to meristem expression
PdMADS23	739	745	ARE	cis-acting regulatory element essential for the anaerobic induction
PdMADS24	732	739	GARE-motif	gibberellin-responsive element
PdMADS24	1228	1235	GARE-motif	gibberellin-responsive element
PdMADS24	723	732	circadian	cis-acting regulatory element involved in circadian control
PdMADS24	250	256	MBS	MYB binding site involved in drought-inducibility
PdMADS24	971	977	MBS	MYB binding site involved in drought-inducibility
PdMADS24	1196	1202	MBS	MYB binding site involved in drought-inducibility
PdMADS24	1531	1540	TC-rich repeats	cis-acting element involved in defense and stress responsiveness
PdMADS24	696	701	TGACG-motif	cis-acting regulatory element involved in the MeJA-responsiveness
PdMADS24	1914	1919	TGACG-motif	cis-acting regulatory element involved in the MeJA-responsiveness
PdMADS24	478	484	ARE	cis-acting regulatory element essential for the anaerobic induction
PdMADS24	566	572	ARE	cis-acting regulatory element essential for the anaerobic induction
PdMADS24	1302	1308	ARE	cis-acting regulatory element essential for the anaerobic induction
PdMADS24	1320	1326	ARE	cis-acting regulatory element essential for the anaerobic induction
PdMADS24	1584	1590	ARE	cis-acting regulatory element essential for the anaerobic induction
PdMADS24	1878	1884	ARE	cis-acting regulatory element essential for the anaerobic induction
PdMADS24	241	250	O2-site	cis-acting regulatory element involved in zein metabolism regulation
PdMADS24	696	701	CGTCA-motif	cis-acting regulatory element involved in the MeJA-responsiveness
PdMADS24	1914	1919	CGTCA-motif	cis-acting regulatory element involved in the MeJA-responsiveness
PdMADS24	326	331	ABRE	cis-acting element involved in the abscisic acid responsiveness
PdMADS25	10	16	ARE	cis-acting regulatory element essential for the anaerobic induction
PdMADS25	715	721	ARE	cis-acting regulatory element essential for the anaerobic induction
PdMADS25	1022	1028	ARE	cis-acting regulatory element essential for the anaerobic induction
PdMADS25	1038	1044	ARE	cis-acting regulatory element essential for the anaerobic induction
PdMADS25	1053	1059	ARE	cis-acting regulatory element essential for the anaerobic induction
PdMADS25	1580	1586	ARE	cis-acting regulatory element essential for the anaerobic induction
PdMADS25	1848	1854	ARE	cis-acting regulatory element essential for the anaerobic induction
PdMADS25	1541	1547	TGA-element	auxin-responsive element
PdMADS25	783	789	LTR	cis-acting element involved in low-temperature responsiveness
PdMADS25	653	659	MBS	MYB binding site involved in drought-inducibility
PdMADS25	1475	1481	MBS	MYB binding site involved in drought-inducibility
PdMADS25	137	146	TC-rich repeats	cis-acting element involved in defense and stress responsiveness
PdMADS25	389	396	ABRE	cis-acting element involved in the abscisic acid responsiveness
PdMADS25	1629	1637	ABRE	cis-acting element involved in the abscisic acid responsiveness
PdMADS25	1630	1635	ABRE	cis-acting element involved in the abscisic acid responsiveness
PdMADS26	279	286	P-box	gibberellin-responsive element
PdMADS26	1225	1230	TGACG-motif	cis-acting regulatory element involved in the MeJA-responsiveness
PdMADS26	1819	1824	TGACG-motif	cis-acting regulatory element involved in the MeJA-responsiveness
PdMADS26	1870	1875	TGACG-motif	cis-acting regulatory element involved in the MeJA-responsiveness
PdMADS26	1225	1230	CGTCA-motif	cis-acting regulatory element involved in the MeJA-responsiveness
PdMADS26	1819	1824	CGTCA-motif	cis-acting regulatory element involved in the MeJA-responsiveness
PdMADS26	1870	1875	CGTCA-motif	cis-acting regulatory element involved in the MeJA-responsiveness
PdMADS26	476	482	ABRE	cis-acting element involved in the abscisic acid responsiveness
PdMADS26	477	482	ABRE	cis-acting element involved in the abscisic acid responsiveness
PdMADS26	1632	1637	ABRE	cis-acting element involved in the abscisic acid responsiveness
PdMADS26	1785	1794	ABRE	cis-acting element involved in the abscisic acid responsiveness
PdMADS26	1787	1793	ABRE	cis-acting element involved in the abscisic acid responsiveness
PdMADS26	1788	1793	ABRE	cis-acting element involved in the abscisic acid responsiveness
PdMADS26	1974	1983	TCA-element	cis-acting element involved in salicylic acid responsiveness
PdMADS26	363	369	TGA-element	auxin-responsive element
PdMADS26	888	894	TGA-element	auxin-responsive element
PdMADS26	1584	1590	LTR	cis-acting element involved in low-temperature responsiveness
PdMADS26	1971	1977	LTR	cis-acting element involved in low-temperature responsiveness
PdMADS26	1771	1777	CAT-box	cis-acting regulatory element related to meristem expression
PdMADS27	25	30	ABRE	cis-acting element involved in the abscisic acid responsiveness
PdMADS27	1363	1368	ABRE	cis-acting element involved in the abscisic acid responsiveness
PdMADS27	1587	1596	TCA-element	cis-acting element involved in salicylic acid responsiveness
PdMADS27	755	764	TC-rich repeats	cis-acting element involved in defense and stress responsiveness
PdMADS27	1469	1475	LTR	cis-acting element involved in low-temperature responsiveness
PdMADS27	1690	1696	LTR	cis-acting element involved in low-temperature responsiveness
PdMADS27	629	638	O2-site	cis-acting regulatory element involved in zein metabolism regulation
PdMADS27	16	22	ARE	cis-acting regulatory element essential for the anaerobic induction
PdMADS28	976	982	ARE	cis-acting regulatory element essential for the anaerobic induction
PdMADS28	1023	1029	ARE	cis-acting regulatory element essential for the anaerobic induction
PdMADS28	1838	1844	ARE	cis-acting regulatory element essential for the anaerobic induction
PdMADS28	1478	1485	TATC-box	cis-acting element involved in gibberellin-responsiveness
PdMADS28	748	754	CAT-box	cis-acting regulatory element related to meristem expression
PdMADS28	527	534	GCN4_motif	cis-regulatory element involved in endosperm expression
PdMADS28	1620	1627	P-box	gibberellin-responsive element
PdMADS28	1744	1753	TCA-element	cis-acting element involved in salicylic acid responsiveness
PdMADS28	798	803	CGTCA-motif	cis-acting regulatory element involved in the MeJA-responsiveness
PdMADS28	798	803	TGACG-motif	cis-acting regulatory element involved in the MeJA-responsiveness
PdMADS29	275	281	TGA-element	auxin-responsive element
PdMADS29	306	312	ARE	cis-acting regulatory element essential for the anaerobic induction
PdMADS29	317	323	ARE	cis-acting regulatory element essential for the anaerobic induction
PdMADS29	1949	1958	circadian	cis-acting regulatory element involved in circadian control
PdMADS29	1709	1716	P-box	gibberellin-responsive element
PdMADS29	167	172	TGACG-motif	cis-acting regulatory element involved in the MeJA-responsiveness
PdMADS29	167	172	CGTCA-motif	cis-acting regulatory element involved in the MeJA-responsiveness
PdMADS29	149	154	ABRE	cis-acting element involved in the abscisic acid responsiveness
PdMADS29	165	170	ABRE	cis-acting element involved in the abscisic acid responsiveness
PdMADS29	1482	1491	TC-rich repeats	cis-acting element involved in defense and stress responsiveness
PdMADS29	1580	1589	TC-rich repeats	cis-acting element involved in defense and stress responsiveness
PdMADS29	1698	1707	TC-rich repeats	cis-acting element involved in defense and stress responsiveness
PdMADS30	517	526	O2-site	cis-acting regulatory element involved in zein metabolism regulation
PdMADS30	799	808	O2-site	cis-acting regulatory element involved in zein metabolism regulation
PdMADS30	1715	1723	O2-site	cis-acting regulatory element involved in zein metabolism regulation
PdMADS30	419	425	ARE	cis-acting regulatory element essential for the anaerobic induction
PdMADS30	1432	1438	ARE	cis-acting regulatory element essential for the anaerobic induction
PdMADS30	860	869	TCA-element	cis-acting element involved in salicylic acid responsiveness
PdMADS30	343	348	TGACG-motif	cis-acting regulatory element involved in the MeJA-responsiveness
PdMADS30	343	348	CGTCA-motif	cis-acting regulatory element involved in the MeJA-responsiveness
PdMADS30	437	446	WUN-motif	wound-responsive element
PdMADS30	1487	1494	P-box	gibberellin-responsive element
PdMADS31	607	613	CAT-box	cis-acting regulatory element related to meristem expression
PdMADS31	1190	1199	O2-site	cis-acting regulatory element involved in zein metabolism regulation
PdMADS31	1818	1824	ARE	cis-acting regulatory element essential for the anaerobic induction
PdMADS31	1945	1951	ARE	cis-acting regulatory element essential for the anaerobic induction
PdMADS31	417	424	TATC-box	cis-acting element involved in gibberellin-responsiveness
PdMADS31	1973	1982	TCA-element	cis-acting element involved in salicylic acid responsiveness
PdMADS31	1047	1052	CGTCA-motif	cis-acting regulatory element involved in the MeJA-responsiveness
PdMADS31	1192	1197	CGTCA-motif	cis-acting regulatory element involved in the MeJA-responsiveness
PdMADS31	1195	1200	CGTCA-motif	cis-acting regulatory element involved in the MeJA-responsiveness
PdMADS31	1047	1052	TGACG-motif	cis-acting regulatory element involved in the MeJA-responsiveness
PdMADS31	1192	1197	TGACG-motif	cis-acting regulatory element involved in the MeJA-responsiveness
PdMADS31	1195	1200	TGACG-motif	cis-acting regulatory element involved in the MeJA-responsiveness
PdMADS31	1044	1052	TGA-box	part of an auxin-responsive element
PdMADS31	1738	1744	MBS	MYB binding site involved in drought-inducibility
PdMADS32	1571	1577	CAT-box	cis-acting regulatory element related to meristem expression
PdMADS32	128	135	GARE-motif	gibberellin-responsive element
PdMADS32	328	334	ARE	cis-acting regulatory element essential for the anaerobic induction
PdMADS32	397	403	ARE	cis-acting regulatory element essential for the anaerobic induction
PdMADS32	480	486	ARE	cis-acting regulatory element essential for the anaerobic induction
PdMADS32	638	644	ARE	cis-acting regulatory element essential for the anaerobic induction
PdMADS32	1601	1607	ARE	cis-acting regulatory element essential for the anaerobic induction
PdMADS32	1619	1625	ARE	cis-acting regulatory element essential for the anaerobic induction
PdMADS32	1704	1710	ARE	cis-acting regulatory element essential for the anaerobic induction
PdMADS32	1745	1751	ARE	cis-acting regulatory element essential for the anaerobic induction
PdMADS32	1878	1884	ARE	cis-acting regulatory element essential for the anaerobic induction
PdMADS32	954	963	TC-rich repeats	cis-acting element involved in defense and stress responsiveness
PdMADS32	1843	1852	TC-rich repeats	cis-acting element involved in defense and stress responsiveness
PdMADS32	685	690	ABRE	cis-acting element involved in the abscisic acid responsiveness
PdMADS32	1165	1170	ABRE	cis-acting element involved in the abscisic acid responsiveness
PdMADS32	1453	1458	CGTCA-motif	cis-acting regulatory element involved in the MeJA-responsiveness
PdMADS32	1453	1458	TGACG-motif	cis-acting regulatory element involved in the MeJA-responsiveness
PdMADS32	315	321	MBS	MYB binding site involved in drought-inducibility
PdMADS32	1046	1053	P-box	gibberellin-responsive element
PdMADS32	1563	1570	P-box	gibberellin-responsive element
PdMADS33	119	126	P-box	gibberellin-responsive element
PdMADS33	1184	1190	MBS	MYB binding site involved in drought-inducibility
PdMADS33	990	995	ABRE	cis-acting element involved in the abscisic acid responsiveness
PdMADS33	1673	1679	ABRE	cis-acting element involved in the abscisic acid responsiveness
PdMADS33	1674	1679	ABRE	cis-acting element involved in the abscisic acid responsiveness
PdMADS33	1785	1790	ABRE	cis-acting element involved in the abscisic acid responsiveness
PdMADS33	1912	1917	ABRE	cis-acting element involved in the abscisic acid responsiveness
PdMADS33	61	67	ARE	cis-acting regulatory element essential for the anaerobic induction
PdMADS33	144	150	ARE	cis-acting regulatory element essential for the anaerobic induction
PdMADS33	986	992	ARE	cis-acting regulatory element essential for the anaerobic induction
PdMADS33	1837	1845	O2-site	cis-acting regulatory element involved in zein metabolism regulation
PdMADS33	1908	1917	O2-site	cis-acting regulatory element involved in zein metabolism regulation
PdMADS34	1405	1411	LTR	cis-acting element involved in low-temperature responsiveness
PdMADS34	350	357	TATC-box	cis-acting element involved in gibberellin-responsiveness
PdMADS34	1284	1291	TATC-box	cis-acting element involved in gibberellin-responsiveness
PdMADS34	1412	1419	TATC-box	cis-acting element involved in gibberellin-responsiveness
PdMADS34	17	23	ARE	cis-acting regulatory element essential for the anaerobic induction
PdMADS34	221	227	ARE	cis-acting regulatory element essential for the anaerobic induction
PdMADS34	961	967	ARE	cis-acting regulatory element essential for the anaerobic induction
PdMADS34	1155	1161	ARE	cis-acting regulatory element essential for the anaerobic induction
PdMADS34	489	494	ABRE	cis-acting element involved in the abscisic acid responsiveness
PdMADS34	613	618	CGTCA-motif	cis-acting regulatory element involved in the MeJA-responsiveness
PdMADS34	613	618	TGACG-motif	cis-acting regulatory element involved in the MeJA-responsiveness
PdMADS34	1632	1641	TCA-element	cis-acting element involved in salicylic acid responsiveness
PdMADS34	1462	1471	WUN-motif	wound-responsive element
PdMADS34	841	847	MBS	MYB binding site involved in drought-inducibility
PdMADS34	578	585	P-box	gibberellin-responsive element
PdMADS35	1196	1205	TCA-element	cis-acting element involved in salicylic acid responsiveness
PdMADS35	447	456	ABRE	cis-acting element involved in the abscisic acid responsiveness
PdMADS35	449	455	ABRE	cis-acting element involved in the abscisic acid responsiveness
PdMADS35	450	455	ABRE	cis-acting element involved in the abscisic acid responsiveness
PdMADS35	966	971	ABRE	cis-acting element involved in the abscisic acid responsiveness
PdMADS35	1012	1021	ABRE	cis-acting element involved in the abscisic acid responsiveness
PdMADS35	1014	1020	ABRE	cis-acting element involved in the abscisic acid responsiveness
PdMADS35	1015	1020	ABRE	cis-acting element involved in the abscisic acid responsiveness
PdMADS35	1059	1064	ABRE	cis-acting element involved in the abscisic acid responsiveness
PdMADS35	1534	1539	ABRE	cis-acting element involved in the abscisic acid responsiveness
PdMADS35	1888	1894	ABRE	cis-acting element involved in the abscisic acid responsiveness
PdMADS35	1889	1894	ABRE	cis-acting element involved in the abscisic acid responsiveness
PdMADS35	1018	1023	CGTCA-motif	cis-acting regulatory element involved in the MeJA-responsiveness
PdMADS35	1018	1023	TGACG-motif	cis-acting regulatory element involved in the MeJA-responsiveness
PdMADS35	956	965	O2-site	cis-acting regulatory element involved in zein metabolism regulation
PdMADS35	1174	1180	CAT-box	cis-acting regulatory element related to meristem expression
PdMADS35	114	120	ARE	cis-acting regulatory element essential for the anaerobic induction
PdMADS35	165	171	ARE	cis-acting regulatory element essential for the anaerobic induction
PdMADS35	1575	1581	ARE	cis-acting regulatory element essential for the anaerobic induction
PdMADS35	1580	1586	ARE	cis-acting regulatory element essential for the anaerobic induction
PdMADS35	1585	1591	ARE	cis-acting regulatory element essential for the anaerobic induction
PdMADS35	1590	1596	ARE	cis-acting regulatory element essential for the anaerobic induction
PdMADS35	1851	1857	ARE	cis-acting regulatory element essential for the anaerobic induction
PdMADS35	1987	1993	ARE	cis-acting regulatory element essential for the anaerobic induction
PdMADS36	1071	1080	O2-site	cis-acting regulatory element involved in zein metabolism regulation
PdMADS36	223	229	TGA-element	auxin-responsive element
PdMADS36	924	930	ARE	cis-acting regulatory element essential for the anaerobic induction
PdMADS36	948	954	ARE	cis-acting regulatory element essential for the anaerobic induction
PdMADS36	1560	1566	ARE	cis-acting regulatory element essential for the anaerobic induction
PdMADS36	96	101	ABRE	cis-acting element involved in the abscisic acid responsiveness
PdMADS36	109	115	ABRE	cis-acting element involved in the abscisic acid responsiveness
PdMADS36	110	115	ABRE	cis-acting element involved in the abscisic acid responsiveness
PdMADS36	1103	1108	ABRE	cis-acting element involved in the abscisic acid responsiveness
PdMADS36	1859	1868	TC-rich repeats	cis-acting element involved in defense and stress responsiveness
PdMADS36	793	802	TCA-element	cis-acting element involved in salicylic acid responsiveness
PdMADS36	987	994	P-box	gibberellin-responsive element
PdMADS36	1370	1377	P-box	gibberellin-responsive element
PdMADS36	1636	1645	WUN-motif	wound-responsive element
PdMADS37	415	421	CAT-box	cis-acting regulatory element related to meristem expression
PdMADS37	1330	1336	ABRE	cis-acting element involved in the abscisic acid responsiveness
PdMADS37	1331	1336	ABRE	cis-acting element involved in the abscisic acid responsiveness
PdMADS38	911	920	TCA-element	cis-acting element involved in salicylic acid responsiveness
PdMADS38	261	270	ABRE	cis-acting element involved in the abscisic acid responsiveness
PdMADS38	263	269	ABRE	cis-acting element involved in the abscisic acid responsiveness
PdMADS38	264	269	ABRE	cis-acting element involved in the abscisic acid responsiveness
PdMADS38	1664	1669	ABRE	cis-acting element involved in the abscisic acid responsiveness
PdMADS38	1762	1768	ABRE	cis-acting element involved in the abscisic acid responsiveness
PdMADS38	1763	1768	ABRE	cis-acting element involved in the abscisic acid responsiveness
PdMADS38	1284	1293	WUN-motif	wound-responsive element
PdMADS38	776	782	MBS	MYB binding site involved in drought-inducibility
PdMADS38	361	367	ARE	cis-acting regulatory element essential for the anaerobic induction
PdMADS38	438	444	ARE	cis-acting regulatory element essential for the anaerobic induction
PdMADS38	1506	1512	ARE	cis-acting regulatory element essential for the anaerobic induction
PdMADS39	1486	1495	ABRE	cis-acting element involved in the abscisic acid responsiveness
PdMADS39	1488	1494	ABRE	cis-acting element involved in the abscisic acid responsiveness
PdMADS39	1489	1494	ABRE	cis-acting element involved in the abscisic acid responsiveness
PdMADS39	1521	1530	ABRE	cis-acting element involved in the abscisic acid responsiveness
PdMADS39	1813	1818	TGACG-motif	cis-acting regulatory element involved in the MeJA-responsiveness
PdMADS39	1813	1818	CGTCA-motif	cis-acting regulatory element involved in the MeJA-responsiveness
PdMADS39	1346	1352	MBS	MYB binding site involved in drought-inducibility
PdMADS39	29	35	CAT-box	cis-acting regulatory element related to meristem expression
PdMADS39	836	842	ARE	cis-acting regulatory element essential for the anaerobic induction
PdMADS39	1423	1429	ARE	cis-acting regulatory element essential for the anaerobic induction
PdMADS40	1404	1411	AuxRR-core	cis-acting regulatory element involved in auxin responsiveness
PdMADS40	18	24	MBS	MYB binding site involved in drought-inducibility
PdMADS40	170	176	MBS	MYB binding site involved in drought-inducibility
PdMADS40	772	778	MBS	MYB binding site involved in drought-inducibility
PdMADS40	1575	1581	MBS	MYB binding site involved in drought-inducibility
PdMADS40	765	773	ABRE	cis-acting element involved in the abscisic acid responsiveness
PdMADS40	766	771	ABRE	cis-acting element involved in the abscisic acid responsiveness
PdMADS40	1810	1815	ABRE	cis-acting element involved in the abscisic acid responsiveness
PdMADS40	591	596	TGACG-motif	cis-acting regulatory element involved in the MeJA-responsiveness
PdMADS40	591	596	CGTCA-motif	cis-acting regulatory element involved in the MeJA-responsiveness
PdMADS40	58	67	TCA-element	cis-acting element involved in salicylic acid responsiveness
PdMADS40	1903	1909	CAT-box	cis-acting regulatory element related to meristem expression
PdMADS41	50	57	GCN4_motif	cis-regulatory element involved in endosperm expression
PdMADS41	1285	1290	TGACG-motif	cis-acting regulatory element involved in the MeJA-responsiveness
PdMADS41	1799	1804	TGACG-motif	cis-acting regulatory element involved in the MeJA-responsiveness
PdMADS41	1285	1290	CGTCA-motif	cis-acting regulatory element involved in the MeJA-responsiveness
PdMADS41	1799	1804	CGTCA-motif	cis-acting regulatory element involved in the MeJA-responsiveness
PdMADS41	1332	1341	O2-site	cis-acting regulatory element involved in zein metabolism regulation
PdMADS41	1862	1869	GARE-motif	gibberellin-responsive element
PdMADS41	375	381	LTR	cis-acting element involved in low-temperature responsiveness
PdMADS42	1120	1127	TATC-box	cis-acting element involved in gibberellin-responsiveness
PdMADS42	76	82	ARE	cis-acting regulatory element essential for the anaerobic induction
PdMADS42	168	174	ARE	cis-acting regulatory element essential for the anaerobic induction
PdMADS42	198	204	ARE	cis-acting regulatory element essential for the anaerobic induction
PdMADS42	1163	1172	circadian	cis-acting regulatory element involved in circadian control
PdMADS42	1438	1444	CAT-box	cis-acting regulatory element related to meristem expression
PdMADS42	366	372	MBS	MYB binding site involved in drought-inducibility
PdMADS42	1225	1231	MBS	MYB binding site involved in drought-inducibility
PdMADS42	1260	1266	MBS	MYB binding site involved in drought-inducibility
PdMADS42	1750	1756	MBS	MYB binding site involved in drought-inducibility
PdMADS42	533	540	P-box	gibberellin-responsive element
PdMADS42	203	208	TGACG-motif	cis-acting regulatory element involved in the MeJA-responsiveness
PdMADS42	344	349	TGACG-motif	cis-acting regulatory element involved in the MeJA-responsiveness
PdMADS42	203	208	CGTCA-motif	cis-acting regulatory element involved in the MeJA-responsiveness
PdMADS42	344	349	CGTCA-motif	cis-acting regulatory element involved in the MeJA-responsiveness
PdMADS42	14	19	ABRE	cis-acting element involved in the abscisic acid responsiveness
PdMADS42	138	147	ABRE	cis-acting element involved in the abscisic acid responsiveness
PdMADS42	140	146	ABRE	cis-acting element involved in the abscisic acid responsiveness
PdMADS42	141	146	ABRE	cis-acting element involved in the abscisic acid responsiveness
PdMADS42	342	347	ABRE	cis-acting element involved in the abscisic acid responsiveness
PdMADS42	590	595	ABRE	cis-acting element involved in the abscisic acid responsiveness
PdMADS42	1728	1734	ABRE	cis-acting element involved in the abscisic acid responsiveness
PdMADS42	1729	1734	ABRE	cis-acting element involved in the abscisic acid responsiveness
PdMADS42	1820	1825	ABRE	cis-acting element involved in the abscisic acid responsiveness
PdMADS42	664	673	TC-rich repeats	cis-acting element involved in defense and stress responsiveness
PdMADS42	1858	1867	TCA-element	cis-acting element involved in salicylic acid responsiveness
PdMADS43	884	891	P-box	gibberellin-responsive element
PdMADS43	972	979	P-box	gibberellin-responsive element
PdMADS43	1750	1757	P-box	gibberellin-responsive element
PdMADS43	60	66	MBS	MYB binding site involved in drought-inducibility
PdMADS43	88	94	MBS	MYB binding site involved in drought-inducibility
PdMADS43	1319	1324	TGACG-motif	cis-acting regulatory element involved in the MeJA-responsiveness
PdMADS43	106	112	CAT-box	cis-acting regulatory element related to meristem expression
PdMADS43	1654	1660	CAT-box	cis-acting regulatory element related to meristem expression
PdMADS43	1319	1324	CGTCA-motif	cis-acting regulatory element involved in the MeJA-responsiveness
PdMADS43	20	27	ABRE	cis-acting element involved in the abscisic acid responsiveness
PdMADS43	23	32	ABRE	cis-acting element involved in the abscisic acid responsiveness
PdMADS43	26	31	ABRE	cis-acting element involved in the abscisic acid responsiveness
PdMADS43	1077	1082	ABRE	cis-acting element involved in the abscisic acid responsiveness
PdMADS43	1466	1475	ABRE	cis-acting element involved in the abscisic acid responsiveness
PdMADS43	1893	1899	ARE	cis-acting regulatory element essential for the anaerobic induction
PdMADS43	1902	1908	ARE	cis-acting regulatory element essential for the anaerobic induction
PdMADS43	1263	1272	O2-site	cis-acting regulatory element involved in zein metabolism regulation
PdMADS44	497	506	O2-site	cis-acting regulatory element involved in zein metabolism regulation
PdMADS44	476	482	GC-motif	enhancer-like element involved in anoxic specific inducibility
PdMADS44	189	195	CAT-box	cis-acting regulatory element related to meristem expression
PdMADS44	770	776	CAT-box	cis-acting regulatory element related to meristem expression
PdMADS44	144	150	ARE	cis-acting regulatory element essential for the anaerobic induction
PdMADS44	902	908	ARE	cis-acting regulatory element essential for the anaerobic induction
PdMADS44	1843	1849	ARE	cis-acting regulatory element essential for the anaerobic induction
PdMADS44	718	723	ABRE	cis-acting element involved in the abscisic acid responsiveness
PdMADS44	1471	1476	TGACG-motif	cis-acting regulatory element involved in the MeJA-responsiveness
PdMADS44	1471	1476	CGTCA-motif	cis-acting regulatory element involved in the MeJA-responsiveness
PdMADS45	1414	1420	MBS	MYB binding site involved in drought-inducibility
PdMADS45	1225	1232	P-box	gibberellin-responsive element
PdMADS45	1084	1089	TGACG-motif	cis-acting regulatory element involved in the MeJA-responsiveness
PdMADS45	1084	1089	CGTCA-motif	cis-acting regulatory element involved in the MeJA-responsiveness
PdMADS45	1067	1076	TC-rich repeats	cis-acting element involved in defense and stress responsiveness
PdMADS45	1744	1753	TC-rich repeats	cis-acting element involved in defense and stress responsiveness
PdMADS45	130	136	ARE	cis-acting regulatory element essential for the anaerobic induction
PdMADS45	201	207	ARE	cis-acting regulatory element essential for the anaerobic induction
PdMADS45	352	358	ARE	cis-acting regulatory element essential for the anaerobic induction
PdMADS45	1407	1413	ARE	cis-acting regulatory element essential for the anaerobic induction
PdMADS45	1260	1266	LTR	cis-acting element involved in low-temperature responsiveness
PdMADS45	177	186	circadian	cis-acting regulatory element involved in circadian control
PdMADS45	689	698	O2-site	cis-acting regulatory element involved in zein metabolism regulation
PdMADS45	500	506	CAT-box	cis-acting regulatory element related to meristem expression
PdMADS45	539	545	CAT-box	cis-acting regulatory element related to meristem expression
PdMADS46	937	943	ARE	cis-acting regulatory element essential for the anaerobic induction
PdMADS46	1870	1876	ARE	cis-acting regulatory element essential for the anaerobic induction
PdMADS46	838	846	O2-site	cis-acting regulatory element involved in zein metabolism regulation
PdMADS46	585	594	TC-rich repeats	cis-acting element involved in defense and stress responsiveness
PdMADS47	772	778	MBS	MYB binding site involved in drought-inducibility
PdMADS47	279	287	ABRE	cis-acting element involved in the abscisic acid responsiveness
PdMADS47	280	285	ABRE	cis-acting element involved in the abscisic acid responsiveness
PdMADS47	698	703	ABRE	cis-acting element involved in the abscisic acid responsiveness
PdMADS47	1065	1070	ABRE	cis-acting element involved in the abscisic acid responsiveness
PdMADS47	1300	1305	TGACG-motif	cis-acting regulatory element involved in the MeJA-responsiveness
PdMADS47	1366	1371	TGACG-motif	cis-acting regulatory element involved in the MeJA-responsiveness
PdMADS47	1300	1305	CGTCA-motif	cis-acting regulatory element involved in the MeJA-responsiveness
PdMADS47	1366	1371	CGTCA-motif	cis-acting regulatory element involved in the MeJA-responsiveness
PdMADS47	917	923	ARE	cis-acting regulatory element essential for the anaerobic induction
PdMADS47	1321	1327	ARE	cis-acting regulatory element essential for the anaerobic induction
PdMADS47	1708	1714	ARE	cis-acting regulatory element essential for the anaerobic induction
PdMADS47	1777	1783	ARE	cis-acting regulatory element essential for the anaerobic induction
PdMADS47	928	934	TGA-element	auxin-responsive element
PdMADS47	998	1004	TGA-element	auxin-responsive element
PdMADS47	1650	1658	O2-site	cis-acting regulatory element involved in zein metabolism regulation
PdMADS47	287	296	MSA-like	cis-acting element involved in cell cycle regulation
PdMADS47	32	41	circadian	cis-acting regulatory element involved in circadian control
PdMADS48	590	599	O2-site	cis-acting regulatory element involved in zein metabolism regulation
PdMADS48	1253	1261	O2-site	cis-acting regulatory element involved in zein metabolism regulation
PdMADS48	1780	1786	CAT-box	cis-acting regulatory element related to meristem expression
PdMADS48	940	946	ARE	cis-acting regulatory element essential for the anaerobic induction
PdMADS48	1490	1496	ARE	cis-acting regulatory element essential for the anaerobic induction
PdMADS48	67	76	TC-rich repeats	cis-acting element involved in defense and stress responsiveness
PdMADS48	45	54	ABRE	cis-acting element involved in the abscisic acid responsiveness
PdMADS48	430	435	ABRE	cis-acting element involved in the abscisic acid responsiveness
PdMADS48	1591	1596	CGTCA-motif	cis-acting regulatory element involved in the MeJA-responsiveness
PdMADS48	1591	1596	TGACG-motif	cis-acting regulatory element involved in the MeJA-responsiveness
PdMADS49	562	568	ARE	cis-acting regulatory element essential for the anaerobic induction
PdMADS49	717	723	ARE	cis-acting regulatory element essential for the anaerobic induction
PdMADS49	1348	1354	LTR	cis-acting element involved in low-temperature responsiveness
PdMADS49	125	131	MBS	MYB binding site involved in drought-inducibility
PdMADS49	604	610	MBS	MYB binding site involved in drought-inducibility
PdMADS49	861	867	MBS	MYB binding site involved in drought-inducibility
PdMADS49	1178	1184	MBS	MYB binding site involved in drought-inducibility
PdMADS49	1024	1029	CGTCA-motif	cis-acting regulatory element involved in the MeJA-responsiveness
PdMADS49	1024	1029	TGACG-motif	cis-acting regulatory element involved in the MeJA-responsiveness
PdMADS50	432	440.5	MSA-like	cis-acting element involved in cell cycle regulation
PdMADS50	1567	1576	O2-site	cis-acting regulatory element involved in zein metabolism regulation
PdMADS50	1541	1550	circadian	cis-acting regulatory element involved in circadian control
PdMADS50	280	286	ARE	cis-acting regulatory element essential for the anaerobic induction
PdMADS50	352	358	ARE	cis-acting regulatory element essential for the anaerobic induction
PdMADS50	251	257	TGA-element	auxin-responsive element
PdMADS50	1923	1932	TCA-element	cis-acting element involved in salicylic acid responsiveness
PdMADS50	1977	1986	TCA-element	cis-acting element involved in salicylic acid responsiveness
PdMADS50	620	625	TGACG-motif	cis-acting regulatory element involved in the MeJA-responsiveness
PdMADS50	874	879	TGACG-motif	cis-acting regulatory element involved in the MeJA-responsiveness
PdMADS50	620	625	CGTCA-motif	cis-acting regulatory element involved in the MeJA-responsiveness
PdMADS50	874	879	CGTCA-motif	cis-acting regulatory element involved in the MeJA-responsiveness
PdMADS50	664	669	ABRE	cis-acting element involved in the abscisic acid responsiveness
PdMADS50	1141	1147	ABRE	cis-acting element involved in the abscisic acid responsiveness
PdMADS50	1142	1147	ABRE	cis-acting element involved in the abscisic acid responsiveness
PdMADS50	1990	1997	P-box	gibberellin-responsive element
PdMADS51	662	670.5	MSA-like	cis-acting element involved in cell cycle regulation
PdMADS51	664	673	MSA-like	cis-acting element involved in cell cycle regulation
PdMADS51	741	750	MSA-like	cis-acting element involved in cell cycle regulation
PdMADS51	1643	1649	ARE	cis-acting regulatory element essential for the anaerobic induction
PdMADS51	1836	1842	ARE	cis-acting regulatory element essential for the anaerobic induction
PdMADS51	1431	1436	ABRE	cis-acting element involved in the abscisic acid responsiveness
PdMADS51	1898	1903	TGACG-motif	cis-acting regulatory element involved in the MeJA-responsiveness
PdMADS51	1898	1903	CGTCA-motif	cis-acting regulatory element involved in the MeJA-responsiveness
PdMADS51	140	146	MBS	MYB binding site involved in drought-inducibility
PdMADS51	1341	1348	P-box	gibberellin-responsive element
PdMADS51	1434	1441	GCN4_motif	cis-regulatory element involved in endosperm expression
PdMADS52	422	431	O2-site	cis-acting regulatory element involved in zein metabolism regulation
PdMADS52	535	541	TGA-element	auxin-responsive element
PdMADS52	330	336	ARE	cis-acting regulatory element essential for the anaerobic induction
PdMADS52	763	769	ABRE	cis-acting element involved in the abscisic acid responsiveness
PdMADS52	764	769	ABRE	cis-acting element involved in the abscisic acid responsiveness
PdMADS52	239	244	CGTCA-motif	cis-acting regulatory element involved in the MeJA-responsiveness
PdMADS52	688	693	CGTCA-motif	cis-acting regulatory element involved in the MeJA-responsiveness
PdMADS52	1659	1664	CGTCA-motif	cis-acting regulatory element involved in the MeJA-responsiveness
PdMADS52	1782	1787	CGTCA-motif	cis-acting regulatory element involved in the MeJA-responsiveness
PdMADS52	239	244	TGACG-motif	cis-acting regulatory element involved in the MeJA-responsiveness
PdMADS52	688	693	TGACG-motif	cis-acting regulatory element involved in the MeJA-responsiveness
PdMADS52	1659	1664	TGACG-motif	cis-acting regulatory element involved in the MeJA-responsiveness
PdMADS52	1782	1787	TGACG-motif	cis-acting regulatory element involved in the MeJA-responsiveness
PdMADS52	706	715	TCA-element	cis-acting element involved in salicylic acid responsiveness
PdMADS52	1919	1928	TCA-element	cis-acting element involved in salicylic acid responsiveness
PdMADS52	380	389	TC-rich repeats	cis-acting element involved in defense and stress responsiveness
PdMADS52	336	343	P-box	gibberellin-responsive element
PdMADS52	691	697	MBS	MYB binding site involved in drought-inducibility
PdMADS52	1006	1012	MBS	MYB binding site involved in drought-inducibility
PdMADS52	1513	1520	GCN4_motif	cis-regulatory element involved in endosperm expression
PdMADS53	179	185	ARE	cis-acting regulatory element essential for the anaerobic induction
PdMADS53	953	959	ARE	cis-acting regulatory element essential for the anaerobic induction
PdMADS53	1334	1340	ARE	cis-acting regulatory element essential for the anaerobic induction
PdMADS53	1367	1373	ARE	cis-acting regulatory element essential for the anaerobic induction
PdMADS53	1396	1402	ARE	cis-acting regulatory element essential for the anaerobic induction
PdMADS53	1858	1864	ARE	cis-acting regulatory element essential for the anaerobic induction
PdMADS53	97	105	O2-site	cis-acting regulatory element involved in zein metabolism regulation
PdMADS53	1095	1102	GARE-motif	gibberellin-responsive element
PdMADS53	1756	1762	LTR	cis-acting element involved in low-temperature responsiveness
PdMADS53	87	94	P-box	gibberellin-responsive element
PdMADS53	604	613	TCA-element	cis-acting element involved in salicylic acid responsiveness
PdMADS53	801	807	ABRE	cis-acting element involved in the abscisic acid responsiveness
PdMADS53	802	807	ABRE	cis-acting element involved in the abscisic acid responsiveness
PdMADS53	965	970	ABRE	cis-acting element involved in the abscisic acid responsiveness
PdMADS53	1529	1534	ABRE	cis-acting element involved in the abscisic acid responsiveness
PdMADS53	1569	1574	ABRE	cis-acting element involved in the abscisic acid responsiveness
PdMADS53	116	121	CGTCA-motif	cis-acting regulatory element involved in the MeJA-responsiveness
PdMADS53	116	121	TGACG-motif	cis-acting regulatory element involved in the MeJA-responsiveness
PdMADS54	1412	1421	TCA-element	cis-acting element involved in salicylic acid responsiveness
PdMADS54	824	830	ABRE	cis-acting element involved in the abscisic acid responsiveness
PdMADS54	825	830	ABRE	cis-acting element involved in the abscisic acid responsiveness
PdMADS54	1982	1987	ABRE	cis-acting element involved in the abscisic acid responsiveness
PdMADS54	850	855	CGTCA-motif	cis-acting regulatory element involved in the MeJA-responsiveness
PdMADS54	850	855	TGACG-motif	cis-acting regulatory element involved in the MeJA-responsiveness
PdMADS54	1624	1630	MBS	MYB binding site involved in drought-inducibility
PdMADS54	383	390	P-box	gibberellin-responsive element
PdMADS54	127	133	CAT-box	cis-acting regulatory element related to meristem expression
PdMADS54	389	395	CAT-box	cis-acting regulatory element related to meristem expression
PdMADS54	716	722	CAT-box	cis-acting regulatory element related to meristem expression
PdMADS54	1608	1615	GARE-motif	gibberellin-responsive element
PdMADS54	510	516	ARE	cis-acting regulatory element essential for the anaerobic induction
PdMADS54	969	975	ARE	cis-acting regulatory element essential for the anaerobic induction
PdMADS54	1487	1493	ARE	cis-acting regulatory element essential for the anaerobic induction
PdMADS54	1752	1758	ARE	cis-acting regulatory element essential for the anaerobic induction
PdMADS54	1903	1909	ARE	cis-acting regulatory element essential for the anaerobic induction
PdMADS55	1585	1591	ARE	cis-acting regulatory element essential for the anaerobic induction
PdMADS55	1602	1608	ARE	cis-acting regulatory element essential for the anaerobic induction
PdMADS55	1758	1764	ARE	cis-acting regulatory element essential for the anaerobic induction
PdMADS55	1108	1114	TGA-element	auxin-responsive element
PdMADS55	1387	1394	TATC-box	cis-acting element involved in gibberellin-responsiveness
PdMADS55	656	662	CAT-box	cis-acting regulatory element related to meristem expression
PdMADS55	674	680	CAT-box	cis-acting regulatory element related to meristem expression
PdMADS55	113	120	GARE-motif	gibberellin-responsive element
PdMADS55	976	982	LTR	cis-acting element involved in low-temperature responsiveness
PdMADS55	83	88	ABRE	cis-acting element involved in the abscisic acid responsiveness
PdMADS55	262	271	ABRE	cis-acting element involved in the abscisic acid responsiveness
PdMADS55	264	270	ABRE	cis-acting element involved in the abscisic acid responsiveness
PdMADS55	265	270	ABRE	cis-acting element involved in the abscisic acid responsiveness
PdMADS55	353	362	ABRE	cis-acting element involved in the abscisic acid responsiveness
PdMADS55	355	361	ABRE	cis-acting element involved in the abscisic acid responsiveness
PdMADS55	356	361	ABRE	cis-acting element involved in the abscisic acid responsiveness
PdMADS55	449	458	ABRE	cis-acting element involved in the abscisic acid responsiveness
PdMADS55	500	509	ABRE	cis-acting element involved in the abscisic acid responsiveness
PdMADS55	502	508	ABRE	cis-acting element involved in the abscisic acid responsiveness
PdMADS55	503	508	ABRE	cis-acting element involved in the abscisic acid responsiveness
PdMADS55	665	671	ABRE	cis-acting element involved in the abscisic acid responsiveness
PdMADS55	666	671	ABRE	cis-acting element involved in the abscisic acid responsiveness
PdMADS55	1094	1099	ABRE	cis-acting element involved in the abscisic acid responsiveness
PdMADS55	1155	1160	ABRE	cis-acting element involved in the abscisic acid responsiveness
PdMADS55	1185	1190	ABRE	cis-acting element involved in the abscisic acid responsiveness
PdMADS55	1432	1437	CGTCA-motif	cis-acting regulatory element involved in the MeJA-responsiveness
PdMADS55	1432	1437	TGACG-motif	cis-acting regulatory element involved in the MeJA-responsiveness
PdMADS56	677	682	TGACG-motif	cis-acting regulatory element involved in the MeJA-responsiveness
PdMADS56	1531	1536	TGACG-motif	cis-acting regulatory element involved in the MeJA-responsiveness
PdMADS56	677	682	CGTCA-motif	cis-acting regulatory element involved in the MeJA-responsiveness
PdMADS56	1531	1536	CGTCA-motif	cis-acting regulatory element involved in the MeJA-responsiveness
PdMADS56	1180	1186	LTR	cis-acting element involved in low-temperature responsiveness
PdMADS56	1081	1090	circadian	cis-acting regulatory element involved in circadian control
PdMADS56	1904	1911	GARE-motif	gibberellin-responsive element
PdMADS56	1283	1292	O2-site	cis-acting regulatory element involved in zein metabolism regulation
PdMADS56	1149	1155	TGA-element	auxin-responsive element
PdMADS56	649	656	TATC-box	cis-acting element involved in gibberellin-responsiveness
PdMADS56	767	773	ARE	cis-acting regulatory element essential for the anaerobic induction
PdMADS57	1557	1563	LTR	cis-acting element involved in low-temperature responsiveness
PdMADS57	1789	1795	LTR	cis-acting element involved in low-temperature responsiveness
PdMADS57	1942	1948	LTR	cis-acting element involved in low-temperature responsiveness
PdMADS57	111	118	GARE-motif	gibberellin-responsive element
PdMADS57	1025	1031	TGA-element	auxin-responsive element
PdMADS57	277	283	ARE	cis-acting regulatory element essential for the anaerobic induction
PdMADS57	988	994	ARE	cis-acting regulatory element essential for the anaerobic induction
PdMADS57	1658	1664	ARE	cis-acting regulatory element essential for the anaerobic induction
PdMADS57	65	70	CGTCA-motif	cis-acting regulatory element involved in the MeJA-responsiveness
PdMADS57	65	70	TGACG-motif	cis-acting regulatory element involved in the MeJA-responsiveness
PdMADS57	1007	1016	TCA-element	cis-acting element involved in salicylic acid responsiveness
PdMADS57	1933	1942	TCA-element	cis-acting element involved in salicylic acid responsiveness
PdMADS58	1026	1032	ARE	cis-acting regulatory element essential for the anaerobic induction
PdMADS58	1050	1056	ARE	cis-acting regulatory element essential for the anaerobic induction
PdMADS58	171	180	MSA-like	cis-acting element involved in cell cycle regulation
PdMADS58	398	406	O2-site	cis-acting regulatory element involved in zein metabolism regulation
PdMADS58	751	757	CAT-box	cis-acting regulatory element related to meristem expression
PdMADS58	895	901	CAT-box	cis-acting regulatory element related to meristem expression
PdMADS58	383	390	P-box	gibberellin-responsive element
PdMADS58	1011	1018	P-box	gibberellin-responsive element
PdMADS58	545	554	TCA-element	cis-acting element involved in salicylic acid responsiveness
PdMADS58	860	869	TC-rich repeats	cis-acting element involved in defense and stress responsiveness
PdMADS59	1024	1033	TC-rich repeats	cis-acting element involved in defense and stress responsiveness
PdMADS59	1739	1748	TC-rich repeats	cis-acting element involved in defense and stress responsiveness
PdMADS59	1590	1595	CGTCA-motif	cis-acting regulatory element involved in the MeJA-responsiveness
PdMADS59	1590	1595	TGACG-motif	cis-acting regulatory element involved in the MeJA-responsiveness
PdMADS59	1811	1820	O2-site	cis-acting regulatory element involved in zein metabolism regulation
PdMADS59	662	668	ARE	cis-acting regulatory element essential for the anaerobic induction
PdMADS59	1362	1368	ARE	cis-acting regulatory element essential for the anaerobic induction
PdMADS59	1752	1758	ARE	cis-acting regulatory element essential for the anaerobic induction
PdMADS60	1637	1645	O2-site	cis-acting regulatory element involved in zein metabolism regulation
PdMADS60	691	697	CAT-box	cis-acting regulatory element related to meristem expression
PdMADS60	175	182	P-box	gibberellin-responsive element
PdMADS60	952	961	ABRE	cis-acting element involved in the abscisic acid responsiveness
PdMADS60	954	960	ABRE	cis-acting element involved in the abscisic acid responsiveness
PdMADS60	955	960	ABRE	cis-acting element involved in the abscisic acid responsiveness
PdMADS60	824	833	TCA-element	cis-acting element involved in salicylic acid responsiveness
PdMADS61	31	37	LTR	cis-acting element involved in low-temperature responsiveness
PdMADS61	764	770	LTR	cis-acting element involved in low-temperature responsiveness
PdMADS61	1717	1726	circadian	cis-acting regulatory element involved in circadian control
PdMADS61	1154	1163	O2-site	cis-acting regulatory element involved in zein metabolism regulation
PdMADS61	948	954	TGA-element	auxin-responsive element
PdMADS61	1438	1444	ARE	cis-acting regulatory element essential for the anaerobic induction
PdMADS61	911	916	ABRE	cis-acting element involved in the abscisic acid responsiveness
PdMADS61	1830	1836	ABRE	cis-acting element involved in the abscisic acid responsiveness
PdMADS61	1831	1836	ABRE	cis-acting element involved in the abscisic acid responsiveness
PdMADS61	1364	1373	TC-rich repeats	cis-acting element involved in defense and stress responsiveness
PdMADS61	1002	1009	GCN4_motif	cis-regulatory element involved in endosperm expression
PdMADS62	289	295	TGA-element	auxin-responsive element
PdMADS62	481	487	TGA-element	auxin-responsive element
PdMADS62	1324	1330	TGA-element	auxin-responsive element
PdMADS62	667	673	ARE	cis-acting regulatory element essential for the anaerobic induction
PdMADS62	840	846	ARE	cis-acting regulatory element essential for the anaerobic induction
PdMADS62	1264	1270	LTR	cis-acting element involved in low-temperature responsiveness
PdMADS62	1688	1697	O2-site	cis-acting regulatory element involved in zein metabolism regulation
PdMADS62	1308	1313	ABRE	cis-acting element involved in the abscisic acid responsiveness
PdMADS62	1387	1392	ABRE	cis-acting element involved in the abscisic acid responsiveness
PdMADS62	1582	1589	TATC-box	cis-acting element involved in gibberellin-responsiveness
PdMADS62	860	866	MBS	MYB binding site involved in drought-inducibility
PdMADS62	1949	1956	P-box	gibberellin-responsive element
PdMADS62	238	245	AuxRR-core	cis-acting regulatory element involved in auxin responsiveness
PdMADS62	1312	1321	TC-rich repeats	cis-acting element involved in defense and stress responsiveness
PdMADS63	1879	1885	LTR	cis-acting element involved in low-temperature responsiveness
PdMADS63	1740	1746	GC-motif	enhancer-like element involved in anoxic specific inducibility
PdMADS63	787	793	TGA-element	auxin-responsive element
PdMADS63	839	845	ARE	cis-acting regulatory element essential for the anaerobic induction
PdMADS63	1483	1489	ARE	cis-acting regulatory element essential for the anaerobic induction
PdMADS63	1606	1612	ARE	cis-acting regulatory element essential for the anaerobic induction
PdMADS63	1819	1825	ARE	cis-acting regulatory element essential for the anaerobic induction
PdMADS63	1865	1871	ARE	cis-acting regulatory element essential for the anaerobic induction
PdMADS63	1876	1882	ARE	cis-acting regulatory element essential for the anaerobic induction
PdMADS63	1900	1906	ARE	cis-acting regulatory element essential for the anaerobic induction
PdMADS63	1066	1071	TGACG-motif	cis-acting regulatory element involved in the MeJA-responsiveness
PdMADS63	1395	1400	TGACG-motif	cis-acting regulatory element involved in the MeJA-responsiveness
PdMADS63	1663	1668	TGACG-motif	cis-acting regulatory element involved in the MeJA-responsiveness
PdMADS63	1066	1071	CGTCA-motif	cis-acting regulatory element involved in the MeJA-responsiveness
PdMADS63	1395	1400	CGTCA-motif	cis-acting regulatory element involved in the MeJA-responsiveness
PdMADS63	1663	1668	CGTCA-motif	cis-acting regulatory element involved in the MeJA-responsiveness
PdMADS63	853	858	ABRE	cis-acting element involved in the abscisic acid responsiveness
PdMADS63	1555	1560	ABRE	cis-acting element involved in the abscisic acid responsiveness
PdMADS63	1700	1706	ABRE	cis-acting element involved in the abscisic acid responsiveness
PdMADS63	1701	1706	ABRE	cis-acting element involved in the abscisic acid responsiveness
PdMADS63	161	170	TC-rich repeats	cis-acting element involved in defense and stress responsiveness
PdMADS63	433	442	TCA-element	cis-acting element involved in salicylic acid responsiveness
PdMADS63	1803	1810	P-box	gibberellin-responsive element
PdMADS63	778	784	MBS	MYB binding site involved in drought-inducibility
PdMADS63	1894	1901	AuxRR-core	cis-acting regulatory element involved in auxin responsiveness
PdMADS64	363	370	GARE-motif	gibberellin-responsive element
PdMADS64	238	247	O2-site	cis-acting regulatory element involved in zein metabolism regulation
PdMADS64	962	968	TGA-element	auxin-responsive element
PdMADS64	1963	1969	TGA-element	auxin-responsive element
PdMADS64	245	251	ARE	cis-acting regulatory element essential for the anaerobic induction
PdMADS64	893	899	ARE	cis-acting regulatory element essential for the anaerobic induction
PdMADS64	1326	1332	ARE	cis-acting regulatory element essential for the anaerobic induction
PdMADS64	398	403	ABRE	cis-acting element involved in the abscisic acid responsiveness
PdMADS64	382	391	TC-rich repeats	cis-acting element involved in defense and stress responsiveness
PdMADS64	1599	1608	TC-rich repeats	cis-acting element involved in defense and stress responsiveness
PdMADS64	59	65	MBS	MYB binding site involved in drought-inducibility
PdMADS64	967	973	MBS	MYB binding site involved in drought-inducibility
PdMADS64	1269	1275	MBS	MYB binding site involved in drought-inducibility
PdMADS64	1344	1350	MBS	MYB binding site involved in drought-inducibility
PdMADS64	1472	1478	MBS	MYB binding site involved in drought-inducibility
PdMADS65	1948	1954	MBS	MYB binding site involved in drought-inducibility
PdMADS65	106	115	TCA-element	cis-acting element involved in salicylic acid responsiveness
PdMADS65	903	908	ABRE	cis-acting element involved in the abscisic acid responsiveness
PdMADS65	1457	1462	ABRE	cis-acting element involved in the abscisic acid responsiveness
PdMADS65	80	88	RY-element	cis-acting regulatory element involved in seed-specific regulation
PdMADS65	748	756	RY-element	cis-acting regulatory element involved in seed-specific regulation
PdMADS65	234	241	GARE-motif	gibberellin-responsive element
PdMADS66	389	398	TCA-element	cis-acting element involved in salicylic acid responsiveness
PdMADS66	1153	1162	TC-rich repeats	cis-acting element involved in defense and stress responsiveness
PdMADS66	522	527	ABRE	cis-acting element involved in the abscisic acid responsiveness
PdMADS66	902	909	ABRE	cis-acting element involved in the abscisic acid responsiveness
PdMADS66	300	305	CGTCA-motif	cis-acting regulatory element involved in the MeJA-responsiveness
PdMADS66	303	308	CGTCA-motif	cis-acting regulatory element involved in the MeJA-responsiveness
PdMADS66	1898	1903	CGTCA-motif	cis-acting regulatory element involved in the MeJA-responsiveness
PdMADS66	300	305	TGACG-motif	cis-acting regulatory element involved in the MeJA-responsiveness
PdMADS66	303	308	TGACG-motif	cis-acting regulatory element involved in the MeJA-responsiveness
PdMADS66	1898	1903	TGACG-motif	cis-acting regulatory element involved in the MeJA-responsiveness
PdMADS66	33	40	AuxRR-core	cis-acting regulatory element involved in auxin responsiveness
PdMADS66	183	190	P-box	gibberellin-responsive element
PdMADS66	1762	1769	P-box	gibberellin-responsive element
PdMADS66	1654	1662	RY-element	cis-acting regulatory element involved in seed-specific regulation
PdMADS66	1658	1666	RY-element	cis-acting regulatory element involved in seed-specific regulation
PdMADS66	114	120	ARE	cis-acting regulatory element essential for the anaerobic induction
PdMADS66	1179	1185	ARE	cis-acting regulatory element essential for the anaerobic induction
PdMADS66	1940	1946	ARE	cis-acting regulatory element essential for the anaerobic induction
PdMADS66	1377	1383	TGA-element	auxin-responsive element
PdMADS67	252	258	ABRE	cis-acting element involved in the abscisic acid responsiveness
PdMADS67	253	258	ABRE	cis-acting element involved in the abscisic acid responsiveness
PdMADS67	1075	1080	ABRE	cis-acting element involved in the abscisic acid responsiveness
PdMADS67	1405	1410	ABRE	cis-acting element involved in the abscisic acid responsiveness
PdMADS67	1272	1279	AuxRR-core	cis-acting regulatory element involved in auxin responsiveness
PdMADS67	1391	1397	MBS	MYB binding site involved in drought-inducibility
PdMADS67	1751	1757	MBS	MYB binding site involved in drought-inducibility
PdMADS67	1715	1723	RY-element	cis-acting regulatory element involved in seed-specific regulation
PdMADS67	1282	1291	circadian	cis-acting regulatory element involved in circadian control
PdMADS67	995	1001	LTR	cis-acting element involved in low-temperature responsiveness
PdMADS67	862	868	ARE	cis-acting regulatory element essential for the anaerobic induction
PdMADS67	1058	1064	ARE	cis-acting regulatory element essential for the anaerobic induction
PdMADS67	1395	1401	ARE	cis-acting regulatory element essential for the anaerobic induction
PdMADS67	1755	1761	ARE	cis-acting regulatory element essential for the anaerobic induction
PdMADS67	1982	1988	ARE	cis-acting regulatory element essential for the anaerobic induction
PdMADS67	1665	1672	TATC-box	cis-acting element involved in gibberellin-responsiveness
