# Supplementary material for: Genome-Wide Identification and Analysis of the MADS-Box Gene Family in Almond Reveal Its Expression Features in Different Flowering Periods
Source: Genes (Basel). 2022 Sep 29;13(10):1764. doi: 10.3390/genes13101764 (PMC9601849; doi:10.3390/genes13101764)
Supplement: Supplementary file 1 [file genes-13-01764-s001.zip › S12.xlsx]

## Sheet: Sheet1
FPKM values of PdMADS gene in six flowering stages of ‘Wanfeng’ and ‘Nonpareil’ almonds
Gene ID Species	Wanfeng						Nonpareil						Type		Group
	A1	A2	A3	A4	A5	A6	B1	B2	B3	B4	B5	B6	Subfamily
PdMADS7	176.551	211.524	206.79	183.767	275.461	276.233	293.437	337.707	320.548	301.041	307.721	202.73	MIKC		SEP
PdMADS9	20.6738	21.6215	23.182	20.1551	24.3903	35.7772	77.9051	81.6956	50.4557	39.3975	33.7665	19.1802
PdMADS22	59.427	85.8481	120.365	120.938	126.158	61.7887	60.1289	87.1751	89.638	82.4829	81.9538	87.7024
PdMADS25	6.29724	2.05213	1.34225	1.07195	1.63535	6.02921	18.6325	9.72831	7.7521	6.60727	4.29462	1.29493
PdMADS33	109.311	201.327	351.34	332.649	243.156	129.455	96.2326	141.228	135.843	107.987	115.398	214.479
PdMADS42	57.1293	67.8197	57.4652	68.3858	55.6428	35.0816	59.1294	58.3667	58.5935	30.0053	28.1665	69.7209
PdMADS10	80.4036	40.0796	30.5076	27.8412	38.1674	48.6737	93.5461	88.6807	74.6653	51.3133	39.0364	36.1326			FUL
PdMADS32	25.789	6.31328	5.35588	5.61704	7.7999	7.41661	30.937	23.5237	14.8422	8.05432	9.16734	4.18644
PdMADS43	114.599	69.8071	76.5062	70.0214	83.9368	107.624	203.876	168.352	126.271	116.065	101.763	98.7484
PdMADS35	23.0551	11.8072	10.48	8.47035	10.6362	18.8924	62.6619	40.1572	24.3462	21.5292	23.044	12.2556			FLC
PdMADS23	44.6595	14.0828	10.948	10.4212	10.4963	20.4602	36.9183	32.1738	19.5115	22.7428	17.6454	9.46623			SOC1
PdMADS26	8.48841	0.744004	1.18061	0.770231	0.858592	5.65624	11.6246	8.15567	5.6192	6.83204	3.88812	1.10101
PdMADS39	1.98541	0.286289	0.204254	0	0.17633	2.40731	4.5242	3.42452	2.71324	3.64865	1.63437	0.012089
PdMADS17	4.02278	9.03598	7.73505	6.74456	7.53418	3.02304	4.55116	3.35536	8.6781	3.63158	3.7593	8.00994			AGL11
PdMADS29	14.5653	22.2449	25.4042	24.5023	21.3448	7.21964	17.2585	14.7678	16.8384	8.35913	6.13495	16.3325
PdMADS40	1.85007	0.181333	0.537184	0.262007	0.773775	14.8633	12.3054	18.175	4.99568	14.8394	7.59586	0.630416
PdMADS31	54.8402	75.0722	63.9181	81.8039	59.5431	47.7326	63.656	59.1795	60.342	47.9136	49.8283	40.2533			AGAMOUS
PdMADS36	75.2738	72.3158	108.214	104.944	163.609	96.6057	54.1605	66.0314	66.7228	99.0149	76.2236	114.132
PdMADS11	31.9542	51.8447	49.6566	53.4555	68.1836	54.0716	41.984	41.6516	53.2254	59.2647	52.0643	33.8296			APETALA3
PdMADS61	84.6039	96.3537	126.322	94.4185	92.9358	120.371	147.736	168.448	182.5	140.889	132.281	37.1616
PdMADS12	287.556	349.384	495.988	415.708	491.225	407.863	364.446	373.835	437.966	396.707	403.564	107.261			PISTILLATA
PdMADS18	98.0104	13.63	27.4425	21.0968	39.0265	28.5673	15.7351	31.6103	43.2734	51.4296	47.5423	26.3278			ANR1
PdMADS56	0.340878	0.119068	0.274965	0.252258	1.30477	1.99977	0.257626	0.516053	0.485922	2.3895	2.16769	0.294985
PdMADS14	2.50134	2.42678	2.51878	2.59398	2.52034	3.08696	6.69571	5.0518	3.0228	4.32961	3.26633	1.30735			SVP
PdMADS47	7.65478	0.358372	0.294989	0.263176	0.452563	0.773139	2.19904	1.10583	1.53828	0.952225	0.569775	0.280154
PdMADS62	11.5553	4.74228	8.94607	7.20502	6.55189	10.6221	16.147	12.0573	11.577	12.7749	8.58251	5.06138
PdMADS16	2.18355	2.01781	2.70961	2.2642	5.31647	0.944524	1.87527	1.92937	1.70331	1.8265	1.81283	2.70404			AGL12
PdMADS1	3.42028	4.87371	3.33366	3.83307	2.89824	1.64358	2.84355	2.4733	2.36752	1.68666	2.11918	3.91089	Mα
PdMADS2	0	0	0.0200267	0.0589903	0.733055	0.414754	0	0.0229227	0.0834233	0.263987	0.620977	0.176824
PdMADS45	0.049933	0.103157	0.413992	0.141062	0.0693427	0.956594	0.349769	0.396713	0.624684	0.830558	1.16285	0.100467
PdMADS49	0.141912	0.433463	1.4092	0.192381	0.64188	0	0	0	0	0	0	0
PdMADS51	5.08324	5.3497	4.33162	4.47608	4.36917	2.70119	4.01788	4.30006	3.5729	2.09112	1.72598	3.92139	Mγ
PdMADS54	3.80725	2.45974	1.62475	1.80252	1.22305	0.315861	0.43282	0.495316	0.550544	0.282177	0.337058	1.85287
PdMADS8	3.14018	5.22611	7.72513	5.96626	9.03314	12.4567	9.86931	7.98913	9.56256	15.7857	17.2351	4.06522	Mδ
PdMADS13	1.03695	2.40563	2.84945	0.961729	2.79354	8.67652	9.04466	3.21585	6.62195	9.29429	13.4839	0.26367
PdMADS41	10.7347	9.07023	8.36928	7.12889	7.42579	9.27919	10.4854	8.35857	9.25745	11.2568	11.1574	7.58427
