# Supplementary material for: Genome-Wide Identification and Analysis of the MADS-Box Gene Family in Almond Reveal Its Expression Features in Different Flowering Periods
Source: Genes (Basel). 2022 Sep 29;13(10):1764. doi: 10.3390/genes13101764 (PMC9601849; doi:10.3390/genes13101764)
Supplement: Supplementary file 1 [file genes-13-01764-s001.zip › S13.xlsx]

## Sheet: Sheet2
MIKC target genes signature statistics
Target genes prediction						Protein domain annotation			GO annotation													KEGG annotation
MIKC motif	Target genes	Start	Stop	P-value	Matched sequence	Target genes	InterPro id	Functional details	Target genes	GO id												Target genes	K id
MA1203.1	Pdu22190.1	1309	1323	3.14e-09	TTCCAAAAATGGAAA	Pdu00075.1	IPR000010	Cystatin domain	Pdu18010.1	O:0006887	O:0015031	O:0000145	O:0071555	O:0030259	O:0008360	O:0005886						Pdu00005.2	K17506
MA1203.1	Pdu15403.1	1404	1418	5.72e-09	TGCCAAAAATGGAAA	Pdu00100.1	IPR041492	Haloacid dehalogenase-like hydrolase	Pdu00620.1	O:0016301	O:0005524	O:0004672	O:0016021									Pdu00007.1	K14321
MA1203.1	Pdu15406.1	1431	1445	5.72e-09	TGCCAAAAATGGAAA	Pdu00106.1	IPR013126	Heat shock protein 70 family	Pdu03355.1	O:0070531	O:0070552	O:0005737										Pdu00011.1	K19893
MA1203.1	Pdu14510.1	483	497	8.87e-09	TACCAAAAATGGAAA	Pdu00024.1	IPR004147	UbiB domain	Pdu12549.1	O:0005739	O:0006397											Pdu00018.1	K02961
MA1203.1	Pdu17678.1	1458	1472	8.87e-09	TACCAAAAATGGAAA	Pdu00065.1	IPR003788	Protein arginine methyltransferase NDUFAF7	Pdu07706.1	O:0005525	O:0003924											Pdu00022.1	K20102
MA1203.1	Pdu08696.1	404	418	1.29e-08	TTCCAAAATTGGCAA	Pdu00006.1	IPR013210	Leucine-rich repeat-containing N-terminal, plant-type	Pdu06676.1	O:0003676	O:0004523	O:0005524	O:0004540									Pdu00022.2	K20102
MA1203.1	Pdu16275.1	317	331	1.46e-08	TTCCAAAATTGGAAA	Pdu00120.1	IPR001041	2Fe-2S ferredoxin-type iron-sulfur binding domain	Pdu11231.1	O:0016758	O:0006486	O:0000139	O:0016021	O:0048316	O:0005737	O:0005634						Pdu00022.3	K20102
MA1203.1	Pdu15998.1	1122	1136	2.13e-08	TTCCAAAAAAGGCAA	Pdu00026.1	IPR001099	Chalcone/stilbene synthase, N-terminal	Pdu20425.1	O:0005507	O:0016491	O:0005737										Pdu00023.1	K20667
MA1203.1	Pdu11690.1	1150	1164	2.3e-08	TTCCAAAAAAGGAAA	Pdu00026.1	IPR012328	Chalcone/stilbene synthase, C-terminal	Pdu09123.1	O:0016021												Pdu00023.2	K20667
MA1203.1	Pdu13430.1	1584	1598	2.3e-08	TTCCAAAAAAGGAAA	Pdu00104.1	IPR015800	Copper amine oxidase, N2-terminal	Pdu18871.1	O:0003713	O:0008283	O:0048366	O:0045944	O:0005737								Pdu00025.1	K21437
MA1203.1	Pdu11518.1	1448	1462	2.56e-08	TGCCAAAATTGGAAA	Pdu00104.1	IPR015802	Copper amine oxidase, N3-terminal	Pdu08093.1	O:0008408	O:0003676	O:0005737	O:0005737									Pdu00025.2	K21437
MA1203.1	Pdu16560.1	1644	1658	2.56e-08	TGCCAAAATTGGAAA	Pdu00104.1	IPR015798	Copper amine oxidase, catalytic domain	Pdu14552.1	O:0005524	O:0005509	O:0015079	O:0004672									Pdu00025.3	K21437
MA1203.1	Pdu11517.1	881	895	2.56e-08	TGCCAAAATTGGAAA	Pdu00144.1	IPR031336	Cell division control protein 73, C-terminal	Pdu09997.1	O:0003729	O:0051082	O:0007052										Pdu00027.1	K00660
MA1203.1	Pdu13106.1	1913	1927	2.56e-08	TGCCAAAATTGGAAA	Pdu00144.1	IPR032041	Paf1 complex subunit Cdc73, N-terminal domain	Pdu23746.1	O:0036265	O:0030488	O:0005634	O:0008033									Pdu00028.1	K00660
MA1203.1	Pdu10783.1	228	242	2.67e-08	TGCCAAATATGGCAA	Pdu00159.1	IPR001650	Helicase, C-terminal	Pdu17873.1	O:0005524	O:1990939	O:0008017	O:0007018									Pdu00031.1	K07513
MA1203.1	Pdu05423.1	1929	1943	3.07e-08	TGCCAAAAAAGGAAA	Pdu00159.1	IPR022192	Mitochondrial degradasome RNA helicase subunit, C-terminal domain	Pdu02930.1	O:0008270												Pdu00031.2	K07513
MA1203.1	Pdu07971.1	676	690	3.19e-08	TTCCGAAAATGGCAA	Pdu00159.1	IPR041082	Suv3, C-terminal domain 1	Pdu22149.1	O:0003824	O:0030170	O:0009058	O:0004400									Pdu00032.1	K08511
MA1203.1	Pdu05193.1	52	66	3.65e-08	TTCCATAAATGGAAA	Pdu00103.1	IPR015802	Copper amine oxidase, N3-terminal	Pdu08112.1	O:0000981	O:0043565	O:0045893	O:0005634									Pdu00037.1	K20222
MA1203.1	Pdu18924.1	1938	1952	3.65e-08	TTCCATAAATGGAAA	Pdu00103.1	IPR015800	Copper amine oxidase, N2-terminal	Pdu16276.1	O:0016021	O:0003723	O:0048026	O:0005681									Pdu00043.2	K00383
MA1203.1	Pdu02068.1	1050	1064	4.92e-08	TTCCAAAAATGGAAT	Pdu00103.1	IPR015798	Copper amine oxidase, catalytic domain	Pdu08986.1	O:0005524	O:0106310	O:0106311	O:0016021									Pdu00055.1	K15032
MA1203.1	Pdu06351.1	1462	1476	4.92e-08	TTCCAAAAATGGAAT	Pdu00121.1	IPR001926	Pyridoxal-phosphate dependent enzyme	Pdu22735.1	O:0003676	O:0004523											Pdu00079.1	K11844
MA1203.1	Pdu14265.1	63	77	5.06e-08	TGCCAAAAATGGTAA	Pdu00056.1	IPR003690	Transcription termination factor, mitochondrial/chloroplastic	Pdu19597.1	O:0007346	O:0044183	O:0051082	O:0034620	O:0051085	O:0042026							Pdu00081.1	K10949
MA1203.1	Pdu02026.1	583	597	5.18e-08	AGCCAAAAATGGCAA	Pdu00056.1	IPR003690	Transcription termination factor, mitochondrial/chloroplastic	Pdu08419.1	O:0003677	O:0003700	O:0005634										Pdu00086.1	K02911
MA1203.1	Pdu02339.1	716	730	5.32e-08	AGCCAAAAATGGAAA	Pdu00158.1	IPR005135	Endonuclease/exonuclease/phosphatase	Pdu04654.1	O:0003989	O:0005524	O:0046872	O:0006633	O:0044183	O:0051082	O:0034620	O:0051085	O:0042026				Pdu00089.1	K03125
MA1203.1	Pdu02340.1	1765	1779	5.32e-08	AGCCAAAAATGGAAA	Pdu00044.1	IPR002477	Peptidoglycan binding-like	Pdu13848.1	O:0016021												Pdu00092.1	K21249
MA1203.1	Pdu20085.1	1845	1859	5.32e-08	AGCCAAAAATGGAAA	Pdu00119.1	IPR005484	Ribosomal protein L18	Pdu00335.1	O:0003677	O:0003700	O:0010200	O:0005634	O:0006457	O:0005832							Pdu00092.4	K21249
MA1203.1	Pdu02683.1	755	769	5.83e-08	TCCCAAAAATGGAAA	Pdu00015.1	IPR002885	Pentatricopeptide repeat	Pdu12530.1	O:0016531	O:0005507	O:0005758	O:0009982	O:0031119								Pdu00094.1	K24348
MA1203.1	Pdu15892.1	1866	1880	5.83e-08	TCCCAAAAATGGAAA	Pdu00015.1	IPR002885	Pentatricopeptide repeat	Pdu21724.1	O:0005524	O:0016887	O:0008234	O:0051082	O:0006511	O:0005634							Pdu00098.1	K15718
MA1203.1	Pdu22468.1	343	357	7.24e-08	TACCAAATATGGAAA	Pdu00015.1	IPR002885	Pentatricopeptide repeat	Pdu00921.1	O:0003723	O:0106029	O:0001522	O:0008033	O:0016021	O:0005802	O:0005819						Pdu00099.1	K02692
MA1203.1	Pdu13875.1	1564	1578	7.24e-08	TACCAAATATGGAAA	Pdu00015.1	IPR002885	Pentatricopeptide repeat	Pdu06103.1	O:0008270	O:0016021	O:0061630	O:0016567									Pdu00101.1	K18787
MA1203.1	Pdu08174.1	1641	1655	7.24e-08	TACCAAATATGGAAA	Pdu00015.1	IPR006121	Heavy metal-associated domain, HMA	Pdu19616.1	O:0008168	O:0032259	O:0005737	O:0005768	O:0050821	O:0005739							Pdu00103.1	K00276
MA1203.1	Pdu05991.1	275	289	7.24e-08	TACCAAATATGGAAA	Pdu00015.1	IPR002885	Pentatricopeptide repeat	Pdu09392.1	O:0008234												Pdu00105.1	K00276
MA1203.1	Pdu08173.1	988	1002	7.24e-08	TACCAAATATGGAAA	Pdu00015.1	IPR002885	Pentatricopeptide repeat	Pdu20694.1	O:0005525	O:0003924	O:0007264										Pdu00106.1	K09489
MA1203.1	Pdu22467.1	1347	1361	7.24e-08	TACCAAATATGGAAA	Pdu00015.1	IPR002885	Pentatricopeptide repeat	Pdu23141.1	O:0051087	O:0008270	O:0006457	O:0030150	O:0016020								Pdu00110.1	K03787
MA1203.1	Pdu13160.1	529	543	7.84e-08	TTCCAAAAATAGCAA	Pdu00083.1	IPR000922	D-galactoside/L-rhamnose binding SUEL lectin domain	Pdu05073.1	O:0022857	O:0016021	O:0005886	O:0016020									Pdu00112.1	K08867
MA1203.1	Pdu07693.1	1680	1694	8.19e-08	TTCCAAATACGGAAA	Pdu00083.1	IPR025300	Beta-galactosidase jelly roll domain	Pdu09699.1	O:0015267	O:0016021	O:0043022	O:0005737	O:0016787								Pdu00114.1	K01693
MA1203.1	Pdu20965.1	1431	1445	8.45e-08	TTCCCAAAATGGCAA	Pdu00083.1	IPR031330	Glycoside hydrolase 35, catalytic domain	Pdu06964.1	O:0003824	O:0006906	O:0012505	O:0016021	O:0031201	O:0016192							Pdu00116.1	K02964
MA1203.1	Pdu20966.1	407	421	8.45e-08	TTCCCAAAATGGCAA	Pdu00083.1	IPR041392	Beta-galactosidase, beta-sandwich domain	Pdu11839.1	O:0005524	O:0016887	O:0005525	O:0043023	O:0043022	O:0005737	O:0016787						Pdu00119.1	K02881
MA1203.1	Pdu07775.1	559	573	8.76e-08	TTCCAAATTTGGAAA	Pdu00161.1	IPR015270	Protein RDM1, plant	Pdu18605.1	O:0005484	O:0000149	O:0006886	O:0048278	O:0008233								Pdu00121.1	K01738
MA1203.1	Pdu21733.1	573	587	8.76e-08	TTCCCAAAATGGAAA	Pdu00013.1	IPR001245	Serine-threonine/tyrosine-protein kinase, catalytic domain	Pdu13256.1	O:0070034	O:0042162	O:0060548	O:0000184	O:0005737	O:0072686	O:0005880	O:0032147	O:0005874				Pdu00122.2	K11984
MA1203.1	Pdu11127.1	416	430	8.76e-08	TTCCAAATTTGGAAA	Pdu00088.1	IPR022617	Rad60/SUMO-like domain	Pdu12245.1	O:0016747												Pdu00123.1	K09549
MA1203.1	Pdu14366.1	721	735	8.76e-08	TTCCCAAAATGGAAA	Pdu00014.1	IPR013601	FAE1/Type III polyketide synthase-like protein	Pdu04955.1	O:0045492	O:0000139	O:0016021	O:0030775									Pdu00149.3	K18422
MA1203.1	Pdu22203.1	1753	1767	8.76e-08	TTCCAAATTTGGAAA	Pdu00014.1	IPR013747	3-Oxoacyl-[acyl-carrier-protein (ACP)] synthase III, C-terminal	Pdu07402.1	O:0003677	O:0005634	O:0016021										Pdu00164.1	K00547
MA1203.1	Pdu00433.1	656	670	9.08e-08	TACCAAAAAAGGAAA	Pdu00150.1	IPR001353	Proteasome, subunit alpha/beta	Pdu19885.1	O:0008324	O:0005794	O:0016021										Pdu00164.2	K00547
MA1203.1	Pdu11932.1	664	678	9.08e-08	TACCAAAAAAGGAAA	Pdu00002.1	IPR013632	DNA recombination and repair protein Rad51-like, C-terminal	Pdu06372.1	O:0031625	O:0004842	O:0016567	O:0016021									Pdu00164.3	K00547
MA1203.1	Pdu21430.1	674	688	9.08e-08	TACCAAAAAAGGAAA	Pdu00079.1	IPR001607	Zinc finger, UBP-type	Pdu20121.1	O:0007165												Pdu00164.4	K00547
MA1203.1	Pdu03883.1	1636	1650	9.08e-08	TACCAAAAAAGGAAA	Pdu00079.1	IPR001394	Peptidase C19, ubiquitin carboxyl-terminal hydrolase	Pdu02040.1	O:0016887	O:0003697	O:0000724	O:0097196									Pdu00169.1	K02984
MA1203.1	Pdu09729.1	1742	1756	9.08e-08	TACCAAAAAAGGAAA	Pdu00060.1	-	-	Pdu06679.1	O:0005524	O:0004674	O:0016021	O:0006470									Pdu00183.1	K08967
MA1203.1	Pdu15487.1	1861	1875	9.08e-08	TACCAAAAAAGGAAA	Pdu00060.1	IPR040892	RPN1, N-terminal	Pdu03944.1	O:0003730	O:0008143	O:0008266	O:0003723	O:0004674								Pdu00193.1	K10872
MA1203.1	Pdu03884.1	603	617	9.08e-08	TACCAAAAAAGGAAA	Pdu00060.1	IPR040623	26S proteasome regulatory subunit RPN2, C-terminal	Pdu09126.1	O:0046872	O:0106306	O:0004722	O:0106307	O:0016021								Pdu00209.1	K13448
MA1203.1	Pdu04902.1	786	800	9.08e-08	TACCAAAAAAGGAAA	Pdu00018.1	IPR000266	Ribosomal protein S17/S11	Pdu20428.1	O:0006914												Pdu00210.1	K12502
MA1203.1	Pdu06261.1	1144	1158	9.08e-08	TACCAAAAAAGGAAA	Pdu00089.1	IPR009067	TAFII-230 TBP-binding	Pdu08096.1	O:0035673	O:0015031	O:0005887	O:0055085	O:0051938	O:0016021	O:0005886	O:0022857					Pdu00210.2	K12502
MA1203.1	Pdu21866.1	135	149	9.62e-08	GGCCAAAAATGGAAA	Pdu00062.1	IPR011598	Myc-type, basic helix-loop-helix (bHLH) domain	Pdu01042.1	O:0008080												Pdu00215.1	K07950
MA1203.1	Pdu05679.1	216	230	9.62e-08	GGCCAAAAATGGAAA	Pdu00001.1	IPR002423	Chaperonin Cpn60/TCP-1 family	Pdu10790.1	O:0005634	O:0000981	O:0000978	O:0006355									Pdu00216.1	K00873
MA1203.1	Pdu09460.1	341	355	9.62e-08	GGCCAAAAATGGAAA	Pdu00004.1	IPR001494	Importin-beta, N-terminal domain	Pdu08682.1	O:0004525	O:0006396											Pdu00223.1	K10046
MA1203.1	Pdu16429.1	653	667	9.62e-08	GGCCAAAAATGGAAA	Pdu00009.1	IPR015310	Activator of Hsp90 ATPase, N-terminal	Pdu22431.1	O:0016829	O:0006520											Pdu00236.1	K01303
MA1203.1	Pdu13037.1	818	832	9.62e-08	GGCCAAAAATGGAAA	Pdu00080.1	IPR015914	Purple acid phosphatase, N-terminal	Pdu02933.1	O:0016301	O:0030247	O:0016021	O:0003677									Pdu00237.1	K01303
MA1203.1	Pdu05923.1	1845	1859	9.62e-08	GGCCAAAAATGGAAA	Pdu00080.1	IPR025733	Iron/zinc purple acid phosphatase-like C-terminal domain	Pdu05668.1	O:0010181	O:0050136	O:0008753	O:0005829									Pdu00244.1	K10085
MA1203.1	Pdu03578.1	1003	1017	9.62e-08	TGCCAAAATCGGAAA	Pdu00080.1	IPR004843	Calcineurin-like phosphoesterase domain, ApaH type	Pdu08115.1	O:0005524	O:0009931	O:0005516	O:0004683	O:0035556	O:0018105	O:0046777	O:0005737	O:0005634	O:0016021			Pdu00247.1	K14484
MA1203.1	Pdu21703.1	1295	1309	9.62e-08	GGCCAAAAATGGAAA	Pdu00023.1	IPR001128	Cytochrome P450	Pdu01349.1	O:0001228	O:0046982	O:0006355	O:0005634	O:0003677								Pdu00248.1	K14484
MA1203.1	Pdu12984.1	36	50	1.07e-07	TTCCAAAAATGGGAA	Pdu00133.1	IPR032867	DYW domain	Pdu04350.1	O:0055085	O:0016021	O:0048476	O:0005634									Pdu00252.1	K16277
MA1203.1	Pdu22924.1	1624	1638	1.07e-07	TGCCAATAATGGAAA	Pdu00133.1	IPR002885	Pentatricopeptide repeat	Pdu00031.1	O:0003988	O:0006635	O:0010124	O:0005777	O:0003677								Pdu00252.3	K16277
MA1203.1	Pdu12975.1	1918	1932	1.07e-07	TTCCAAAAATGGGAA	Pdu00133.1	IPR002885	Pentatricopeptide repeat	Pdu13544.1	O:0016740	O:0003964	O:0003676	O:0015074	O:0016747								Pdu00265.3	K16253
MA1203.1	Pdu07578.1	791	805	1.1e-07	TGCCAAAAATAGAAA	Pdu00133.1	IPR002885	Pentatricopeptide repeat	Pdu22738.1	O:0046872	O:0008233	O:0006508										Pdu00269.1	K02958
MA1203.1	Pdu15555.1	1607	1621	1.1e-07	TGCCAAAAATAGAAA	Pdu00133.1	IPR002885	Pentatricopeptide repeat	Pdu19312.1	O:0046556	O:0046373											Pdu00276.2	K10886
MA1203.1	Pdu22923.1	1925	1939	1.1e-07	TGCCAAATACGGAAA	Pdu00093.1	IPR004160	Translation elongation factor EFTu/EF1A, C-terminal	Pdu18282.1	O:0003677	O:0005634											Pdu00283.1	K20044
MA1203.1	Pdu15556.1	410	424	1.1e-07	TGCCAAAAATAGAAA	Pdu00093.1	IPR000795	Translational (tr)-type GTP-binding domain	Pdu07104.1	O:0003677	O:0005634	O:0031297	O:0009411	O:0019985	O:0005759	O:0005634						Pdu00295.1	K13945
MA1203.1	Pdu22922.1	648	662	1.1e-07	TGCCAAATACGGAAA	Pdu00093.1	IPR004161	Translation elongation factor EFTu-like, domain 2	Pdu12533.1	O:0016021												Pdu00304.1	K08835
MA1203.1	Pdu10526.1	1453	1467	1.11e-07	TTCCAAATAAGGCAA	Pdu00162.1	IPR000157	Toll/interleukin-1 receptor homology (TIR) domain	Pdu15268.1	O:0016021												Pdu00336.1	K14516
MA1203.1	Pdu18657.1	121	135	1.16e-07	TTCCAAAACTGGCAA	Pdu00140.1	IPR001810	F-box domain	Pdu00924.1	O:0016021												Pdu00348.4	K12119
MA1203.1	Pdu04671.1	871	885	1.16e-07	TTCCAAATAAGGAAA	Pdu00085.1	IPR005174	Domain unknown function DUF295	Pdu21727.1	O:0043531	O:0006952	O:0031122	O:0015630	O:0005634	O:0004672	O:0006914						Pdu00350.1	K02932
MA1203.1	Pdu08092.1	1205	1219	1.16e-07	TTCCAAATAAGGAAA	Pdu00005.1	IPR001932	PPM-type phosphatase domain	Pdu06660.1	O:0005524	O:0016887	O:0016020	O:0008568	O:0006355								Pdu00351.1	K09422
MA1203.1	Pdu19022.1	20	34	1.16e-07	TTCCAAATAAGGAAA	Pdu00055.1	IPR003690	Transcription termination factor, mitochondrial/chloroplastic	Pdu06106.1	O:0008270	O:0006355	O:0005634	O:0003676	O:0005829								Pdu00355.1	K00799
MA1203.1	Pdu05367.1	86	100	1.16e-07	TTCCAAATAAGGAAA	Pdu00055.1	IPR003690	Transcription termination factor, mitochondrial/chloroplastic	Pdu19619.1	O:0005509	O:0031122	O:0015630	O:0005634	O:0004672	O:0006914							Pdu00361.2	K08790
MA1203.1	Pdu18577.1	165	179	1.16e-07	TTCCAAATAAGGAAA	Pdu00057.1	-	-	Pdu02341.1	O:0004650	O:0005975	O:0005618	O:0016920	O:0000148	O:0016021							Pdu00361.3	K08790
MA1203.1	Pdu06687.1	899	913	1.16e-07	TTCCTAAAATGGCAA	Pdu00057.1	IPR000433	Zinc finger, ZZ-type	Pdu18589.1	O:0016021	O:0031122	O:0015630	O:0005634	O:0004672	O:0006914							Pdu00363.1	K08960
MA1203.1	Pdu04744.1	930	944	1.16e-07	TTCCAAAACTGGCAA	Pdu00057.1	IPR027370	RING-type zinc-finger, LisH dimerisation motif	Pdu15854.1	O:0003843	O:0006075	O:0071555	O:0008360	O:0009734								Pdu00363.2	K08960
MA1203.1	Pdu08093.1	1053	1067	1.16e-07	TTCCAAATAAGGAAA	Pdu00012.1	IPR001245	Serine-threonine/tyrosine-protein kinase, catalytic domain	Pdu17271.1	O:0005524	O:0106310	O:0106311	O:0048544									Pdu00363.3	K08960
MA1203.1	Pdu16146.1	319	333	1.21e-07	TGCCCAAAATGGCAA	Pdu00153.1	IPR006045	Cupin 1	Pdu22146.1	O:0043531	O:0016787	O:0006952	O:0007165									Pdu00365.1	K12471
MA1203.1	Pdu20222.1	925	939	1.21e-07	TTCCAAAACTGGAAA	Pdu00153.1	IPR006045	Cupin 1	Pdu06967.1	O:0031386	O:0031625	O:0019941	O:0016567	O:0006364	O:0022627	O:0032040						Pdu00365.3	K12471
MA1203.1	Pdu20223.1	1680	1694	1.21e-07	TTCCAAAACTGGAAA	Pdu00163.1	IPR002885	Pentatricopeptide repeat	Pdu09414.1	O:0003677	O:0046983	O:0006629	O:0046872	O:0005737	O:0005634	O:0004672						Pdu00367.1	K19704
MA1203.1	Pdu05144.1	688	702	1.29e-07	TTCCAAAAAGGGAAA	Pdu00163.1	IPR002885	Pentatricopeptide repeat	Pdu18608.1	O:0005524	O:1990939	O:0008017	O:0007018									Pdu00367.2	K19704
MA1203.1	Pdu18279.1	923	937	1.29e-07	TTCCAAAAAGGGAAA	Pdu00163.1	IPR002885	Pentatricopeptide repeat	Pdu08384.1	O:0003735	O:0006412	O:0005840	O:0042274									Pdu00387.1	K13347
MA1203.1	Pdu11073.1	1277	1291	1.32e-07	TGCCAGAAATGGCAA	Pdu00163.1	IPR002885	Pentatricopeptide repeat	Pdu04065.1	O:0005524	O:0004674	O:0006897	O:0018105	O:0005737	O:0005634	O:0004672						Pdu00391.1	K21843
MA1203.1	Pdu19836.1	119	133	1.42e-07	TTCCGAAAACGGAAA	Pdu00163.1	IPR002885	Pentatricopeptide repeat	Pdu01330.1	O:0016021												Pdu00394.1	K02902
MA1203.1	Pdu01518.1	1662	1676	1.42e-07	TACCATAAATGGCAA	Pdu00163.1	IPR002885	Pentatricopeptide repeat	Pdu13259.1	O:0005524	O:0042626	O:0016021										Pdu00395.1	K12837
MA1203.1	Pdu13294.1	847	861	1.46e-07	TGCCAAATAAGGCAA	Pdu00163.1	IPR002885	Pentatricopeptide repeat	Pdu10524.1	O:0051287	O:0003979	O:0006024	O:0006065	O:0005829	O:0005634							Pdu00397.2	K01725
MA1203.1	Pdu14115.1	1337	1351	1.46e-07	TGCCAAATAAGGCAA	Pdu00163.1	IPR002885	Pentatricopeptide repeat	Pdu04651.1	O:0015301	O:0008271	O:0005887	O:0016021									Pdu00409.1	K17991
MA1203.1	Pdu20772.1	94	108	1.51e-07	TGCCTAAAATGGCAA	Pdu00163.1	IPR002885	Pentatricopeptide repeat	Pdu21135.1	O:0004814	O:0005524	O:0006420	O:0005737	O:0005886								Pdu00413.1	K10599
MA1203.1	Pdu14372.1	591	605	1.51e-07	TGCCAAATAAGGAAA	Pdu00163.1	IPR032867	DYW domain	Pdu03054.1	O:0016021	O:0008157	O:0019888	O:0035304	O:0006096	O:0005829							Pdu00440.1	K02434
MA1203.1	Pdu10927.1	1450	1464	1.51e-07	TGCCAAATAAGGAAA	Pdu00031.1	IPR020617	Thiolase, C-terminal	Pdu12248.1	O:0005524	O:0030246	O:0106310	O:0106311									Pdu00447.1	K09422
MA1203.1	Pdu20734.1	1790	1804	1.51e-07	TGCCAAATAAGGAAA	Pdu00031.1	IPR020616	Thiolase, N-terminal	Pdu04958.1	O:0016788												Pdu00470.1	K10357
MA1203.1	Pdu10066.1	210	224	1.56e-07	TGCCAAAACTGGAAA	Pdu00113.1	IPR019787	Zinc finger, PHD-finger	Pdu07405.1	O:0004807	O:0006094	O:0046166	O:0019563	O:0019563	O:0005829							Pdu00471.1	K11816
MA1203.1	Pdu10064.1	211	225	1.56e-07	TGCCAAAACTGGAAA	Pdu00113.1	IPR032308	Jas TPL-binding domain	Pdu19600.1	O:0003677	O:0005634											Pdu00472.1	K18010
MA1203.1	Pdu10063.1	938	952	1.56e-07	TGCCAAAACTGGAAA	Pdu00126.1	IPR007011	Late embryogenesis abundant protein, SMP subgroup domain	Pdu20124.1	O:0016021												Pdu00474.1	K18010
MA1203.1	Pdu10061.1	1166	1180	1.56e-07	TGCCAAAACTGGAAA	Pdu00126.1	IPR007011	Late embryogenesis abundant protein, SMP subgroup domain	Pdu12834.1	O:0016788	O:0016021	O:0019563	O:0005829									Pdu00474.2	K18010
MA1203.1	Pdu18117.1	9	23	1.59e-07	TTCCGAAATTGGAAA	Pdu00126.1	IPR007011	Late embryogenesis abundant protein, SMP subgroup domain	Pdu18016.1	O:0016021												Pdu00478.1	K10696
MA1203.1	Pdu18116.1	1914	1928	1.59e-07	TTCCGAAATTGGAAA	Pdu00022.1	IPR007275	YTH domain	Pdu05364.1	O:0008418	O:0006511	O:0005634										Pdu00480.1	K04077
MA1203.1	Pdu04525.1	773	787	1.69e-07	AACCAAAAATGGCAA	Pdu00064.1	IPR000070	Pectinesterase, catalytic	Pdu14558.1	O:0048046												Pdu00481.1	K11346
MA1203.1	Pdu07986.1	449	463	1.74e-07	AACCAAAAATGGAAA	Pdu00053.1	IPR029466	No apical meristem-associated, C-terminal domain	Pdu10793.1	O:0016021	O:0016020											Pdu00482.1	K14007
MA1203.1	Pdu18870.1	873	887	1.74e-07	AACCAAAAATGGAAA	Pdu00160.1	IPR002885	Pentatricopeptide repeat	Pdu19296.1	O:0015267	O:0016021	O:0005634										Pdu00482.2	K14007
MA1203.1	Pdu21752.1	1201	1215	1.74e-07	AACCAAAAATGGAAA	Pdu00160.1	IPR002885	Pentatricopeptide repeat	Pdu07088.1	O:0000981	O:0046983	O:0000978	O:0006357									Pdu00482.3	K14007
MA1203.1	Pdu18529.1	837	851	1.77e-07	TTCCAAAAATGGCTA	Pdu00160.1	IPR002885	Pentatricopeptide repeat	Pdu13547.1	O:0016757	O:0016020											Pdu00519.1	K01728
MA1203.1	Pdu01040.1	776	790	1.83e-07	TTCCAAAAATGGATA	Pdu00160.1	IPR002885	Pentatricopeptide repeat	Pdu07674.1	O:0003677												Pdu00521.4	K22390
MA1203.1	Pdu22251.1	70	84	1.88e-07	TTCTAAAAATGGAAA	Pdu00160.1	IPR033443	Pentacotripeptide-repeat region of PRORP	Pdu16868.1	O:0008270												Pdu00521.1	K22390
MA1203.1	Pdu14557.1	638	652	1.97e-07	ATCCAAAATTGGAAA	Pdu00068.1	IPR000719	Protein kinase domain	Pdu20393.1	O:0016021	O:0016020	O:0004672										Pdu00521.3	K22390
MA1203.1	Pdu22206.1	1259	1273	1.97e-07	ATCCAAAATTGGAAA	Pdu00068.1	IPR001245	Serine-threonine/tyrosine-protein kinase, catalytic domain	Pdu18285.1	O:0003677	O:0005634	O:0008270										Pdu00528.1	K17893
MA1203.1	Pdu22207.1	1262	1276	1.97e-07	ATCCAAAATTGGAAA	Pdu00108.1	IPR001251	CRAL-TRIO lipid binding domain	Pdu07107.1	O:0005524	O:0030247	O:0004674	O:0007166	O:0016021								Pdu00528.2	K17893
MA1203.1	Pdu19084.1	115	129	2.09e-07	ATCCAAATATGGAAA	Pdu00130.1	IPR032881	Oberon, PHD finger domain	Pdu12536.1	O:0016021	O:0003964	O:0003676	O:0004523									Pdu00531.1	K09548
MA1203.1	Pdu23798.1	247	261	2.09e-07	ATCCAAATATGGAAA	Pdu00074.1	IPR001606	ARID DNA-binding domain	Pdu06663.1	O:0020037	O:0005506	O:0004497	O:0016705									Pdu00534.1	K01853
MA1203.1	Pdu10771.1	1035	1049	2.09e-07	ATCCAAATATGGAAA	Pdu00074.1	IPR009071	High mobility group box domain	Pdu06109.1	O:0000502	O:0055046	O:0072593	O:0009651	O:0052742	O:0000045							Pdu00537.1	K14554
MA1203.1	Pdu11503.1	118	132	2.23e-07	TTCCAAAATTGGCAT	Pdu00098.1	IPR001024	PLAT/LH2 domain	Pdu02344.1	O:0016303	O:0005524	O:0048015	O:0006897	O:0005737	O:0005768	O:0016020						Pdu00539.2	K06691
MA1203.1	Pdu17720.1	660	674	2.23e-07	TTCCAAAATTGGCAT	Pdu00098.1	IPR013819	Lipoxygenase, C-terminal	Pdu05079.1	O:0009834	O:0045492	O:0005794	O:0000139									Pdu00548.1	K01961
MA1203.1	Pdu06470.1	1099	1113	2.26e-07	TTCCAAAATTGGAAT	Pdu00118.1	IPR012474	Frigida-like	Pdu18304.1	O:0016021	O:0004252	O:0000148	O:0016021									Pdu00550.3	K12598
MA1203.1	Pdu23907.1	146	160	2.35e-07	TGCTAAAAATGGCAA	Pdu00312.1	IPR000330	SNF2-related domain	Pdu17274.1	O:0008234												Pdu00570.1	K18677
MA1203.1	Pdu23951.1	786	800	2.35e-07	TGCTAAAAATGGCAA	Pdu00312.1	IPR001650	Helicase, C-terminal	Pdu09984.1	O:0004650	O:0005975	O:0005618										Pdu00577.1	K03676
MA1203.1	Pdu01957.1	890	904	2.35e-07	TTCCAAATATGGCAT	Pdu00312.1	IPR018957	Zinc finger, C3HC4 RING-type	Pdu10220.1	O:0008375	O:0016021											Pdu00578.2	K21760
MA1203.1	Pdu23698.1	1326	1340	2.35e-07	TTCCAAATATGGCAT	Pdu00312.1	IPR014905	HIRAN domain	Pdu14846.1	O:0004185	O:0005576											Pdu00586.2	K12850
MA1203.1	Pdu07537.1	1914	1928	2.41e-07	AGCCAAAAACGGAAA	Pdu00215.1	IPR006689	Small GTPase superfamily, ARF/SAR type	Pdu16263.1	O:0016021												Pdu00588.1	K14849
MA1203.1	Pdu14559.1	464	478	2.46e-07	ATCCAAAAAAGGAAA	Pdu00285.1	IPR000715	Glycosyl transferase, family 4	Pdu08973.1	O:0016021	O:0016301	O:0005618	O:0052689	O:0016829								Pdu00595.1	K16221
MA1203.1	Pdu02619.1	1806	1820	2.46e-07	ATCCAAAAAAGGAAA	Pdu00305.1	-	-	Pdu21138.1	O:0045330	O:0030599	O:0042545	O:0045490	O:0000972	O:0044611	O:0005643						Pdu00598.1	K24193
MA1203.1	Pdu09882.1	1904	1918	2.46e-07	ATCCAAAAAAGGAAA	Pdu00318.1	IPR005123	Oxoglutarate/iron-dependent dioxygenase	Pdu06071.1	O:0003723	O:0016554	O:0080156	O:0006397									Pdu00599.1	K24193
MA1203.1	Pdu10158.1	584	598	2.46e-07	ATCCAAAAAAGGAAA	Pdu00318.1	IPR026992	Non-haem dioxygenase N-terminal domain	Pdu19584.1	O:0004121	O:0030170	O:0071266	O:0019346									Pdu00603.3	K08507
MA1203.1	Pdu09881.1	1060	1074	2.46e-07	ATCCAAAAAAGGAAA	Pdu00223.1	IPR001509	NAD-dependent epimerase/dehydratase	Pdu00322.1	O:0046872	O:0016491											Pdu00607.1	K13947
MA1203.1	Pdu05241.1	1449	1463	2.46e-07	ATCCAAAAAAGGAAA	Pdu00308.1	IPR005175	PPC domain	Pdu07408.1	O:0051539	O:0046872	O:0008173	O:0070475	O:0005662								Pdu00608.1	K13947
MA1203.1	Pdu16899.1	1635	1649	2.49e-07	AGCCAAAATTGGAAA	Pdu00315.1	IPR008637	HR-like lesion-inducer	Pdu06378.1	O:0043531	O:0006952											Pdu00613.1	K01537
MA1203.1	Pdu05116.1	177	191	2.49e-07	AGCCAAAATTGGAAA	Pdu00270.1	IPR010488	Zeta toxin domain	Pdu20713.1	O:0004190												Pdu00618.1	K00499
MA1203.1	Pdu02150.1	185	199	2.5e-07	TGCCGAAAAAGGCAA	Pdu00247.1	IPR033389	AUX/IAA domain	Pdu22130.1	O:0003700	O:0043565	O:0006355	O:0005634	O:0000381	O:0009507							Pdu00619.2	K01537
MA1203.1	Pdu12276.1	624	638	2.5e-07	TGCCGAAAAAGGCAA	Pdu00271.1	IPR004343	Plus-3 domain	Pdu02046.1	O:0003779												Pdu00626.5	K19513
MA1203.1	Pdu13804.1	434	448	2.52e-07	AGCCAAATATGGCAA	Pdu00169.1	IPR001593	Ribosomal protein S3Ae	Pdu05367.1	O:0071949	O:0016020											Pdu00626.3	K19513
MA1203.1	Pdu19758.1	1566	1580	2.55e-07	TGCCAAAAACGGAAT	Pdu00187.1	IPR022796	Chlorophyll A-B binding protein	Pdu17562.1	O:0015297	O:0022857	O:0042910	O:0016021	O:0000965	O:0006401	O:0005829	O:0005739	O:0006402				Pdu00628.2	K01230
MA1203.1	Pdu09255.1	717	731	2.58e-07	TTCCAAAAAAGGCAT	Pdu00244.1	IPR001382	Glycoside hydrolase family 47	Pdu17008.1	O:0004540	O:0042742	O:0050832	O:0006730									Pdu00628.3	K01230
MA1203.1	Pdu09538.1	142	156	2.61e-07	TTCCAAAAAAGGAAT	Pdu00314.1	IPR004000	Actin family	Pdu10796.1	O:0000175	O:0004654	O:0003723	O:0000958	O:0004743	O:0006096	O:0005737						Pdu00628.4	K01230
MA1203.1	Pdu06278.1	154	168	2.61e-07	TGCCATAAAAGGAAA	Pdu00219.1	IPR001810	F-box domain	Pdu08688.1	O:0016021	O:0043488	O:0005634	O:0006816									Pdu00628.5	K01230
MA1203.1	Pdu09539.1	1250	1264	2.61e-07	TTCCAAAAAAGGAAT	Pdu00290.1	IPR000864	Proteinase inhibitor I13, potato inhibitor I	Pdu22991.1	O:0005524	O:0016301	O:0000287	O:0030955	O:0007004								Pdu00631.1	K10880
MA1203.1	Pdu16380.1	1202	1216	2.65e-07	TGCCAAAATTGGAAT	Pdu00310.1	IPR007700	Domain of unknown function DUF668	Pdu19011.1	O:0016491	O:0016020	O:0006816										Pdu00637.1	K10777
MA1203.1	Pdu16378.1	1804	1818	2.65e-07	TGCCAAAATTGGAAT	Pdu00310.1	IPR021864	Domain of unknown function DUF3475	Pdu12232.1	O:0005524	O:0016887	O:0051082	O:0006457									Pdu00638.1	K07253
MA1203.1	Pdu09367.1	580	594	2.72e-07	TTCCGTAAATGGAAA	Pdu00313.1	IPR001753	Enoyl-CoA hydratase/isomerase	Pdu19872.1	O:0006310	O:0006281	O:0005634	O:0030915	O:0005874								Pdu00639.1	K21444
MA1203.1	Pdu03361.1	45	59	2.76e-07	AGCCAAAAAAGGAAA	Pdu00324.1	IPR005123	Oxoglutarate/iron-dependent dioxygenase	Pdu15553.1	O:0005524	O:1990939	O:0008017	O:0007018	O:0070588	O:0006874	O:0005783	O:0016021	O:0005886				Pdu00642.1	K15441
MA1203.1	Pdu22424.1	1911	1925	2.81e-07	TTCCATAAATGGTAA	Pdu00324.1	IPR026992	Non-haem dioxygenase N-terminal domain	Pdu18000.1	O:0005524	O:0016887	O:0005388	O:0008553	O:0070588	O:0006874	O:0005783	O:0016021	O:0005886	O:0005759			Pdu00646.1	K20044
MA1203.1	Pdu07669.1	511	525	2.83e-07	TCCCAAATATGGCAA	Pdu00263.1	IPR005576	RNA polymerase Rpb7-like , N-terminal	Pdu01928.1	O:0005524	O:0008094	O:0003677	O:0006281	O:0008553	O:0070588	O:0006874	O:0005783	O:0005886				Pdu00647.1	K20044
MA1203.1	Pdu15365.1	1857	1871	2.86e-07	TCCCAAATATGGAAA	Pdu00284.1	IPR000719	Protein kinase domain	Pdu06666.1	O:0008270	O:0006355	O:0005634	O:0005737									Pdu00651.1	K18469
MA1203.1	Pdu15366.1	1342	1356	2.86e-07	TCCCAAATATGGAAA	Pdu00191.1	IPR009038	GOLD domain	Pdu03931.1	O:0004197	O:0051603	O:0005615	O:0005764	O:0000793								Pdu00654.1	K13102
MA1203.1	Pdu18745.1	1767	1781	2.86e-07	ATCCGAAAATGGAAA	Pdu00185.1	IPR000232	Heat shock factor (HSF)-type, DNA-binding	Pdu09113.1	O:0005216	O:0016021											Pdu00655.1	K11375
MA1203.1	Pdu10792.1	562	576	2.92e-07	ATCCATAAATGGAAA	Pdu00168.1	IPR011684	Protein Networked (NET), actin-binding (NAB) domain	Pdu20415.1	O:0005524	O:0016887	O:0051082	O:0006457	O:0006470								Pdu00664.4	K12825
MA1203.1	Pdu12378.1	985	999	2.93e-07	ATCCAAAAATGGTAA	Pdu00256.1	IPR027944	Sieve element occlusion, C-terminal	Pdu18307.1	O:0015741	O:0015744	O:0055085	O:0016021									Pdu00664.5	K12825
MA1203.1	Pdu23764.1	1054	1068	2.93e-07	ATCCAAAAATGGTAA	Pdu00256.1	IPR027944	Sieve element occlusion, C-terminal	Pdu08083.1	O:0046872	O:0106306	O:0004722	O:0106307									Pdu00669.1	K03283
MA1203.1	Pdu23765.1	1821	1835	2.93e-07	ATCCAAAAATGGTAA	Pdu00266.1	IPR001890	RNA-binding, CRM domain	Pdu17277.1	O:0005524	O:0008094	O:0003677	O:0006281	O:0006470								Pdu00679.2	K17943
MA1203.1	Pdu12840.1	1372	1386	3.02e-07	TCCCAAAAAAGGAAA	Pdu00266.1	IPR001890	RNA-binding, CRM domain	Pdu09987.1	O:0016491	O:0008270	O:0016616										Pdu00686.1	K13065
MA1203.1	Pdu00436.1	1319	1333	3.02e-07	TCCCAAAAAAGGAAA	Pdu00266.1	IPR001890	RNA-binding, CRM domain	Pdu14542.1	O:0016021												Pdu00687.1	K17866
MA1203.1	Pdu06866.1	1645	1659	3.08e-07	TTCCAAAAATGGTAT	Pdu00306.1	-	-	Pdu17863.1	O:0016314	O:0004725	O:0016311	O:0005829	O:0006515								Pdu00690.1	K01183
MA1203.1	Pdu06865.1	409	423	3.08e-07	TTCCAAAAATGGTAT	Pdu00166.1	IPR005172	CRC domain	Pdu02920.1	O:0042577	O:0008195	O:0006644	O:0016021									Pdu00707.1	K04567
MA1203.1	Pdu16587.1	780	794	3.1e-07	AGCCGAAAATGGAAA	Pdu00166.1	IPR005172	CRC domain	Pdu14849.1	O:0005315	O:1990547	O:0035435	O:0031305	O:0048046								Pdu00709.1	K12115
MA1203.1	Pdu17951.1	1466	1480	3.17e-07	AGCCAAAAATGGTAA	Pdu00190.1	IPR023210	NADP-dependent oxidoreductase domain	Pdu07072.1	O:0016021												Pdu00716.1	K16803
MA1203.1	Pdu18043.1	1558	1572	3.17e-07	AGCCAAAAATGGTAA	Pdu00311.1	IPR002156	Ribonuclease H domain	Pdu16266.1	O:0005507	O:0052716	O:0016491	O:0046274	O:0005347								Pdu00723.1	K01537
MA1203.1	Pdu01054.1	769	783	3.23e-07	TACCAAAATCGGAAA	Pdu00180.1	IPR005574	RNA polymerase subunit RPB4/RPC9	Pdu22725.1	O:0005886												Pdu00727.1	K12846
MA1203.1	Pdu04784.1	1610	1624	3.32e-07	TACCAAAAATAGCAA	Pdu00194.1	IPR000719	Protein kinase domain	Pdu00892.1	O:0005509	O:0055085	O:0016021	O:0005743									Pdu00730.1	K09286
MA1203.1	Pdu11010.1	1684	1698	3.32e-07	TACCAAAAATAGCAA	Pdu00194.1	-	-	Pdu16852.1	O:0003677	O:0005634											Pdu00731.1	K09285
MA1203.1	Pdu00776.1	1851	1865	3.36e-07	GTCCAAAAACGGAAA	Pdu00245.1	IPR002885	Pentatricopeptide repeat	Pdu19587.1	O:0003676	O:0003964	O:0015074										Pdu00732.1	K10739
MA1203.1	Pdu08609.1	1514	1528	3.36e-07	TACCAAAAATAGAAA	Pdu00245.1	IPR002885	Pentatricopeptide repeat	Pdu00911.1	O:0016787	O:0046872	O:0008253	O:0005618									Pdu00732.2	K10739
MA1203.1	Pdu05534.1	1355	1369	3.43e-07	TTCCAAAAACAGCAA	Pdu00245.1	IPR002885	Pentatricopeptide repeat	Pdu19606.1	O:0004735	O:0055129	O:0009408	O:0009651									Pdu00732.3	K10739
MA1203.1	Pdu04507.1	1352	1366	3.5e-07	TACCCAAAATGGCAA	Pdu00245.1	IPR002885	Pentatricopeptide repeat	Pdu09382.1	O:0005524	O:0016887	O:0051082	O:0006457	O:0006979	O:0005576	O:0009505	O:0009506					Pdu00737.4	K06085
MA1203.1	Pdu04508.1	1397	1411	3.5e-07	TACCCAAAATGGCAA	Pdu00245.1	IPR002885	Pentatricopeptide repeat	Pdu14257.1	O:0051879												Pdu00739.2	K00327
MA1203.1	Pdu13715.1	1276	1290	3.55e-07	TACCCAAAATGGAAA	Pdu00245.1	IPR002885	Pentatricopeptide repeat	Pdu20716.1	O:0006811	O:0016021	O:0005227	O:0005886	O:0048500	O:0030942	O:0006616	O:0005829	O:0005786				Pdu00742.1	K11098
MA1203.1	Pdu17412.1	1564	1578	3.65e-07	TTCCAATATTGGAAA	Pdu00245.1	IPR002885	Pentatricopeptide repeat	Pdu22133.1	O:0008312	O:0005525	O:0003924	O:0006614									Pdu00750.1	K22943
MA1203.1	Pdu04334.1	1960	1974	3.65e-07	TTCCAAAATTAGCAA	Pdu00245.1	IPR002885	Pentatricopeptide repeat	Pdu02049.1	O:0003677	O:0005634											Pdu00752.1	K02993
MA1203.1	Pdu11170.1	951	965	3.71e-07	TTCCAAAATTAGAAA	Pdu00245.1	IPR002885	Pentatricopeptide repeat	Pdu11829.1	O:0003677	O:0008289	O:0005634										Pdu00769.1	K08235
MA1203.1	Pdu00545.1	1634	1648	3.71e-07	TTCCAAAATTAGAAA	Pdu00317.1	IPR001373	Cullin, N-terminal	Pdu04052.1	O:0004519	O:0046872	O:0004222	O:0006364									Pdu00775.1	K09422
MA1203.1	Pdu11645.1	1771	1785	3.74e-07	AGCCAAAAATGGCAT	Pdu00317.1	IPR014786	Anaphase-promoting complex subunit 2, C-terminal	Pdu05956.1	O:0005524	O:0030247	O:0004672	O:0016021	O:0030126	O:0000139	O:0016192						Pdu00794.1	K01805
MA1203.1	Pdu11811.1	690	704	3.81e-07	TTCCAAATATAGCAA	Pdu00250.1	IPR002523	Mg2+ transporter protein, CorA-like/Zinc transport protein ZntB	Pdu10511.1	O:0008194	O:0043231											Pdu00794.2	K01805
MA1203.1	Pdu18345.1	1872	1886	3.81e-07	TTCCAATTATGGAAA	Pdu00321.1	IPR026992	Non-haem dioxygenase N-terminal domain	Pdu22994.1	O:0005524	O:0106310	O:0106311	O:0044877									Pdu00796.1	K07942
MA1203.1	Pdu14394.1	353	367	3.92e-07	TACCAGAAATGGAAA	Pdu00321.1	IPR005123	Oxoglutarate/iron-dependent dioxygenase	Pdu19014.1	O:0008374	O:0006629	O:0005737										Pdu00798.1	K08248
MA1203.1	Pdu03093.1	112	126	3.98e-07	GGCCAAAAACGGCAA	Pdu00261.1	IPR027942	Sieve element occlusion, N-terminal	Pdu20092.1	O:0016021												Pdu00800.1	K08248
MA1203.1	Pdu21795.1	685	699	3.98e-07	TACCAAAATAGGAAA	Pdu00261.1	IPR027944	Sieve element occlusion, C-terminal	Pdu10818.1	O:0005524	O:0004707	O:0004708	O:0009738									Pdu00802.1	K08248
MA1203.1	Pdu09122.1	730	744	3.98e-07	TACCAAAATAGGAAA	Pdu00261.1	IPR027944	Sieve element occlusion, C-terminal	Pdu03041.1	O:0016787												Pdu00801.3	K08248
MA1203.1	Pdu05910.1	1227	1241	3.98e-07	TACCAAAAATGGGAA	Pdu00307.1	IPR003661	Signal transduction histidine kinase, dimerisation/phosphoacceptor domain	Pdu19875.1	O:0009793	O:0034399	O:0030687										Pdu00803.1	K10880
MA1203.1	Pdu17910.1	160	174	3.98e-07	GGCCAAAAACGGCAA	Pdu00307.1	IPR001789	Signal transduction response regulator, receiver domain	Pdu09097.1	O:0003676	O:0004535	O:0043928	O:0017148									Pdu00817.1	K11097
MA1203.1	Pdu09437.1	255	269	3.98e-07	TACCAAAATAGGAAA	Pdu00307.1	IPR003018	GAF domain	Pdu20399.1	O:0003824	O:0030015	O:0005634	O:0000932	O:0030014	O:0005737							Pdu00818.1	K05387
MA1203.1	Pdu09121.1	1782	1796	3.98e-07	TACCAAAATAGGAAA	Pdu00268.1	IPR011598	Myc-type, basic helix-loop-helix (bHLH) domain	Pdu15556.1	O:0005789	O:0016021											Pdu00819.1	K05387
MA1203.1	Pdu10790.1	645	659	4.03e-07	TTCCAAAAATGGACA	Pdu00165.1	IPR001245	Serine-threonine/tyrosine-protein kinase, catalytic domain	Pdu20985.1	O:0016021	O:0005524	O:0004672										Pdu00822.2	K00901
MA1203.1	Pdu22570.1	1161	1175	4.03e-07	TTCCAAAAATGGACA	Pdu00164.1	IPR003726	Homocysteine-binding domain	Pdu05351.1	O:0016021												Pdu00823.1	K22900
MA1203.1	Pdu20212.1	1486	1500	4.03e-07	TTCCAAAAATGGACA	Pdu00253.1	IPR004895	Prenylated rab acceptor PRA1	Pdu08086.1	O:0005509	O:0005783	O:0016021										Pdu00824.2	K10956
MA1203.1	Pdu11249.1	640	654	4.03e-07	TTCCAAAAATGGACA	Pdu00192.1	IPR024286	Domain of unknown function DUF3700	Pdu01032.1	O:0005524	O:0009881	O:0004672	O:0018298									Pdu00828.1	K05391
MA1203.1	Pdu20210.1	743	757	4.03e-07	TTCCAAAAATGGACA	Pdu00182.1	IPR010399	Tify domain	Pdu09702.1	O:0016747	O:0046686	O:0005829	O:0005739	O:0005774								Pdu00829.2	K16055
MA1203.1	Pdu12085.1	122	136	4.09e-07	ACCCAAAAATGGAAA	Pdu00205.1	IPR004014	Cation-transporting P-type ATPase, N-terminal	Pdu08672.1	O:0005524	O:0016887	O:0042026	O:0006457									Pdu00839.1	K02908
MA1203.1	Pdu07436.1	670	684	4.09e-07	ACCCAAAAATGGAAA	Pdu00205.1	-	-	Pdu17866.1	O:0008234	O:0004197	O:0051603	O:0005615									Pdu00844.1	K19044
MA1203.1	Pdu12211.1	851	865	4.09e-07	GTCCAAAAAAGGCAA	Pdu00205.1	-	-	Pdu19283.1	O:0004430												Pdu00846.1	K05286
MA1203.1	Pdu20085.1	1908	1922	4.09e-07	ACCCAAAAATGGAAA	Pdu00205.1	IPR006068	Cation-transporting P-type ATPase, C-terminal	Pdu05658.1	O:0003677	O:0005634	O:0010374	O:0005634									Pdu00846.2	K05286
MA1203.1	Pdu00586.1	1029	1043	4.18e-07	TGCCAATAACGGAAA	Pdu00189.1	IPR023210	NADP-dependent oxidoreductase domain	Pdu08105.1	O:0005524	O:0016887	O:0016021	O:0009395	O:0005886	O:0016042	O:0016020						Pdu00846.3	K05286
MA1203.1	Pdu20071.1	1931	1945	4.18e-07	GTCCAAAAAAGGAAA	Pdu00176.1	IPR008546	Domain of unknown function DUF828	Pdu22728.1	O:0016021												Pdu00846.4	K05286
MA1203.1	Pdu03609.1	1376	1390	4.18e-07	GTCCAAAAAAGGAAA	Pdu00176.1	IPR013666	Pleckstrin-like, plant	Pdu07661.1	O:0005524	O:0004672	O:0016021	O:0009395	O:0005886	O:0016042	O:0016020						Pdu00865.1	K07023
MA1203.1	Pdu22022.1	869	883	4.25e-07	TGCCAAAAACAGAAA	Pdu00231.1	IPR018625	Protein Pet100	Pdu00895.1	O:0016740												Pdu00879.2	K02377
MA1203.1	Pdu09123.1	429	443	4.25e-07	TACCAAAACTGGAAA	Pdu00183.1	IPR004313	Acireductone dioxygenase ARD family	Pdu06077.1	O:0016021	O:0016020	O:0003735	O:0006351	O:0006412	O:0042644	O:0009534						Pdu00882.2	K17411
MA1203.1	Pdu10109.1	1935	1949	4.25e-07	TGCCAAAAACAGAAA	Pdu00216.1	IPR015795	Pyruvate kinase, C-terminal	Pdu21410.1	O:0005524	O:0004672	O:0004674	O:0046777									Pdu00886.1	K09285
MA1203.1	Pdu15488.1	638	652	4.38e-07	TTCCAAAAAAAGAAA	Pdu00216.1	IPR015793	Pyruvate kinase, barrel	Pdu18272.1	O:0016788	O:0005886	O:0009506										Pdu00887.2	K07297
MA1203.1	Pdu13434.1	1046	1060	4.38e-07	TTCCAAAAAAAGAAA	Pdu00257.1	IPR027944	Sieve element occlusion, C-terminal	Pdu00328.1	O:0016021	O:0005886											Pdu00891.1	K02916
MA1203.1	Pdu03321.1	1229	1243	4.38e-07	TTCCAAAAAAAGAAA	Pdu00257.1	IPR027944	Sieve element occlusion, C-terminal	Pdu07968.1	O:0005524	O:0004672	O:0016021	O:0005874	O:0008574	O:0016887	O:0003777	O:0030705	O:2000028				Pdu00894.1	K08330
MA1203.1	Pdu05493.1	1597	1611	4.38e-07	TTCCAAAAAAAGAAA	Pdu00257.1	IPR027942	Sieve element occlusion, N-terminal	Pdu00914.1	O:0016787	O:0046872	O:0008253										Pdu00898.2	K01738
MA1203.1	Pdu00571.1	1743	1757	4.38e-07	TTCCAAAAAAAGAAA	Pdu00186.1	-	-	Pdu03649.1	O:0080143	O:0016021											Pdu00900.1	K08245
MA1203.1	Pdu12610.1	1923	1937	4.38e-07	TTCCAAAAAAAGAAA	Pdu00217.1	IPR001841	Zinc finger, RING-type	Pdu06650.1	O:0005524	O:1990939	O:0008017	O:0007018	O:0005874								Pdu00903.1	K14440
MA1203.1	Pdu13646.1	552	566	4.38e-07	TTCCAAAAAAAGAAA	Pdu00322.1	IPR026992	Non-haem dioxygenase N-terminal domain	Pdu19609.1	O:0003676	O:0015074	O:0016021										Pdu00909.1	K05658
MA1203.1	Pdu12609.1	564	578	4.38e-07	TTCCAAAAAAAGAAA	Pdu00316.1	IPR008637	HR-like lesion-inducer	Pdu02331.1	O:0016413	O:0005794	O:0016021										Pdu00910.1	K05658
MA1203.1	Pdu13433.1	944	958	4.38e-07	TTCCAAAAAAAGAAA	Pdu00303.1	IPR005150	Cellulose synthase	Pdu18579.1	O:0016149	O:0005737	O:0003747										Pdu00912.1	K05658
MA1203.1	Pdu14406.1	1112	1126	4.38e-07	TGCCAATATTGGCAA	Pdu00303.1	IPR005150	Cellulose synthase	Pdu15844.1	O:0005524	O:0004329	O:0035999	O:0006874	O:0009705								Pdu00913.1	K05658
MA1203.1	Pdu09816.1	1299	1313	4.38e-07	TTCCAAAAAAAGAAA	Pdu00222.1	IPR000504	RNA recognition motif domain	Pdu10495.1	O:0005524	O:0004672	O:0016021										Pdu00917.1	K05658
MA1203.1	Pdu02130.1	1576	1590	4.38e-07	TTCCAAAAAAAGAAA	Pdu00279.1	IPR000719	Protein kinase domain	Pdu09971.1	O:0015369	O:0016021	O:0005774	O:0070588	O:0005654								Pdu00918.3	K05658
MA1203.1	Pdu13431.1	1595	1609	4.38e-07	TTCCAAAAAAAGAAA	Pdu00319.1	IPR026992	Non-haem dioxygenase N-terminal domain	Pdu02638.1	O:0016798	O:0016020											Pdu00918.4	K05658
MA1203.1	Pdu19030.1	1647	1661	4.38e-07	TTCCAAAAAAAGAAA	Pdu00294.1	IPR002083	MATH/TRAF domain	Pdu14833.1	O:0003723	O:0051321	O:0005654										Pdu00921.1	K06173
MA1203.1	Pdu20183.1	1724	1738	4.38e-07	TTCCAAAAAAAGAAA	Pdu00188.1	IPR022796	Chlorophyll A-B binding protein	Pdu04055.1	O:0015293	O:0006865	O:0009734	O:0016021									Pdu00925.3	K07198
MA1203.1	Pdu04102.1	1045	1059	4.49e-07	TACCAAAAGTGGCAA	Pdu00269.1	IPR002222	Ribosomal protein S19/S15	Pdu01320.1	O:0016787												Pdu00925.5	K07198
MA1203.1	Pdu23716.1	181	195	4.49e-07	TGCCAAAATTAGCAA	Pdu00218.1	IPR001810	F-box domain	Pdu00290.1	O:0004867	O:0009611	O:0005654										Pdu00925.6	K07198
MA1203.1	Pdu07892.1	691	705	4.49e-07	TGCCAATATTGGAAA	Pdu00272.1	IPR002913	START domain	Pdu08406.1	O:0005524	O:0042626	O:0051536	O:0046872									Pdu00925.7	K07198
MA1203.1	Pdu09864.1	1218	1232	4.49e-07	TGCCAATATTGGAAA	Pdu00213.1	IPR015898	G-protein gamma-like domain	Pdu22997.1	O:0046983	O:0000977	O:0045944	O:0005634									Pdu00929.1	K01051
MA1203.1	Pdu17579.1	439	453	4.57e-07	TGCCAAAATTAGAAA	Pdu00229.1	IPR013601	FAE1/Type III polyketide synthase-like protein	Pdu07376.1	O:0051539	O:0016021	O:0005886										Pdu00933.1	K00898
MA1203.1	Pdu19188.1	472	486	4.57e-07	GGCCAAATATGGAAA	Pdu00229.1	IPR013747	3-Oxoacyl-[acyl-carrier-protein (ACP)] synthase III, C-terminal	Pdu21125.1	O:0000976	O:0006355	O:0005634	O:0003677	O:0006412	O:0005840							Pdu00934.2	K08494
MA1203.1	Pdu00263.1	866	880	4.57e-07	GGCCAAATATGGAAA	Pdu00288.1	IPR000504	RNA recognition motif domain	Pdu13835.1	O:0016021												Pdu00935.1	K15078
MA1203.1	Pdu18301.1	1622	1636	4.57e-07	TGCCAAATTCGGAAA	Pdu00323.1	IPR005123	Oxoglutarate/iron-dependent dioxygenase	Pdu21711.1	O:0005730	O:0000460	O:0000470	O:0030687									Pdu00938.3	K13436
MA1203.1	Pdu00364.1	98	112	4.57e-07	TGCCAAAATTAGAAA	Pdu00207.1	-	-	Pdu03044.1	O:0006301	O:0070534	O:0000209	O:0005634	O:0005886								Pdu00954.1	K01648
MA1203.1	Pdu23298.1	1592	1606	4.57e-07	TGCCAAAATTAGAAA	Pdu00207.1	IPR004014	Cation-transporting P-type ATPase, N-terminal	Pdu12238.1	O:0016747												Pdu00959.1	K15152
MA1203.1	Pdu20873.1	1642	1656	4.57e-07	TACCAAAAAGGGCAA	Pdu00207.1	-	-	Pdu04948.1	O:0015293	O:0006865	O:0009734	O:0016021	O:0007018	O:0005874	O:0005634						Pdu00960.1	K22857
MA1203.1	Pdu02655.1	1681	1695	4.57e-07	TGCCAAATTCGGAAA	Pdu00207.1	IPR006068	Cation-transporting P-type ATPase, C-terminal	Pdu06365.1	O:0004857	O:0043086											Pdu00961.2	K21596
MA1203.1	Pdu16657.1	1293	1307	4.65e-07	TACCAAAAAGGGAAA	Pdu00179.1	IPR017395	Chlorophyllase	Pdu15559.1	O:0003735	O:0032543	O:0005763	O:0005739									Pdu00961.3	K21596
MA1203.1	Pdu10452.1	1385	1399	4.65e-07	TGCCAATTATGGCAA	Pdu00262.1	IPR004158	Protein of unknown function DUF247, plant	Pdu20114.1	O:0004553	O:0005975											Pdu00964.1	K11188
MA1203.1	Pdu22504.1	21	35	4.65e-07	TACCAAAAAGGGAAA	Pdu00262.1	IPR004158	Protein of unknown function DUF247, plant	Pdu12824.1	O:0003677	O:0003899	O:0008270	O:0006351	O:0006607	O:0005634							Pdu00968.1	K12823
MA1203.1	Pdu08921.1	278	292	4.65e-07	TTCCAGATATGGAAA	Pdu00254.1	IPR025724	GAG-pre-integrase domain	Pdu18006.1	O:0016301	O:0019210	O:0005886										Pdu00969.2	K20102
MA1203.1	Pdu22306.1	665	679	4.65e-07	TTCCAAATTAGGCAA	Pdu00254.1	IPR013103	Reverse transcriptase, RNA-dependent DNA polymerase	Pdu09686.1	O:0008478	O:0009443	O:0005829										Pdu00969.4	K20102
MA1203.1	Pdu05009.1	822	836	4.65e-07	TCCCAAAAATGGCAT	Pdu00254.1	-	-	Pdu20988.1	O:0032509	O:0045324	O:0015031	O:0000815									Pdu00971.2	K24194
MA1203.1	Pdu10453.1	1191	1205	4.65e-07	TGCCAATTATGGCAA	Pdu00254.1	IPR001584	Integrase, catalytic core	Pdu23435.1	O:0003714												Pdu00973.2	K19525
MA1203.1	Pdu20317.1	1600	1614	4.65e-07	TCCCAAAAATGGCAT	Pdu00172.1	IPR011547	SLC26A/SulP transporter domain	Pdu03937.1	O:0005524	O:1990939	O:0008017	O:0007018									Pdu00976.1	K20843
MA1203.1	Pdu02172.1	1792	1806	4.65e-07	TACCAAAAAGGGAAA	Pdu00172.1	IPR002645	STAS domain	Pdu14548.1	O:0016020	O:0005886	O:0016301										Pdu00976.2	K20843
MA1203.1	Pdu08474.1	1860	1874	4.65e-07	TTCCAAATTAGGCAA	Pdu00393.1	IPR000649	Initiation factor 2B-related	Pdu09705.1	O:0005509	O:0016021											Pdu00983.1	K18819
MA1203.1	Pdu03221.1	744	758	4.76e-07	TTCCAAATTAGGAAA	Pdu00455.1	IPR002156	Ribonuclease H domain	Pdu10783.1	O:0050660	O:0016491	O:0016021										Pdu00986.1	K10589
MA1203.1	Pdu23096.1	1651	1665	4.76e-07	TTCCTAAATTGGCAA	Pdu00438.1	IPR005174	Domain unknown function DUF295	Pdu08675.1	O:0005525	O:0005783	O:0016020	O:0016021									Pdu00987.1	K09422
MA1203.1	Pdu20970.1	161	175	4.83e-07	TGCCAAATATAGAAA	Pdu00328.1	IPR006702	Casparian strip membrane protein domain	Pdu22424.1	O:0008270	O:0009640	O:0006355	O:0005634									Pdu00989.1	K04125
MA1203.1	Pdu20968.1	958	972	4.83e-07	TGCCAAATATAGAAA	Pdu00415.1	IPR002182	NB-ARC	Pdu21394.1	O:0000398	O:0005689	O:0006388										Pdu00990.1	K21362
MA1203.1	Pdu10488.1	1774	1788	4.83e-07	TGCCCAAATTGGCAA	Pdu00386.1	IPR002182	NB-ARC	Pdu19286.1	O:0004134	O:0102500	O:2001070	O:0006032	O:0006952								Pdu01005.1	K18674
MA1203.1	Pdu10066.1	1052	1066	4.86e-07	TGCCCAAATTGGAAA	Pdu00386.1	IPR041118	Rx, N-terminal	Pdu16551.1	O:0003676	O:0000213	O:0000379	O:0000214	O:0043231	O:0016020							Pdu01009.2	K24104
MA1203.1	Pdu10064.1	1052	1066	4.86e-07	TGCCCAAATTGGAAA	Pdu00348.1	IPR005101	Cryptochrome/DNA photolyase, FAD-binding domain	Pdu02926.1	O:0016301	O:0000160	O:0003677	O:0005634									Pdu01020.1	K02183
MA1203.1	Pdu10061.1	1776	1790	4.86e-07	TGCCCAAATTGGAAA	Pdu00348.1	IPR006050	DNA photolyase, N-terminal	Pdu08108.1	O:0009055	O:0020037	O:0046872	O:0016021	O:0016021	O:0005886							Pdu01022.2	K01102
MA1203.1	Pdu10063.1	1779	1793	4.86e-07	TGCCCAAATTGGAAA	Pdu00483.1	IPR005016	Serine incorporator/TMS membrane protein	Pdu07078.1	O:0003729	O:0030154	O:0007275										Pdu01022.1	K01102
MA1203.1	Pdu10067.1	1780	1794	4.86e-07	TGCCCAAATTGGAAA	Pdu00417.1	IPR002182	NB-ARC	Pdu13537.1	O:0016760	O:0046872	O:0071555	O:0030244	O:0043231	O:0016020							Pdu01023.1	K10581
MA1203.1	Pdu19451.1	1278	1292	4.88e-07	TTCCAAATCTGGCAA	Pdu00417.1	IPR041118	Rx, N-terminal	Pdu10802.1	O:0004519	O:0016021	O:0005634										Pdu01024.1	K01692
MA1203.1	Pdu04218.1	1203	1217	4.92e-07	TTCCAAATCTGGAAA	Pdu00430.1	IPR001030	Aconitase/3-isopropylmalate dehydratase large subunit, alpha/beta/alpha domain	Pdu00024.1	O:0005524	O:0004672	O:0009507	O:0043231	O:0016020								Pdu01033.1	K12121
MA1203.1	Pdu10917.1	1532	1546	4.92e-07	TTCCTAATATGGAAA	Pdu00462.1	IPR002213	UDP-glucuronosyl/UDP-glucosyltransferase	Pdu07664.1	O:0008855	O:0006308	O:0009318	O:0009860	O:0005737								Pdu01048.1	K11666
MA1203.1	Pdu21798.1	1192	1206	4.96e-07	TGCCAAAAATGGCCA	Pdu00397.1	IPR003712	Cyanate lyase, C-terminal	Pdu00898.1	O:0004124	O:0030170	O:0006535	O:0009567	O:0009536	O:0009579							Pdu01052.1	K20896
MA1203.1	Pdu14815.1	617	631	5.07e-07	TACCAAAAATGGAAG	Pdu00443.1	IPR008390	AWPM-19-like	Pdu03345.1	O:0005524	O:0004386	O:0016787	O:0003676									Pdu01080.1	K11797
MA1203.1	Pdu18263.1	81	95	5.14e-07	GGCCAAAAAAGGAAA	Pdu00420.1	IPR002902	Gnk2-homologous domain	Pdu00610.1	O:0016780	O:0008654	O:0015979	O:0016021									Pdu01084.1	K17491
MA1203.1	Pdu06534.1	226	240	5.14e-07	TTCCAAATAGGGCAA	Pdu00420.1	IPR002902	Gnk2-homologous domain	Pdu19305.1	O:0004176	O:0004252	O:0009570	O:0051117									Pdu01085.1	K00382
MA1203.1	Pdu18261.1	244	258	5.14e-07	GGCCAAAAAAGGAAA	Pdu00406.1	IPR002885	Pentatricopeptide repeat	Pdu09081.1	O:0005524	O:0004672	O:0016021										Pdu01085.2	K00382
MA1203.1	Pdu22786.1	972	986	5.14e-07	TTCCAGAAAAGGCAA	Pdu00406.1	IPR002885	Pentatricopeptide repeat	Pdu20383.1	O:0003677	O:0005634											Pdu01086.1	K02905
MA1203.1	Pdu24035.1	1048	1062	5.14e-07	TTCCAAATGTGGAAA	Pdu00406.1	IPR002885	Pentatricopeptide repeat	Pdu18275.1	O:0016843	O:0006520	O:0042823	O:0008615									Pdu01086.2	K02905
MA1203.1	Pdu24036.1	1492	1506	5.14e-07	TTCCAAATGTGGAAA	Pdu00406.1	IPR002885	Pentatricopeptide repeat	Pdu10191.1	O:0015276	O:0016021	O:0005525	O:0003924									Pdu01087.1	K07953
MA1203.1	Pdu18863.1	1497	1511	5.14e-07	GGCCAAAAAAGGAAA	Pdu00406.1	IPR002885	Pentatricopeptide repeat	Pdu09100.1	O:0003676	O:0008270	O:0006979	O:0005576									Pdu01091.1	K01913
MA1203.1	Pdu14929.1	1702	1716	5.14e-07	GGCCAAAAAAGGAAA	Pdu00414.1	IPR006571	TLDc domain	Pdu02334.1	O:0005524	O:0003878	O:0016829										Pdu01095.2	K11866
MA1203.1	Pdu17712.1	1800	1814	5.14e-07	GGCCAAAAAAGGAAA	Pdu00336.1	IPR001471	AP2/ERF domain	Pdu15847.1	O:0020037	O:0046872	O:0004601	O:0042744									Pdu01102.3	K15042
MA1203.1	Pdu17106.1	1870	1884	5.14e-07	GGCCAAAAAAGGAAA	Pdu00476.1	IPR004252	Probable transposase, Ptta/En/Spm, plant	Pdu08070.1	O:0005524	O:0004672	O:0016021	O:0030247									Pdu01142.1	K02885
MA1203.1	Pdu05689.1	1407	1421	5.22e-07	TTCCACAAATGGAAA	Pdu00476.1	IPR003653	Ulp1 protease family, C-terminal catalytic domain	Pdu17264.1	O:0005524	O:0004674											Pdu01142.2	K02885
MA1203.1	Pdu14831.1	1504	1518	5.22e-07	TTCCACAAATGGAAA	Pdu00408.1	IPR001040	Translation Initiation factor eIF- 4e	Pdu23723.1	O:0016021												Pdu01151.1	K00695
MA1203.1	Pdu14617.1	513	527	5.32e-07	TACCGAAATTGGAAA	Pdu00331.1	IPR011598	Myc-type, basic helix-loop-helix (bHLH) domain	Pdu22139.1	O:0003677	O:0003887	O:0006261	O:0008409									Pdu01152.1	K00249
MA1203.1	Pdu18845.1	649	663	5.32e-07	TGCCAAAAAAAGCAA	Pdu00432.1	IPR010264	Plant self-incompatibility S1	Pdu09407.1	O:0003676	O:0015074											Pdu01157.1	K01051
MA1203.1	Pdu21354.1	1208	1222	5.32e-07	TGCCAAAAAAAGCAA	Pdu00379.1	IPR006843	Plastid lipid-associated protein/fibrillin conserved domain	Pdu01323.1	O:0016491	O:0009263	O:0046872										Pdu01166.1	K14638
MA1203.1	Pdu11655.1	327	341	5.38e-07	TGCCAAAAAAAGAAA	Pdu00481.1	IPR024610	Inhibitor of growth protein, N-terminal histone-binding	Pdu10517.1	O:0003682	O:0046872	O:0007049	O:0010468	O:0005634								Pdu01167.1	K01557
MA1203.1	Pdu18724.1	437	451	5.38e-07	TGCCAAAAAAAGAAA	Pdu00484.1	IPR004265	Dirigent protein	Pdu00293.1	O:0005524	O:0004674	O:0016021	O:0003677									Pdu01169.1	K09699
MA1203.1	Pdu06312.1	625	639	5.38e-07	TGCCAAAAAAAGAAA	Pdu00488.1	IPR003406	Glycosyl transferase, family 14	Pdu08963.1	O:0008810	O:0030245	O:0016021										Pdu01170.1	K03327
MA1203.1	Pdu17430.1	838	852	5.38e-07	TGCCAAAAAAAGAAA	Pdu00369.1	IPR002784	Ribosomal protein L14e domain	Pdu12520.1	O:0043715	O:0043716	O:0043874	O:0000287									Pdu01173.1	K10895
MA1203.1	Pdu03746.1	1377	1391	5.38e-07	TGCCAAAAAAAGAAA	Pdu00354.1	IPR008480	Protein of unknown function DUF761, plant	Pdu20684.1	O:0005886	O:0008270	O:0004386										Pdu01174.1	K10527
MA1203.1	Pdu19681.1	1625	1639	5.38e-07	TGCCAAAAAAAGAAA	Pdu00411.1	IPR018848	WIYLD domain	Pdu23131.1	O:0016021												Pdu01175.1	K15382
MA1203.1	Pdu02806.1	1645	1659	5.38e-07	TGCCAAAAAAAGAAA	Pdu00411.1	IPR007728	Pre-SET domain	Pdu00312.1	O:0005524	O:0016818	O:0003676	O:0070615									Pdu01179.1	K15397
MA1203.1	Pdu16585.1	1715	1729	5.38e-07	TGCCAAAAAAAGAAA	Pdu00411.1	IPR021916	Protein of unknown function DUF3527	Pdu06368.1	O:0005524	O:0004672	O:0016021										Pdu01189.1	K09518
MA1203.1	Pdu14352.1	1971	1985	5.38e-07	TGCCAAAAAAAGAAA	Pdu00411.1	IPR000218	Ribosomal protein L14P	Pdu03633.1	O:0003677	O:0046872	O:0016021										Pdu01189.2	K09518
MA1203.1	Pdu22429.1	1042	1056	5.54e-07	TTCCTAAAAAGGCAA	Pdu00439.1	IPR005174	Domain unknown function DUF295	Pdu18563.1	O:0016787												Pdu01190.1	K11491
MA1203.1	Pdu13137.1	694	708	5.65e-07	TTCCAAAATTGGAAG	Pdu00345.1	IPR005828	Major facilitator, sugar transporter-like	Pdu18009.1	O:0046872	O:0030570	O:0045490	O:0005618	O:0008270	O:0009052	O:0009941	O:0009570					Pdu01197.1	K08592
MA1203.1	Pdu15325.1	798	812	5.65e-07	TTCCAAAATTGGAAG	Pdu00423.1	IPR013632	DNA recombination and repair protein Rad51-like, C-terminal	Pdu06954.1	O:0005524	O:0004672											Pdu01205.1	K08238
MA1203.1	Pdu16181.1	866	880	5.65e-07	TTCCAAAACAGGAAA	Pdu00352.1	IPR022383	Lactate/malate dehydrogenase, C-terminal	Pdu20703.1	O:0097602	O:0016567	O:0006511	O:0031146									Pdu01208.1	K00430
MA1203.1	Pdu02665.1	965	979	5.65e-07	TTCCTAAAAAGGAAA	Pdu00352.1	IPR001236	Lactate/malate dehydrogenase, N-terminal	Pdu08371.1	O:0003677	O:0003700	O:0009734	O:0007623									Pdu01212.1	K08511
MA1203.1	Pdu03218.1	1677	1691	5.65e-07	TGCCCAAAAAGGCAA	Pdu00477.1	IPR010264	Plant self-incompatibility S1	Pdu21090.1	O:0008171	O:0008757	O:0032259	O:0003743									Pdu01216.1	K15108
MA1203.1	Pdu15326.1	1774	1788	5.65e-07	TTCCAAAATTGGAAG	Pdu00409.1	IPR007736	Caleosin-related	Pdu02622.1	O:0043022	O:0003746	O:0045901	O:0045905									Pdu01216.2	K15108
MA1203.1	Pdu15129.1	1882	1896	5.65e-07	TTCCTAAAAAGGAAA	Pdu00381.1	IPR000172	Glucose-methanol-choline oxidoreductase, N-terminal	Pdu01592.1	O:0046872	O:0003676	O:0004523	O:0015074	O:0005618	O:0004672							Pdu01216.3	K15108
MA1203.1	Pdu02666.1	1934	1948	5.65e-07	TTCCTAAAAAGGAAA	Pdu00381.1	IPR003953	FAD-dependent oxidoreductase 2, FAD binding domain	Pdu01038.1	O:0005634	O:0016020											Pdu01219.1	K08065
MA1203.1	Pdu13138.1	1936	1950	5.65e-07	TTCCAAAATTGGAAG	Pdu00350.1	IPR005485	Ribosomal protein L5 eukaryotic/L18 archaeal	Pdu10786.1	O:0004650	O:0005975	O:0009827	O:0009505									Pdu01232.1	K11583
MA1203.1	Pdu10188.1	123	137	5.77e-07	TGCCCAAAAAGGAAA	Pdu00350.1	IPR025607	Ribosomal protein L5 eukaryotic/L18 archaeal, C-terminal	Pdu08678.1	O:0072657	O:0010008	O:0000139	O:0016021	O:0048046								Pdu01234.1	K03354
MA1203.1	Pdu23787.1	1958	1972	5.77e-07	TGCCTAAATTGGCAA	Pdu00361.1	IPR000719	Protein kinase domain	Pdu05943.1	O:0006511	O:0097602	O:0031146	O:0005737									Pdu01236.1	K03676
MA1203.1	Pdu00308.1	764	778	5.93e-07	TGCCTAAATTGGAAA	Pdu00361.1	IPR017892	Protein kinase, C-terminal	Pdu19001.1	O:0004190	O:0016021											Pdu01248.1	K19073
MA1203.1	Pdu10413.1	1718	1732	5.93e-07	TGCCAAAAGCGGAAA	Pdu00465.1	IPR001554	Glycoside hydrolase, family 14	Pdu02929.1	O:0016021												Pdu01264.2	K20780
MA1203.1	Pdu18233.1	396	410	6.05e-07	TACCATATATGGAAA	Pdu00459.1	IPR001810	F-box domain	Pdu01611.1	O:0003676	O:0008270	O:0015074	O:0016021									Pdu01269.1	K01662
MA1203.1	Pdu14733.1	455	469	6.05e-07	TACCATATATGGAAA	Pdu00365.1	IPR013809	ENTH domain	Pdu07667.1	O:0004416	O:0046872	O:0019243	O:0005783	O:0048471								Pdu01270.1	K03952
MA1203.1	Pdu11579.1	551	565	6.05e-07	TGCCAAAAATGGAAC	Pdu00398.1	IPR000109	Proton-dependent oligopeptide transporter family	Pdu21416.1	O:0008977	O:0004665	O:0006571	O:1902600	O:0051453	O:0016021	O:0005886	O:0005634					Pdu01271.10	K12900
MA1203.1	Pdu23115.1	1064	1078	6.05e-07	AACCAAAAACGGAAA	Pdu00353.1	IPR021715	Pre-mRNA-splicing factor SLU7 domain	Pdu03348.1	O:0005524	O:0016887	O:0051082	O:0006457	O:0009451	O:0043231							Pdu01271.2	K12900
MA1203.1	Pdu17576.1	1106	1120	6.05e-07	TACTAAAAATGGAAA	Pdu00375.1	IPR000095	CRIB domain	Pdu00613.1	O:0005524	O:0005388	O:0016021	O:0003676									Pdu01271.8	K12900
MA1203.1	Pdu11374.1	1623	1637	6.05e-07	TACCATATATGGAAA	Pdu00453.1	IPR013103	Reverse transcriptase, RNA-dependent DNA polymerase	Pdu09084.1	O:0005524	O:0016887	O:0008553	O:0120029	O:0005829								Pdu01271.9	K12900
MA1203.1	Pdu16452.1	1793	1807	6.05e-07	AACCAAAAACGGAAA	Pdu00448.1	IPR002885	Pentatricopeptide repeat	Pdu02030.1	O:0016021												Pdu01274.1	K03444
MA1203.1	Pdu10457.1	1924	1938	6.05e-07	TACTAAAAATGGAAA	Pdu00448.1	IPR002885	Pentatricopeptide repeat	Pdu18278.1	O:0051082	O:0006457	O:0051087	O:0051085									Pdu01276.1	K03444
MA1203.1	Pdu19730.1	154	168	6.15e-07	TTCCAAAAGAGGAAA	Pdu00448.1	IPR002885	Pentatricopeptide repeat	Pdu11224.1	O:0016671	O:0019419	O:0016787	O:0003724	O:0003676								Pdu01292.1	K01006
MA1203.1	Pdu20985.1	44	58	6.37e-07	TTCCATAAATAGAAA	Pdu00448.1	IPR002885	Pentatricopeptide repeat	Pdu20972.1	O:0003723	O:0000390	O:0071013	O:0005524									Pdu01300.1	K07305
MA1203.1	Pdu08062.1	538	552	6.37e-07	TTCCAATAATGGTAA	Pdu00448.1	IPR002885	Pentatricopeptide repeat	Pdu10194.1	O:0005783	O:0005789	O:0016021										Pdu01304.1	K19023
MA1203.1	Pdu18958.1	1108	1122	6.37e-07	TTCCATAAATAGAAA	Pdu00344.1	IPR004843	Calcineurin-like phosphoesterase domain, ApaH type	Pdu06656.1	O:0046658	O:0007275											Pdu01316.1	K00942
MA1203.1	Pdu02553.1	1268	1282	6.37e-07	TTCTAAAAACGGAAA	Pdu00344.1	IPR031675	Serine-threonine protein phosphatase, N-terminal	Pdu09103.1	O:0015086	O:0005384	O:0016021	O:0046873									Pdu01317.1	K10523
MA1203.1	Pdu10924.1	248	262	6.44e-07	TGCCAAAATGGGAAA	Pdu00425.1	IPR000504	RNA recognition motif domain	Pdu08073.1	O:0016740	O:0006596	O:0004766										Pdu01328.1	K23544
MA1203.1	Pdu09496.1	825	839	6.44e-07	AACCAAAATTGGAAA	Pdu00425.1	IPR000504	RNA recognition motif domain	Pdu23726.1	O:0005524	O:0004674	O:0004672	O:0009555	O:0070301								Pdu01330.1	K16302
MA1203.1	Pdu04574.1	1027	1041	6.44e-07	AACCAAAATTGGAAA	Pdu00426.1	IPR002075	Nuclear transport factor 2	Pdu01893.1	O:0004550	O:0006241	O:0006183	O:0006228									Pdu01332.1	K10760
MA1203.1	Pdu07332.1	559	573	6.47e-07	TGCCAAATGTGGCAA	Pdu00426.1	IPR000504	RNA recognition motif domain	Pdu17853.1	O:0016491	O:0005737	O:0008312	O:0030942	O:0005047	O:0006614	O:0005786						Pdu01349.1	K08066
MA1203.1	Pdu11771.1	790	804	6.47e-07	TGCCAAATGTGGCAA	Pdu00454.1	IPR024041	Ammonium transporter AmtB-like domain	Pdu19270.1	O:0003964	O:0008312	O:0030942	O:0005047	O:0006614	O:0005786							Pdu01350.1	K17757
MA1203.1	Pdu07333.1	777	791	6.47e-07	TGCCAAATGTGGCAA	Pdu00456.1	IPR005151	Tail specific protease	Pdu14839.1	O:0005096	O:0046872	O:0043547	O:0005737	O:0005047	O:0043547	O:0006614	O:0005786	O:0005737				Pdu01350.5	K17757
MA1203.1	Pdu15281.1	645	659	6.61e-07	TGCCAAATGTGGAAA	Pdu00456.1	IPR041489	PDZ domain 6	Pdu08966.1	O:0008233	O:0004252	O:0006465	O:0016021									Pdu01362.2	K20606
MA1203.1	Pdu08757.1	729	743	6.61e-07	TACCGAAAAAGGAAA	Pdu00334.1	IPR001471	AP2/ERF domain	Pdu19577.1	O:0016844	O:0009058	O:0005773										Pdu01365.1	K01090
MA1203.1	Pdu11005.1	1188	1202	6.61e-07	TACCGAAAAAGGAAA	Pdu00335.1	IPR001471	AP2/ERF domain	Pdu21717.1	O:0043531												Pdu01366.1	K09142
MA1203.1	Pdu17138.1	1316	1330	6.61e-07	TTCCAAAATTGGATA	Pdu00444.1	IPR029190	Ribosomal RNA-processing protein 14/surfeit locus protein 6, C-terminal domain	Pdu11493.1	O:0046872	O:0000151											Pdu01386.1	K24193
MA1203.1	Pdu14570.1	1656	1670	6.61e-07	TTCTAAAATTGGCAA	Pdu00444.1	IPR029188	Ribosomal RNA-processing protein 14, N-terminal	Pdu00315.1	O:0016021	O:0006338	O:0031011	O:0016021									Pdu01395.1	K05610
MA1203.1	Pdu14379.1	367	381	6.75e-07	TGCCACAAATGGAAA	Pdu00359.1	IPR006936	ALOG domain	Pdu07955.1	O:0005634	O:0016021											Pdu01404.1	K17262
MA1203.1	Pdu05195.1	428	442	6.75e-07	AACCAAATATGGAAA	Pdu00387.1	IPR007248	Mpv17/PMP22	Pdu00901.1	O:0008289												Pdu01437.1	K22651
MA1203.1	Pdu17425.1	1628	1642	6.75e-07	AACCAAATATGGAAA	Pdu00482.1	IPR006900	Sec23/Sec24, helical domain	Pdu03636.1	O:0051537	O:0010277	O:0046872	O:0009507	O:0005576	O:0009505	O:0004553	O:0005975					Pdu01453.1	K22733
MA1203.1	Pdu03566.1	100	114	6.85e-07	TGCCAAAAAAGGGAA	Pdu00482.1	IPR006896	Sec23/Sec24, trunk domain	Pdu18566.1	O:0005381	O:0006879	O:0006826	O:0009941	O:2000024	O:1902183	O:0005634	O:0007275					Pdu01465.1	K08679
MA1203.1	Pdu22994.1	1659	1673	6.85e-07	TTCCCAAAATGGTAA	Pdu00482.1	IPR012990	Sec23/Sec24 beta-sandwich	Pdu05053.1	O:0046556	O:0009044	O:0031222	O:0045493	O:0016021								Pdu01474.1	K16285
MA1203.1	Pdu00350.1	1921	1935	6.85e-07	TTCCCAAAATGGTAA	Pdu00482.1	IPR007123	Gelsolin-like domain	Pdu06957.1	O:0055085	O:0016021	O:0055085										Pdu01479.1	K20888
MA1203.1	Pdu11228.1	650	664	6.95e-07	TTCTAAATATGGCAA	Pdu00482.1	IPR006895	Zinc finger, Sec23/Sec24-type	Pdu23995.1	O:0015491	O:0030001	O:0016021	O:0016020	O:0005524	O:0008094	O:0003697	O:0006310	O:0006281				Pdu01490.1	K01897
MA1203.1	Pdu11227.1	1842	1856	6.95e-07	TTCTAAATATGGCAA	Pdu00449.1	IPR039309	Biopterin transporter family	Pdu08374.1	O:0003677	O:0000981	O:0008289	O:0005634	O:0005634	O:0004402	O:0016021						Pdu01492.1	K01213
MA1203.1	Pdu13370.1	178	192	7.06e-07	TACCATAAAAGGAAA	Pdu00449.1	IPR039309	Biopterin transporter family	Pdu22123.1	O:0008270	O:0003676											Pdu01497.1	K01897
MA1203.1	Pdu10149.1	931	945	7.06e-07	GGCCGAAAATGGCAA	Pdu00357.1	IPR000306	FYVE zinc finger	Pdu21093.1	O:0010485	O:0006348	O:0000781	O:0005829									Pdu01535.1	K09495
MA1203.1	Pdu15527.1	1099	1113	7.06e-07	ATCCAAAAATAGAAA	Pdu00357.1	IPR000408	Regulator of chromosome condensation, RCC1	Pdu16250.1	O:0016021	O:0005634	O:1990904	O:0004386	O:0016787	O:0003676	O:0006914						Pdu01543.1	K09571
MA1203.1	Pdu15405.1	1240	1254	7.06e-07	TTCTAAATATGGAAA	Pdu00357.1	IPR000408	Regulator of chromosome condensation, RCC1	Pdu04042.1	O:0003677	O:0016987	O:0006352										Pdu01549.1	K03165
MA1203.1	Pdu18372.1	1316	1330	7.06e-07	TTCTAAATATGGAAA	Pdu00357.1	IPR000408	Regulator of chromosome condensation, RCC1	Pdu10789.1	O:0005524	O:0003723	O:0003724	O:0005737	O:0005634	O:1990904	O:0004386	O:0016787	O:0003676	O:0006914	O:0006306	O:0046777	Pdu01549.2	K03165
MA1203.1	Pdu06684.1	1320	1334	7.06e-07	TTCTAAATATGGAAA	Pdu00357.1	IPR000408	Regulator of chromosome condensation, RCC1	Pdu10501.1	O:0003723	O:0005634											Pdu01552.1	K03165
MA1203.1	Pdu11652.1	1430	1444	7.06e-07	ATCCAAAAATAGAAA	Pdu00357.1	IPR000408	Regulator of chromosome condensation, RCC1	Pdu07363.1	O:0000049	O:0002926	O:0005829	O:0033588									Pdu01561.1	K02293
MA1203.1	Pdu20185.1	1854	1868	7.06e-07	TTCCAAAAAAGGAAG	Pdu00357.1	IPR000408	Regulator of chromosome condensation, RCC1	Pdu21112.1	O:0032511	O:0006900	O:0009898	O:0000815									Pdu01572.1	K15535
MA1203.1	Pdu19776.1	1847	1861	7.06e-07	ATCCAAAAATAGAAA	Pdu00357.1	IPR013591	Brevis radix (BRX) domain	Pdu13822.1	O:0003735	O:0006412	O:0005840	O:0022625									Pdu01607.3	K15363
MA1203.1	Pdu22478.1	885	899	7.15e-07	TACCAAAATTGGCAT	Pdu00357.1	IPR001849	Pleckstrin homology domain	Pdu20082.1	O:0016491	O:0003735	O:0006412	O:0005840	O:0017157	O:0016324							Pdu01648.1	K09597
MA1203.1	Pdu20010.1	1330	1344	7.15e-07	TACCAAAAAAGGTAA	Pdu00357.1	IPR027988	Transcription factor BREVIS RADIX, N-terminal domain	Pdu21986.1	O:0003676	O:0004523	O:0003964										Pdu01649.2	K00472
MA1203.1	Pdu04236.1	1507	1521	7.15e-07	TACCAAAAAAGGTAA	Pdu00385.1	-	-	Pdu12225.1	O:0000290												Pdu01657.1	K00799
MA1203.1	Pdu22477.1	1574	1588	7.15e-07	TACCAAAATTGGCAT	Pdu00385.1	IPR025724	GAG-pre-integrase domain	Pdu21419.1	O:0008270												Pdu01663.1	K06911
MA1203.1	Pdu21572.1	147	161	7.24e-07	TGCCAAAACAGGAAA	Pdu00385.1	IPR001584	Integrase, catalytic core	Pdu00616.1	O:0008234	O:0004197	O:0051603	O:0005615	O:0004672								Pdu01675.1	K17805
MA1203.1	Pdu20615.1	899	913	7.24e-07	TGCCAAAATTGGAAG	Pdu00385.1	IPR013103	Reverse transcriptase, RNA-dependent DNA polymerase	Pdu09087.1	O:0101005	O:0016579	O:0070646	O:0008233									Pdu01675.2	K17805
MA1203.1	Pdu13427.1	1469	1483	7.24e-07	TGCCTAAAAAGGAAA	Pdu00332.1	IPR014730	Electron transfer flavoprotein, alpha/beta-subunit, N-terminal	Pdu12811.1	O:0051011	O:0051225	O:0070652										Pdu01698.1	K22450
MA1203.1	Pdu13431.1	1522	1536	7.24e-07	TGCCTAAAAAGGAAA	Pdu00372.1	IPR018289	MULE transposase domain	Pdu02033.1	O:0018024	O:0008270	O:0005634										Pdu01712.2	K00432
MA1203.1	Pdu07261.1	239	253	7.32e-07	TTCCGAAAATGGGAA	Pdu00372.1	IPR004332	Transposase, MuDR, plant	Pdu11781.1	O:0016021												Pdu01712.3	K00432
MA1203.1	Pdu21807.1	388	402	7.32e-07	ATCCCAAAATGGCAA	Pdu00372.1	IPR007527	Zinc finger, SWIM-type	Pdu11227.1	O:0047769	O:0004664	O:0009094	O:0009570									Pdu01714.1	K01870
MA1203.1	Pdu13742.1	1082	1096	7.32e-07	ATCCCAAAATGGCAA	Pdu00394.1	IPR026569	Ribosomal protein L28/L24	Pdu09673.1	O:0005524	O:0004674											Pdu01737.1	K13130
MA1203.1	Pdu05373.1	1507	1521	7.32e-07	ATCCCAAAATGGCAA	Pdu00486.1	IPR004265	Dirigent protein	Pdu23422.1	O:0016021												Pdu01745.1	K24348
MA1203.1	Pdu12499.1	201	215	7.44e-07	ATCCCAAAATGGAAA	Pdu00413.1	IPR003613	U box domain	Pdu03924.1	O:0003676	O:0015074	O:0016021	O:0003964									Pdu01745.2	K24348
MA1203.1	Pdu19850.1	1649	1663	7.44e-07	ATCCAAATTTGGAAA	Pdu00413.1	IPR001680	WD40 repeat	Pdu06659.1	O:0005524	O:0035175	O:0044022	O:0106310	O:0044022	O:0000775	O:0005634	O:0005819	O:0016887				Pdu01754.2	K09131
MA1203.1	Pdu16791.1	1728	1742	7.44e-07	TACCAAATATGGCAT	Pdu00413.1	IPR001680	WD40 repeat	Pdu09106.1	O:0016757	O:0009773	O:0009535	O:0010598	O:0000922								Pdu01755.1	K03232
MA1203.1	Pdu20400.1	62	76	7.66e-07	AACCAAAAAAGGCAA	Pdu00413.1	IPR001680	WD40 repeat	Pdu02894.1	O:0016757	O:0016021											Pdu01763.1	K12581
MA1203.1	Pdu16829.1	81	95	7.66e-07	AACCAAAAAAGGCAA	Pdu00413.1	IPR001680	WD40 repeat	Pdu01022.1	O:0046872	O:0106306	O:0106307										Pdu01767.1	K11968
MA1203.1	Pdu15919.1	242	256	7.66e-07	AACCAAAAAAGGCAA	Pdu00413.1	IPR013915	Pre-mRNA-splicing factor 19	Pdu14535.1	O:0016021												Pdu01770.2	K10773
MA1203.1	Pdu17597.1	285	299	7.66e-07	AACCAAAAAAGGCAA	Pdu00445.1	IPR001005	SANT/Myb domain	Pdu10216.1	O:0016021												Pdu01776.2	K21842
MA1203.1	Pdu22964.1	324	338	7.66e-07	AACCAAAAAAGGCAA	Pdu00358.1	-	-	Pdu08662.1	O:0051287	O:0050661	O:0016491	O:0036243									Pdu01776.3	K21842
MA1203.1	Pdu21767.1	409	423	7.66e-07	AACCAAAAAAGGCAA	Pdu00358.1	-	-	Pdu22411.1	O:0004032	O:0047641	O:0047834	O:0005829	O:0005643	O:0006406	O:0006606						Pdu01787.1	K16196
MA1203.1	Pdu01407.1	497	511	7.66e-07	AACCAAAAAAGGCAA	Pdu00447.1	IPR001005	SANT/Myb domain	Pdu01329.1	O:0017056	O:0051028	O:0000055	O:0000056	O:0016301								Pdu01800.1	K02935
MA1203.1	Pdu21767.1	539	553	7.66e-07	AACCAAAAAAGGCAA	Pdu00447.1	IPR001005	SANT/Myb domain	Pdu08969.1	O:0003677	O:0005634	O:0005634	O:0003676									Pdu01811.1	K01409
MA1203.1	Pdu21860.1	654	668	7.66e-07	AACCAAAAAAGGCAA	Pdu00436.1	IPR007695	DNA mismatch repair protein MutS-like, N-terminal	Pdu22718.1	O:0003677	O:0005634	O:0005874										Pdu01824.1	K10290
MA1203.1	Pdu17885.1	810	824	7.66e-07	AACCAAAAAAGGCAA	Pdu00436.1	IPR000432	DNA mismatch repair protein MutS, C-terminal	Pdu01915.1	O:0003729	O:0043022	O:0003743	O:0000049									Pdu01857.4	K13344
MA1203.1	Pdu14163.1	839	853	7.66e-07	AACCAAAAAAGGCAA	Pdu00384.1	IPR006461	PLAC8 motif-containing protein	Pdu07651.1	O:0003746	O:0008270	O:0006355	O:0006351	O:0016310	O:0005737	O:0005634						Pdu01865.1	K20360
MA1203.1	Pdu00877.1	833	847	7.66e-07	AACCAAAAAAGGCAA	Pdu00362.1	IPR002885	Pentatricopeptide repeat	Pdu00885.1	O:0018024	O:0046872	O:0005634										Pdu01868.1	K14549
MA1203.1	Pdu17335.1	950	964	7.66e-07	AACCAAAAAAGGCAA	Pdu00362.1	IPR002885	Pentatricopeptide repeat	Pdu06067.1	O:0003676												Pdu01871.1	K02938
MA1203.1	Pdu20399.1	1160	1174	7.66e-07	AACCAAAAAAGGCAA	Pdu00362.1	IPR002885	Pentatricopeptide repeat	Pdu12526.1	O:0015020	O:0016021	O:0016020	O:0009535	O:0009522	O:0009523							Pdu01878.2	K07304
MA1203.1	Pdu16676.1	1215	1229	7.66e-07	AACCAAAAAAGGCAA	Pdu00362.1	IPR002885	Pentatricopeptide repeat	Pdu18262.1	O:0016168	O:0046872	O:0009765	O:0018298									Pdu01878.1	K07304
MA1203.1	Pdu16677.1	1285	1299	7.66e-07	AACCAAAAAAGGCAA	Pdu00362.1	IPR032867	DYW domain	Pdu11496.1	O:0008270	O:0003723	O:0009451	O:0043231									Pdu01884.2	K03969
MA1203.1	Pdu18005.1	1304	1318	7.66e-07	AACCAAAAAAGGCAA	Pdu00355.1	IPR004045	Glutathione S-transferase, N-terminal	Pdu23137.1	O:0022857	O:0016021	O:0005886	O:0005886									Pdu01887.1	K03921
MA1203.1	Pdu08569.1	1424	1438	7.66e-07	AACCAAAAAAGGCAA	Pdu00498.1	IPR010264	Plant self-incompatibility S1	Pdu00318.1	O:0046872	O:0016491											Pdu01892.1	K01184
MA1203.1	Pdu03706.1	1470	1484	7.66e-07	AACCAAAAAAGGCAA	Pdu00500.1	IPR010264	Plant self-incompatibility S1	Pdu07958.1	O:0046872	O:0016491	O:0016021	O:0016174									Pdu01904.1	K01183
MA1203.1	Pdu23419.1	1523	1537	7.66e-07	GGCCAAAAATGGTAA	Pdu00509.1	IPR010264	Plant self-incompatibility S1	Pdu00904.1	O:0003677	O:0006355	O:0009610	O:0005983	O:0009941	O:0009570	O:0005739						Pdu01913.1	K14767
MA1203.1	Pdu17585.1	1561	1575	7.66e-07	AACCAAAAAAGGCAA	Pdu00530.1	IPR010264	Plant self-incompatibility S1	Pdu09375.1	O:0003735	O:0006412	O:0005840										Pdu01914.1	K17424
MA1203.1	Pdu16841.1	1579	1593	7.66e-07	AACCAAAAAAGGCAA	Pdu00619.1	IPR024750	Calcium-transporting P-type ATPase, N-terminal autoinhibitory domain	Pdu02321.1	O:0050521	O:0005524	O:0003729	O:0009631									Pdu01928.1	K10880
MA1203.1	Pdu13281.1	1621	1635	7.66e-07	AACCAAAAAAGGCAA	Pdu00619.1	-	-	Pdu11515.1	O:0016021												Pdu01952.2	K11648
MA1203.1	Pdu05994.1	1799	1813	7.66e-07	AACCAAAAAAGGCAA	Pdu00619.1	IPR006068	Cation-transporting P-type ATPase, C-terminal	Pdu01291.1	O:0003723	O:0008173	O:0006396										Pdu01956.2	K16241
MA1203.1	Pdu00165.1	1846	1860	7.66e-07	AACCAAAAAAGGCAA	Pdu00619.1	-	-	Pdu23998.1	O:0043015	O:0031122	O:0051321	O:0007020									Pdu01962.1	K13179
MA1203.1	Pdu18197.1	1898	1912	7.66e-07	AACCAAAAAAGGCAA	Pdu00619.1	IPR004014	Cation-transporting P-type ATPase, N-terminal	Pdu10485.1	O:0003700	O:0043565	O:0005634										Pdu01963.1	K02881
MA1203.1	Pdu23219.1	260	274	7.86e-07	AACCAAAAAAGGAAA	Pdu00615.1	IPR025558	Domain of unknown function DUF4283	Pdu23710.1	O:0005524	O:0005388	O:0016021										Pdu01964.1	K06630
MA1203.1	Pdu22218.1	397	411	7.86e-07	AACCAAAAAAGGAAA	Pdu00549.1	IPR001128	Cytochrome P450	Pdu05642.1	O:0022857	O:0006857	O:0016021	O:0005840									Pdu01972.1	K09562
MA1203.1	Pdu21226.1	493	507	7.86e-07	AACCAAAAAAGGAAA	Pdu00577.1	IPR002109	Glutaredoxin	Pdu22680.1	O:0003723												Pdu01975.1	K03265
MA1203.1	Pdu09748.1	858	872	7.86e-07	AACCAAAAAAGGAAA	Pdu00609.1	IPR004853	Sugar phosphate transporter domain	Pdu16253.1	O:0022857	O:0016021											Pdu01977.1	K11426
MA1203.1	Pdu04144.1	1373	1387	7.86e-07	AACCAAAAAAGGAAA	Pdu00605.1	IPR003657	WRKY domain	Pdu21682.1	O:0016021												Pdu01978.1	K10532
MA1203.1	Pdu18701.1	1552	1566	7.86e-07	AACCAAAAAAGGAAA	Pdu00605.1	IPR018872	Zn-cluster domain	Pdu04045.1	O:0006336	O:0005634											Pdu01985.3	K02540
MA1203.1	Pdu13094.1	1588	1602	7.86e-07	AACCAAAAAAGGAAA	Pdu00496.1	IPR010264	Plant self-incompatibility S1	Pdu05949.1	O:0016627	O:0006629	O:0016021										Pdu01988.1	K01824
MA1203.1	Pdu08311.1	1699	1713	7.86e-07	TTCCAAAAATAGCAT	Pdu00612.1	-	-	Pdu08950.1	O:0043531	O:0016787	O:0015976										Pdu01991.1	K03549
MA1203.1	Pdu00959.1	1790	1804	7.86e-07	AACCAAAAAAGGAAA	Pdu00612.1	IPR004014	Cation-transporting P-type ATPase, N-terminal	Pdu21115.1	O:0005524	O:0004674	O:0016021	O:0004672									Pdu01998.1	K07766
MA1203.1	Pdu00960.1	1932	1946	7.86e-07	AACCAAAAAAGGAAA	Pdu00612.1	-	-	Pdu13825.1	O:0061630												Pdu02011.1	K20286
MA1203.1	Pdu10052.1	48	62	7.99e-07	TTCCAAAATAGGTAA	Pdu00612.1	IPR006068	Cation-transporting P-type ATPase, C-terminal	Pdu20085.1	O:0016787	O:0010179	O:0009850	O:0005783	O:0072583								Pdu02037.1	K12489
MA1203.1	Pdu09901.1	188	202	7.99e-07	TGCCATAAATAGAAA	Pdu00510.1	IPR025312	Domain of unknown function DUF4216	Pdu15242.1	O:0003700	O:0043565	O:0005634	O:0016740									Pdu02041.1	K00928
MA1203.1	Pdu20025.1	1304	1318	8.15e-07	TTCTAAAAAAGGAAA	Pdu00550.1	IPR011545	DEAD/DEAH box helicase domain	Pdu12228.1	O:0016747												Pdu02044.1	K16297
MA1203.1	Pdu15052.1	1449	1463	8.15e-07	TTCTAAAAAAGGAAA	Pdu00550.1	IPR025696	rRNA-processing arch domain	Pdu04938.1	O:0003735	O:0006412	O:0005840	O:0008270									Pdu02044.3	K16297
MA1203.1	Pdu09390.1	47	61	8.31e-07	TGCCAAAATTGGATA	Pdu00550.1	IPR012961	ATP-dependent RNA helicase Ski2, C-terminal	Pdu00619.1	O:0005524	O:0005516	O:0005388	O:0016021	O:0009860	O:0006904	O:0005829	O:0000145	O:0016020				Pdu02047.1	K18999
MA1203.1	Pdu10783.1	227	241	8.31e-07	TGCCATATTTGGCAA	Pdu00550.1	IPR001650	Helicase, C-terminal	Pdu06355.1	O:0016021	O:0016757											Pdu02056.2	K13464
MA1203.1	Pdu02113.1	698	712	8.31e-07	TTCCAAATAAGGTAA	Pdu00543.1	IPR001245	Serine-threonine/tyrosine-protein kinase, catalytic domain	Pdu15549.1	O:0005524	O:0030247	O:0004674	O:0004672	O:0000149								Pdu02056.4	K13464
MA1203.1	Pdu15717.1	843	857	8.31e-07	TTCCTTAAATGGAAA	Pdu00543.1	IPR001611	Leucine-rich repeat	Pdu20978.1	O:0000062	O:0008289											Pdu02073.1	K15382
MA1203.1	Pdu04553.1	839	853	8.47e-07	AGCCAAAATCGGAAA	Pdu00543.1	IPR013210	Leucine-rich repeat-containing N-terminal, plant-type	Pdu22981.1	O:0008083	O:0030154	O:0008283	O:0005576									Pdu02076.1	K03676
MA1203.1	Pdu16262.1	1546	1560	8.47e-07	TGCTAAAATTGGAAA	Pdu00490.1	IPR001611	Leucine-rich repeat	Pdu01025.1	O:0016788												Pdu02082.1	K18730
MA1203.1	Pdu16263.1	1600	1614	8.47e-07	TGCTAAAATTGGAAA	Pdu00490.1	IPR013210	Leucine-rich repeat-containing N-terminal, plant-type	Pdu14538.1	O:0003676	O:0008270	O:0015074										Pdu02082.2	K18730
MA1203.1	Pdu23235.1	1809	1823	8.47e-07	TTCCAAAAATTGCAA	Pdu00490.1	IPR000719	Protein kinase domain	Pdu10773.1	O:0019203	O:0008138	O:0005983	O:0009507	O:0046872	O:0016702							Pdu02082.3	K18730
MA1203.1	Pdu10325.1	135	149	8.7e-07	TACCAAAAAAGGCAT	Pdu00555.1	IPR000310	Orn/Lys/Arg decarboxylase, major domain	Pdu13220.1	O:0008483	O:0003676	O:0008270	O:0006355	O:0019843	O:0003746							Pdu02101.1	K02685
MA1203.1	Pdu17688.1	380	394	8.7e-07	ATCCAAAATAGGAAA	Pdu00555.1	IPR008286	Orn/Lys/Arg decarboxylase, C-terminal	Pdu17859.1	O:0031146	O:0019005	O:0005905	O:0030136	O:0005794	O:0032050	O:0005546						Pdu02109.1	K14489
MA1203.1	Pdu17321.1	634	648	8.7e-07	TGCCAAATATGGATA	Pdu00598.1	IPR005828	Major facilitator, sugar transporter-like	Pdu22414.1	O:0016021	O:0005794											Pdu02110.1	K09264
MA1203.1	Pdu00361.1	1186	1200	8.7e-07	TGCCAAATATGGATA	Pdu00524.1	IPR004294	Carotenoid oxygenase	Pdu00581.1	O:0003677	O:0042393	O:0043486	O:0006334									Pdu02133.1	K18819
MA1203.1	Pdu03567.1	1522	1536	8.7e-07	TGCCAAATATGGATA	Pdu00578.1	IPR003347	JmjC domain	Pdu19276.1	O:0006351												Pdu02134.1	K08238
MA1203.1	Pdu10928.1	1658	1672	8.7e-07	AGCCAAAAATAGCAA	Pdu00584.1	IPR007346	Endonuclease I	Pdu21970.1	O:0004857												Pdu02135.1	K03845
MA1203.1	Pdu11677.1	474	488	8.8e-07	TGCCAAAAAAGGAAG	Pdu00492.1	IPR008502	Prolamin-like domain	Pdu00014.1	O:0102336	O:0102337	O:0102338	O:0102756									Pdu02137.1	K16732
MA1203.1	Pdu16917.1	868	882	8.8e-07	TTCCATAAGTGGAAA	Pdu00595.1	IPR017887	Transcription factor TCP subgroup	Pdu01918.1	O:0016021	O:0006749	O:0001516	O:0016021	O:0005739								Pdu02137.2	K16732
MA1203.1	Pdu03893.1	98	112	8.93e-07	ATCCAAATAAGGAAA	Pdu00583.1	IPR001245	Serine-threonine/tyrosine-protein kinase, catalytic domain	Pdu00888.1	O:0005737												Pdu02138.1	K23538
MA1203.1	Pdu21761.1	1712	1726	8.93e-07	ATCCAAATAAGGAAA	Pdu00617.1	IPR000668	Peptidase C1A, papain C-terminal	Pdu23694.1	O:0046983	O:0005634	O:0003677	O:0000981	O:0046912	O:0016021							Pdu02140.3	K00387
MA1203.1	Pdu01338.1	37	51	9e-07	AGCCAAATTTGGCAA	Pdu00617.1	IPR013201	Cathepsin propeptide inhibitor domain (I29)	Pdu05059.1	O:0005525	O:0003924	O:0016301										Pdu02143.2	K02880
MA1203.1	Pdu17949.1	264	278	9e-07	ATCCTAAAATGGAAA	Pdu00580.1	IPR013256	Chromatin SPT2	Pdu11518.1	O:0019216	O:0005739	O:0016021										Pdu02144.1	K12946
MA1203.1	Pdu17847.1	423	437	9e-07	AGCCCAAAATGGCAA	Pdu00497.1	IPR010264	Plant self-incompatibility S1	Pdu10488.1	O:0016747												Pdu02145.1	K06949
MA1203.1	Pdu16286.1	896	910	9e-07	AGCCCAAAATGGCAA	Pdu00506.1	IPR010264	Plant self-incompatibility S1	Pdu05645.1	O:0003676	O:0015074	O:0016021	O:0003964									Pdu02149.1	K01228
MA1203.1	Pdu18635.1	1931	1945	9.07e-07	AGCCCAAAATGGAAA	Pdu00639.1	IPR004088	K Homology domain, type 1	Pdu10200.1	O:0016021												Pdu02151.1	K12815
MA1203.1	Pdu08584.1	1807	1821	9.15e-07	CTCCAAAAATGGCAA	Pdu00639.1	IPR004088	K Homology domain, type 1	Pdu02910.1	O:0008289	O:0006869	O:0016709	O:0016021	O:0016020								Pdu02153.1	K02737
MA1203.1	Pdu13784.1	821	835	9.41e-07	ATCCAAAAAGGGCAA	Pdu00639.1	IPR004088	K Homology domain, type 1	Pdu22129.1	O:0016491												Pdu02159.2	K18342
MA1203.1	Pdu09337.1	1327	1341	9.41e-07	TGCCATAATAGGAAA	Pdu00643.1	IPR019787	Zinc finger, PHD-finger	Pdu01880.1	O:0003755												Pdu02161.1	K03942
MA1203.1	Pdu13546.1	1086	1100	9.5e-07	ATCCAAAAAGGGAAA	Pdu00527.1	IPR002680	Alternative oxidase	Pdu17840.1	O:0020037	O:0005506	O:0004497	O:0016705	O:0005524	O:0016021							Pdu02163.1	K12818
MA1203.1	Pdu07879.1	1084	1098	9.5e-07	ATCCAAAAAGGGAAA	Pdu00528.1	IPR002680	Alternative oxidase	Pdu21685.1	O:0046872	O:0008168	O:0032259	O:0008757	O:0005634	O:0097550							Pdu02164.1	K01427
MA1203.1	Pdu06536.1	86	100	9.58e-07	TGCTAAAAAAGGCAA	Pdu00514.1	IPR027902	Protein of unknown function DUF4487	Pdu04048.1	O:0005524	O:0035174	O:0106310	O:0106311	O:0032050	O:0005546	O:0000149	O:0072583	O:0006900				Pdu02171.1	K09775
MA1203.1	Pdu13199.1	170	184	9.58e-07	TGCTAAAAAAGGCAA	Pdu00586.1	IPR024767	Pre-mRNA-splicing factor 38, C-terminal	Pdu01313.1	O:0005524	O:0004356	O:0006542	O:0005737									Pdu02172.1	K10730
MA1203.1	Pdu13387.1	328	342	9.58e-07	TGCTAAAAAAGGCAA	Pdu00547.1	IPR007650	Zf-FLZ domain	Pdu10507.1	O:0046872	O:0017025	O:0006352	O:0070897									Pdu02175.1	K00059
MA1203.1	Pdu13448.1	436	450	9.58e-07	TGCTAAAAAAGGCAA	Pdu00558.1	IPR001810	F-box domain	Pdu00283.1	O:0005545	O:0030276	O:0048268	O:0030136	O:0005737								Pdu02178.1	K00134
MA1203.1	Pdu15785.1	1984	1998	9.58e-07	TGCTAAAAAAGGCAA	Pdu00582.1	IPR026057	PC-Esterase	Pdu07369.1	O:0003676	O:0008270											Pdu02182.2	K11584
MA1203.1	Pdu18142.1	1820	1834	9.73e-07	TGCTAAAAAAGGAAA	Pdu00582.1	IPR025846	PMR5 N-terminal domain	Pdu13828.1	O:0008483	O:0005737											Pdu02185.1	K03108
MA1203.1	Pdu22932.1	477	491	9.91e-07	TGCCCAAAATGGCAT	Pdu00608.1	IPR004776	Membrane transport protein	Pdu06051.1	O:0003676	O:0008270	O:0016020										Pdu02190.1	K02537
MA1203.1	Pdu09782.1	572	586	9.91e-07	TGCCCAAAATGGCAT	Pdu00608.1	IPR004776	Membrane transport protein	Pdu19564.1	O:0003677	O:0003700	O:0046983	O:0006357									Pdu02191.1	K02537
MA1203.1	Pdu13045.1	704	718	9.91e-07	TTCAAAAAATGGAAA	Pdu00521.1	IPR025733	Iron/zinc purple acid phosphatase-like C-terminal domain	Pdu21704.1	O:0046872	O:0016491	O:0008234										Pdu02201.1	K12849
MA1203.1	Pdu00445.1	962	976	9.91e-07	TGCCCAAAATGGCAT	Pdu00521.1	IPR004843	Calcineurin-like phosphoesterase domain, ApaH type	Pdu23121.1	O:0071949	O:0004497											Pdu02202.1	K13065
MA1203.1	Pdu08417.1	1214	1228	9.91e-07	TTCAAAAAATGGAAA	Pdu00521.1	IPR015914	Purple acid phosphatase, N-terminal	Pdu03623.1	O:0016021												Pdu02203.1	K13065
MA1203.1	Pdu02710.1	1814	1828	9.91e-07	TTCAAAAAATGGAAA	Pdu00635.1	IPR011598	Myc-type, basic helix-loop-helix (bHLH) domain	Pdu02039.1	O:0009507												Pdu02223.1	K10251
MA1203.1	Pdu18017.1	1354	1368	1e-06	TGCCAAAAATTGCAA	Pdu00621.1	IPR007718	Srp40, C-terminal	Pdu11787.1	O:0005524	O:0106310	O:0106311	O:0007165	O:0017148	O:0022625	O:0005840						Pdu02232.4	K14398
MA1203.1	Pdu23171.1	1771	1785	1e-06	AACCGAAAATGGAAA	Pdu00611.1	IPR001611	Leucine-rich repeat	Pdu05040.1	O:0008289	O:0006869	O:0031225	O:0005886									Pdu02232.5	K14398
MA1203.1	Pdu23572.1	1855	1869	1e-06	AACCGAAAATGGAAA	Pdu00611.1	IPR001611	Leucine-rich repeat	Pdu06944.1	O:0016788												Pdu02232.6	K14398
MA1203.1	Pdu13509.1	1890	1904	1e-06	GCCCAAAAATGGAAA	Pdu00537.1	IPR001680	WD40 repeat	Pdu23428.1	O:0003735	O:0006412	O:0015934	O:0003729	O:0080116	O:0010417	O:0009834	O:0005768	O:0005802				Pdu02232.8	K14398
MA1203.1	Pdu14372.1	195	209	1.01e-06	TGCCAAAAATTGAAA	Pdu00537.1	IPR007319	Small-subunit processome, Utp21	Pdu14820.1	O:0016757	O:0006486	O:0000139	O:0047517									Pdu02236.1	K14856
MA1203.1	Pdu15200.1	843	857	1.01e-06	TGCCAAAAATTGAAA	Pdu00537.1	IPR024977	Anaphase-promoting complex subunit 4, WD40 domain	Pdu02612.1	O:0005227	O:0016021	O:0005886	O:0006811									Pdu02237.1	K05396
MA1203.1	Pdu17873.1	864	878	1.01e-06	AGCCAAAATAGGCAA	Pdu00539.1	IPR006773	Proteasomal ubiquitin receptor Rpn13/ADRM1	Pdu11806.1	O:0008270	O:0051087											Pdu02239.1	K16292
MA1203.1	Pdu13604.1	1240	1254	1.01e-06	TGCCAAAAATTGAAA	Pdu00539.1	IPR032368	UCH-binding domain	Pdu08668.1	O:0004565	O:0005975	O:0048046	O:0016021									Pdu02241.1	K05658
MA1203.1	Pdu17665.1	1358	1372	1.01e-06	TGCCAAAAATTGAAA	Pdu00630.1	IPR018289	MULE transposase domain	Pdu00584.1	O:0004518	O:0045490	O:0005618	O:0005576									Pdu02243.1	K05658
MA1203.1	Pdu03980.1	1671	1685	1.01e-06	TGCCAAAAATTGAAA	Pdu00630.1	IPR007527	Zinc finger, SWIM-type	Pdu16544.1	O:0015078	O:0016021	O:0000220	O:0051117									Pdu02244.1	K05658
MA1203.1	Pdu10122.1	1647	1661	1.03e-06	TTCTGAAAATGGCAA	Pdu00630.1	IPR004332	Transposase, MuDR, plant	Pdu11195.1	O:0005524	O:0004672	O:0016021	O:0006004	O:0006412	O:0005840							Pdu02252.2	K16280
MA1203.1	Pdu15542.1	1741	1755	1.03e-06	AGCCAAAAATGGGAA	Pdu00548.1	IPR005481	Biotin carboxylase-like, N-terminal domain	Pdu19865.1	O:0003677	O:0005634											Pdu02261.1	K14272
MA1203.1	Pdu02762.1	757	771	1.04e-06	AACCATAAATGGCAA	Pdu00548.1	IPR005479	Carbamoyl-phosphate synthetase large subunit-like, ATP-binding domain	Pdu07657.1	O:0046872	O:0008168	O:0032259	O:0008757	O:0005789	O:0016021	O:0031201						Pdu02266.1	K00276
MA1203.1	Pdu05029.1	837	851	1.04e-06	TTCTGAAAATGGAAA	Pdu00548.1	IPR005482	Biotin carboxylase, C-terminal	Pdu04922.1	O:0016021	O:0003676	O:0008270										Pdu02288.1	K00737
MA1203.1	Pdu16684.1	1219	1233	1.04e-06	TTCTGAAAATGGAAA	Pdu00499.1	IPR010264	Plant self-incompatibility S1	Pdu03338.1	O:0005525	O:0003924	O:0019901	O:0007015	O:0005789	O:0016021	O:0031201	O:0043231	O:0005634				Pdu02308.1	K00430
MA1203.1	Pdu20664.1	1650	1664	1.04e-06	TTCTGAAAATGGAAA	Pdu00504.1	IPR010264	Plant self-incompatibility S1	Pdu09074.1	O:0003992	O:0030170	O:0006526	O:0005789	O:0016021	O:0031201							Pdu02312.1	K12393
MA1203.1	Pdu20665.1	1970	1984	1.04e-06	TTCTGAAAATGGAAA	Pdu00561.1	IPR013103	Reverse transcriptase, RNA-dependent DNA polymerase	Pdu02020.1	O:0003677	O:0046872	O:0016740	O:0016567	O:0005634								Pdu02313.1	K16903
MA1203.1	Pdu18284.1	852	866	1.05e-06	TGCCAAAAGTGGTAA	Pdu00519.1	IPR002022	Pectate lyase	Pdu23697.1	O:0004402	O:0005634											Pdu02323.1	K13102
MA1203.1	Pdu14521.1	1362	1376	1.05e-06	TTTCAAAAATGGCAA	Pdu00518.1	IPR002637	Ham1-like protein	Pdu09660.1	O:0004842	O:0008270	O:0016567	O:0016021									Pdu02326.1	K01213
MA1203.1	Pdu07489.1	1823	1837	1.05e-06	TTTCAAAAATGGCAA	Pdu00546.1	IPR002885	Pentatricopeptide repeat	Pdu02327.1	O:0005524	O:0004672	O:0016021	O:0016020									Pdu02329.1	K23095
MA1203.1	Pdu12011.1	373	387	1.06e-06	AGCCAAATAAGGAAA	Pdu00546.1	IPR002885	Pentatricopeptide repeat	Pdu17257.1	O:0016021												Pdu02335.1	K19042
MA1203.1	Pdu19846.1	865	879	1.06e-06	TTTCAAAAATGGAAA	Pdu00546.1	IPR002885	Pentatricopeptide repeat	Pdu23716.1	O:0003700	O:0005634											Pdu02340.1	K01304
MA1203.1	Pdu07040.1	880	894	1.06e-06	TTTCAAAAATGGAAA	Pdu00529.1	IPR010264	Plant self-incompatibility S1	Pdu10203.1	O:0000976	O:0030154	O:0005634	O:0009986									Pdu02345.1	K07937
MA1203.1	Pdu04684.1	1848	1862	1.06e-06	TGCCAAAAAGGGTAA	Pdu00494.1	IPR000719	Protein kinase domain	Pdu01883.1	O:0003676	O:0008270	O:0033773	O:0016709	O:0016020	O:0004497	O:0016021						Pdu02346.1	K18819
MA1203.1	Pdu17722.1	1893	1907	1.06e-06	TTTCAAAAATGGAAA	Pdu00616.1	IPR000668	Peptidase C1A, papain C-terminal	Pdu17843.1	O:0020037	O:0005506	O:0016705	O:0098542									Pdu02348.1	K09680
MA1203.1	Pdu19626.1	1796	1810	1.07e-06	TCCCAAATTTGGCAA	Pdu00616.1	IPR013201	Cathepsin propeptide inhibitor domain (I29)	Pdu01316.1	O:0005524	O:0004385	O:0016787										Pdu02352.1	K17609
MA1203.1	Pdu06123.1	1385	1399	1.1e-06	TTCTAAAAATGGTAA	Pdu00613.1	-	-	Pdu16832.1	O:0005524	O:0042626	O:0016021										Pdu02357.3	K08835
MA1203.1	Pdu12528.1	1889	1903	1.1e-06	TTCTAAAAATGGTAA	Pdu00533.1	IPR026003	HEAT repeat associated with sister chromatid cohesion protein	Pdu15248.1	O:0005524	O:0042626	O:0005319	O:0006869									Pdu02357.4	K08835
MA1203.1	Pdu17409.1	1087	1101	1.1e-06	CGCCAAAAATGGAAA	Pdu00533.1	IPR000357	HEAT repeat	Pdu20677.1	O:0016021	O:0016020											Pdu02359.1	K11866
MA1203.1	Pdu01681.1	604	618	1.11e-06	TGCCAAAAATGGGAT	Pdu00507.1	IPR010264	Plant self-incompatibility S1	Pdu02596.1	O:0003677	O:0003755	O:0006364										Pdu02359.2	K11866
MA1203.1	Pdu06824.1	1610	1624	1.11e-06	TGCCAAAATAGGAAT	Pdu00507.1	IPR010264	Plant self-incompatibility S1	Pdu14237.1	O:0043531	O:0016787	O:0006952	O:0007165	O:0016021	O:0005886	O:0009506						Pdu02359.3	K11866
MA1203.1	Pdu03579.1	158	172	1.12e-06	TACCATAAATGGCAT	Pdu00571.1	IPR003676	Small auxin-up RNA	Pdu06947.1	O:0016021												Pdu02359.4	K11866
MA1203.1	Pdu10462.1	1	15	1.13e-06	TACCATAAATGGAAT	Pdu00599.1	IPR005828	Major facilitator, sugar transporter-like	Pdu08364.1	O:0016157	O:0005985											Pdu02360.1	K01673
MA1203.1	Pdu20062.1	351	365	1.13e-06	TGCCAAATAAGGCAT	Pdu00622.1	IPR012988	Ribosomal protein L30, N-terminal	Pdu14823.1	O:0003677	O:0007275	O:0006355	O:0005634									Pdu02362.1	K18980
MA1203.1	Pdu10461.1	1276	1290	1.13e-06	TACCATAAATGGAAT	Pdu00622.1	IPR016082	Ribosomal protein L30, ferredoxin-like fold domain	Pdu17558.1	O:0016021												Pdu02363.1	K07466
MA1203.1	Pdu13135.1	386	400	1.14e-06	TGCCAAATAAGGAAT	Pdu00545.1	IPR006016	UspA	Pdu02615.1	O:0016021	O:0055129											Pdu02363.2	K07466
MA1203.1	Pdu19869.1	1224	1238	1.14e-06	ATCCAAAAATGGATA	Pdu00545.1	IPR000719	Protein kinase domain	Pdu05936.1	O:0005524	O:0008094	O:0003677	O:0006281									Pdu02375.3	K12822
MA1203.1	Pdu22563.1	790	804	1.14e-06	TGCCAAATAAGGAAT	Pdu00581.1	IPR013256	Chromatin SPT2	Pdu12196.1	O:0005524	O:0106310	O:0106311	O:0015293									Pdu02375.5	K12822
MA1203.1	Pdu00578.1	1336	1350	1.14e-06	TGCCAAATAAGGAAT	Pdu00554.1	IPR033389	AUX/IAA domain	Pdu13812.1	O:0016021												Pdu02379.1	K08235
MA1203.1	Pdu10501.1	1502	1516	1.14e-06	TGCCAAATAAGGAAT	Pdu00554.1	IPR003340	B3 DNA binding domain	Pdu20072.1	O:0016020												Pdu02380.1	K00128
MA1203.1	Pdu19074.1	120	134	1.15e-06	TGCAAAAAATGGAAA	Pdu00554.1	IPR010525	Auxin response factor	Pdu11198.1	O:0005524	O:0004672	O:0016021	O:0004674									Pdu02380.2	K00128
MA1203.1	Pdu00408.1	270	284	1.15e-06	TGCCAAAACTGGAAT	Pdu00493.1	IPR010264	Plant self-incompatibility S1	Pdu19868.1	O:0050832	O:0005634											Pdu02381.1	K00797
MA1203.1	Pdu10451.1	410	424	1.15e-06	TGCAAAAAATGGAAA	Pdu00511.1	IPR010264	Plant self-incompatibility S1	Pdu18550.1	O:0033926	O:0004575	O:0005987	O:0005739									Pdu02381.2	K00797
MA1203.1	Pdu22584.1	410	424	1.15e-06	ATCTAAAAATGGAAA	Pdu00517.1	IPR013210	Leucine-rich repeat-containing N-terminal, plant-type	Pdu04925.1	O:0016740	O:0006004	O:0016021	O:0034088	O:0006275	O:0000785	O:0000775	O:0005634					Pdu02388.1	K03549
MA1203.1	Pdu13876.1	759	773	1.15e-06	ATCTAAAAATGGAAA	Pdu00517.1	IPR001611	Leucine-rich repeat	Pdu00606.1	O:0010329	O:0010315	O:0010252	O:0009926									Pdu02389.1	K03549
MA1203.1	Pdu18284.1	835	849	1.15e-06	TGCAAAAAATGGAAA	Pdu00517.1	IPR001611	Leucine-rich repeat	Pdu06342.1	O:0006260	O:0007064	O:0031390	O:0016301									Pdu02410.1	K14682
MA1203.1	Pdu20621.1	1089	1103	1.15e-06	TGCAAAAAATGGAAA	Pdu00517.1	IPR001611	Leucine-rich repeat	Pdu15536.1	O:0006952	O:0005634											Pdu02426.1	K03512
MA1203.1	Pdu20735.1	1315	1329	1.15e-06	TGCAAAAAATGGAAA	Pdu00517.1	IPR000719	Protein kinase domain	Pdu12801.1	O:0003676	O:0015074	O:0008270	O:0004491									Pdu02430.1	K22614
MA1203.1	Pdu13423.1	163	177	1.15e-06	TGCAAAAAATGGAAA	Pdu00618.1	IPR017941	Rieske [2Fe-2S] iron-sulphur domain	Pdu11771.1	O:0042802	O:0050155	O:0004587	O:0030170	O:0031408	O:0009620	O:0010193	O:0048443	O:0005777	O:0005739	O:0009733	O:0009741	Pdu02431.1	K22614
MA1203.1	Pdu00801.1	904	918	1.15e-06	ATCTAAAAATGGAAA	Pdu00618.1	IPR015879	Aromatic-ring-hydroxylating dioxygenase, alpha subunit, C-terminal domain	Pdu11217.1	O:0016021												Pdu02433.1	K14664
MA1203.1	Pdu19779.1	1236	1250	1.16e-06	TTCCATAAACGGAAT	Pdu00570.1	IPR019539	Galactokinase, N-terminal domain	Pdu09663.1	O:0016021												Pdu02440.1	K24081
MA1203.1	Pdu02389.1	1597	1611	1.17e-06	TCCCAGAAATGGAAA	Pdu00570.1	IPR006204	GHMP kinase N-terminal domain	Pdu20965.1	O:0016629	O:0010181	O:0016491	O:0009695	O:0009620	O:0010193	O:0048443	O:0005777	O:0016491	O:0005739			Pdu02441.1	K14492
MA1203.1	Pdu01561.1	1755	1769	1.18e-06	TGCCAAAAGTGGCAT	Pdu00570.1	IPR013750	GHMP kinase, C-terminal domain	Pdu23412.1	O:0004553	O:0005975	O:0031408	O:0009620	O:0010193	O:0048443	O:0005777						Pdu02457.1	K04382
MA1203.1	Pdu13619.1	117	131	1.19e-06	TGCTGAAAATGGAAA	Pdu00559.1	IPR001810	F-box domain	Pdu22382.1	O:0009733	O:0006979	O:0005576										Pdu02460.2	K01934
MA1203.1	Pdu06444.1	143	157	1.19e-06	TGCTGAAAATGGAAA	Pdu00589.1	IPR000757	Glycoside hydrolase family 16	Pdu01012.1	O:0020037	O:0046872	O:0004601	O:0042744	O:0006979	O:0004601	O:0005576	O:0009505	O:0009506				Pdu02460.3	K01934
MA1203.1	Pdu08772.1	520	534	1.19e-06	TGCTGAAAATGGAAA	Pdu00589.1	IPR010713	Xyloglucan endo-transglycosylase, C-terminal	Pdu14525.1	O:0005524	O:0003677	O:0016889	O:0046872	O:0007033								Pdu02468.2	K14802
MA1203.1	Pdu12757.1	785	799	1.19e-06	TGCTGAAAATGGAAA	Pdu00572.1	IPR001441	Decaprenyl diphosphate synthase-like	Pdu10206.1	O:0020037	O:0016688	O:0046872	O:0042744	O:0000413	O:0010050	O:0005737	O:0005829					Pdu02474.2	K20843
MA1203.1	Pdu07804.1	959	973	1.19e-06	TGCTGAAAATGGAAA	Pdu00505.1	IPR018289	MULE transposase domain	Pdu01886.1	O:0016021												Pdu02477.1	K00799
MA1203.1	Pdu05987.1	1110	1124	1.19e-06	TGCTGAAAATGGAAA	Pdu00606.1	IPR004776	Membrane transport protein	Pdu22689.1	O:0016018	O:0003755	O:0010582	O:0006457									Pdu02484.1	K01490
MA1203.1	Pdu01371.1	411	425	1.19e-06	TGCTGAAAATGGAAA	Pdu00523.1	IPR000270	PB1 domain	Pdu17846.1	O:0005524	O:0004672	O:0004674	O:0046777	O:0007033								Pdu02489.1	K14638
MA1203.1	Pdu23322.1	818	832	1.19e-06	TGCTGAAAATGGAAA	Pdu00523.1	IPR001245	Serine-threonine/tyrosine-protein kinase, catalytic domain	Pdu22401.1	O:0009733												Pdu02504.1	K15040
MA1203.1	Pdu15383.1	489	503	1.2e-06	TGTCAAAAATGGCAA	Pdu00636.1	IPR018800	Proline-rich protein PRCC	Pdu13527.1	O:0008483	O:0007033											Pdu02505.2	K01176
MA1203.1	Pdu09612.1	1129	1143	1.2e-06	TTCCATAATTGGAAT	Pdu00757.1	-	-	Pdu19263.1	O:0016757	O:0006486	O:0000139	O:0016021									Pdu02508.1	K01728
MA1203.1	Pdu09622.1	554	568	1.2e-06	ATCCGAAAAAGGCAA	Pdu00668.1	IPR002136	Ribosomal protein L4/L1e	Pdu12497.1	O:0004722	O:0006470	O:0016021	O:0010295	O:0016491	O:0016125	O:0007033						Pdu02517.1	K10573
MA1203.1	Pdu22404.1	1257	1271	1.2e-06	AACCAAAAATGGAAT	Pdu00668.1	IPR025755	60S ribosomal protein L4, C-terminal domain	Pdu01319.1	O:0016787	O:0005737											Pdu02527.1	K15275
MA1203.1	Pdu08996.1	1213	1227	1.21e-06	TGTCAAAAATGGAAA	Pdu00801.1	IPR000172	Glucose-methanol-choline oxidoreductase, N-terminal	Pdu00001.1	O:0005524	O:0016887	O:0051082	O:0006457									Pdu02528.1	K09422
MA1203.1	Pdu00031.1	1841	1855	1.21e-06	TCCCAAATAAGGAAA	Pdu00801.1	IPR007867	Glucose-methanol-choline oxidoreductase, C-terminal	Pdu01905.1	O:0004017	O:0005524	O:0016887	O:0005634									Pdu02530.1	K09338
MA1203.1	Pdu02615.1	853	867	1.23e-06	TTCCAAAAATGGATT	Pdu00683.1	IPR003480	Transferase	Pdu03322.1	O:0016021												Pdu02543.1	K03869
MA1203.1	Pdu24048.1	938	952	1.23e-06	TTCCAAAAATGGATT	Pdu00698.1	IPR002423	Chaperonin Cpn60/TCP-1 family	Pdu12516.1	O:0009793	O:0010342	O:0009960	O:0051647	O:0009555	O:0009846	O:0010468	O:0043067	O:0010581				Pdu02547.1	K02608
MA1203.1	Pdu07170.1	1070	1084	1.23e-06	TTCCAAAAATGGATT	Pdu00764.1	IPR000719	Protein kinase domain	Pdu11486.1	O:0003677	O:0046872	O:0005634										Pdu02549.1	K04713
MA1203.1	Pdu15856.1	1211	1225	1.23e-06	TTCCAAAAATGGATT	Pdu00726.1	IPR001245	Serine-threonine/tyrosine-protein kinase, catalytic domain	Pdu18252.1	O:0005524	O:0004672	O:0016021										Pdu02559.1	K02915
MA1203.1	Pdu15781.1	1349	1363	1.23e-06	TTCCAAAAATGGATT	Pdu00748.1	IPR015353	Rubisco LSMT, substrate-binding domain	Pdu03629.1	O:0005634	O:0016310	O:0005737	O:0005829	O:0005634								Pdu02564.1	K01510
MA1203.1	Pdu07819.1	1467	1481	1.23e-06	TTCCAAAAATGGATT	Pdu00748.1	IPR001214	SET domain	Pdu02599.1	O:0000822	O:0015114	O:0016036	O:0006817									Pdu02570.1	K14413
MA1203.1	Pdu20708.1	1521	1535	1.23e-06	TCCCTAAAATGGAAA	Pdu00773.1	IPR018485	Carbohydrate kinase, FGGY, C-terminal	Pdu05046.1	O:0003723	O:0043130	O:0006405	O:0000972									Pdu02578.1	K09422
MA1203.1	Pdu15320.1	247	261	1.23e-06	TTCCAAAAATGGATT	Pdu00773.1	IPR018484	Carbohydrate kinase, FGGY, N-terminal	Pdu01281.1	O:0009927	O:0043424	O:0009736	O:0000160									Pdu02580.1	K15032
MA1203.1	Pdu05742.1	403	417	1.23e-06	TTCCAAAAATGGATT	Pdu00676.1	IPR002885	Pentatricopeptide repeat	Pdu09951.1	O:0003676	O:0008270											Pdu02588.1	K20495
MA1203.1	Pdu07169.1	412	426	1.23e-06	TTCCAAAAATGGATT	Pdu00676.1	IPR002885	Pentatricopeptide repeat	Pdu10475.1	O:0016021												Pdu02594.1	K09422
MA1203.1	Pdu22889.1	513	527	1.23e-06	TTCCAAAAATGGATT	Pdu00676.1	IPR002885	Pentatricopeptide repeat	Pdu22116.1	O:0008515	O:0005985	O:0005887										Pdu02596.1	K09579
MA1203.1	Pdu14978.1	595	609	1.23e-06	TTCCAAAAATGGATT	Pdu00676.1	IPR002885	Pentatricopeptide repeat	Pdu21086.1	O:0003824	O:0030170	O:0009058	O:0005794	O:0016021								Pdu02606.1	K23280
MA1203.1	Pdu07793.1	1275	1289	1.23e-06	TTCCAAAAATGGATT	Pdu00676.1	IPR002885	Pentatricopeptide repeat	Pdu21672.1	O:0016021												Pdu02610.1	K08493
MA1203.1	Pdu03438.1	1211	1225	1.24e-06	AGCCGAAATTGGAAA	Pdu00787.1	IPR002213	UDP-glucuronosyl/UDP-glucosyltransferase	Pdu04035.1	O:0046872	O:0016491											Pdu02610.2	K08493
MA1203.1	Pdu00748.1	348	362	1.24e-06	TTCTAAAAATGGAAT	Pdu00771.1	IPR012416	CALMODULIN-BINDING PROTEIN60	Pdu13229.1	O:0008270	O:0006355	O:0005634										Pdu02611.1	K03036
MA1203.1	Pdu23356.1	1921	1935	1.24e-06	TGCTATAAATGGAAA	Pdu00692.1	IPR020057	Ribosomal protein L25, beta domain	Pdu05939.1	O:0005524	O:0003676	O:0003724	O:0045252	O:0005525	O:0003924							Pdu02626.1	K01850
MA1203.1	Pdu16572.1	1130	1144	1.24e-06	TGCTAAAAATGGTAA	Pdu00692.1	IPR029751	Ribosomal protein L25	Pdu12199.1	O:0015079	O:0016021	O:0005886										Pdu02635.1	K06694
MA1203.1	Pdu14140.1	1178	1192	1.24e-06	TTCCAAATATGGTAT	Pdu00727.1	IPR013957	U4/U6.U5 small nuclear ribonucleoprotein 27kDa protein	Pdu04621.1	O:0015035	O:0035556											Pdu02638.1	K07964
MA1203.1	Pdu16143.1	1819	1833	1.24e-06	TTCCAAATATGGTAT	Pdu00754.1	IPR002659	Glycosyl transferase, family 31	Pdu21105.1	O:0016787	O:0010179	O:0009850	O:0005783									Pdu02642.1	K18211
MA1203.1	Pdu15961.1	1059	1073	1.25e-06	ATCCATAAAAGGAAA	Pdu00767.1	IPR003441	NAC domain	Pdu13815.1	O:0005524	O:0004672	O:0016021	O:0004674									Pdu02651.2	K01188
MA1203.1	Pdu04456.1	652	666	1.26e-06	TTACAAAAATGGCAA	Pdu00707.1	IPR004364	Aminoacyl-tRNA synthetase, class II (D/K/N)	Pdu03037.1	O:0010628	O:0006357	O:0016592	O:0005667	O:0005634								Pdu02654.1	K15456
MA1203.1	Pdu03480.1	1026	1040	1.26e-06	ATCCAAAAAAGGTAA	Pdu00707.1	IPR004365	OB-fold nucleic acid binding domain, AA-tRNA synthetase-type	Pdu20075.1	O:0045892	O:0005634											Pdu02655.1	K23870
MA1203.1	Pdu10854.1	1189	1203	1.26e-06	TCCCAAAAGTGGAAA	Pdu00714.1	IPR001245	Serine-threonine/tyrosine-protein kinase, catalytic domain	Pdu12785.1	O:0016021	O:0016020											Pdu02662.1	K15283
MA1203.1	Pdu18444.1	1756	1770	1.26e-06	TTACAAAAATGGCAA	Pdu00656.1	IPR041469	Subtilisin-like protease, fibronectin type-III domain	Pdu21979.1	O:0018024	O:0005634											Pdu02666.1	K23341
MA1203.1	Pdu10853.1	1784	1798	1.26e-06	TCCCAAAAGTGGAAA	Pdu00656.1	IPR000209	Peptidase S8/S53 domain	Pdu07942.1	O:0016491	O:0006281	O:0006260	O:0000723									Pdu02674.1	K18213
MA1203.1	Pdu07286.1	1982	1996	1.26e-06	ATCCAAAAAAGGTAA	Pdu00656.1	IPR010259	Peptidase S8 propeptide/proteinase inhibitor I9	Pdu23396.1	O:0005524	O:0003678	O:0016787	O:0006310									Pdu02674.2	K18213
MA1203.1	Pdu17151.1	933	947	1.27e-06	AGCCATAATTGGAAA	Pdu00758.1	IPR002100	Transcription factor, MADS-box	Pdu18553.1	O:0008270												Pdu02683.2	K18635
MA1203.1	Pdu14853.1	1016	1030	1.27e-06	TTACAAAAATGGAAA	Pdu00669.1	IPR013126	Heat shock protein 70 family	Pdu04928.1	O:0005737	O:0043014	O:0000226	O:0007023	O:0005794	O:0072583							Pdu02683.1	K18635
MA1203.1	Pdu02281.1	524	538	1.27e-06	TTACAAAAATGGAAA	Pdu00790.1	IPR014044	CAP domain	Pdu00609.1	O:0015297	O:0005338	O:0005464	O:0005794									Pdu02688.2	K01057
MA1203.1	Pdu11786.1	576	590	1.28e-06	TACCAAAAACAGCAA	Pdu00797.1	IPR007867	Glucose-methanol-choline oxidoreductase, C-terminal	Pdu03898.1	O:0003676	O:0008270	O:0004523	O:0005730	O:0000460	O:0010468	O:0000178						Pdu02690.1	K13379
MA1203.1	Pdu11787.1	1503	1517	1.28e-06	TACCAAAAACAGCAA	Pdu00797.1	IPR000172	Glucose-methanol-choline oxidoreductase, N-terminal	Pdu06345.1	O:0016021	O:0005794	O:0008643										Pdu02696.1	K09264
MA1203.1	Pdu05461.1	319	333	1.29e-06	TACCAAAAACAGAAA	Pdu00660.1	IPR025322	Protein of unknown function DUF4228, plant	Pdu02026.1	O:0004843	O:0016579	O:0019784	O:0043130	O:0005634								Pdu02717.1	K23280
MA1203.1	Pdu19206.1	1148	1162	1.29e-06	TACCAAAAACAGAAA	Pdu00808.1	IPR010402	CCT domain	Pdu15539.1	O:0003700	O:0043565	O:0005634	O:0003824									Pdu02718.1	K23280
MA1203.1	Pdu21380.1	1632	1646	1.29e-06	TGCCGTAAAAGGAAA	Pdu00808.1	IPR000315	B-box-type zinc finger	Pdu11774.1	O:0003700	O:0007275	O:0043565	O:2000032	O:0006511	O:0005737							Pdu02730.1	K09487
MA1203.1	Pdu08293.1	1645	1659	1.29e-06	TACCAAAAACAGAAA	Pdu00808.1	IPR000315	B-box-type zinc finger	Pdu09666.1	O:0016740	O:0008270	O:0007275	O:0016567	O:0006511	O:0005737							Pdu02731.1	K10908
MA1203.1	Pdu08133.1	1790	1804	1.29e-06	TACCAAAAACAGAAA	Pdu00651.1	IPR000195	Rab-GTPase-TBC domain	Pdu20968.1	O:0016570	O:0006355	O:0005794										Pdu02746.1	K14759
MA1203.1	Pdu20839.1	487	501	1.29e-06	AGCTAAAAATGGCAA	Pdu00651.1	IPR000195	Rab-GTPase-TBC domain	Pdu22385.1	O:0043531	O:0006952	O:0000149										Pdu02761.1	K01611
MA1203.1	Pdu22808.1	106	120	1.3e-06	AGCCATATATGGAAA	Pdu00802.1	IPR000172	Glucose-methanol-choline oxidoreductase, N-terminal	Pdu01015.1	O:0046983	O:0006355	O:0005634										Pdu02772.3	K06670
MA1203.1	Pdu16293.1	950	964	1.3e-06	TGCCATAAACGGCAT	Pdu00802.1	IPR007867	Glucose-methanol-choline oxidoreductase, C-terminal	Pdu10209.1	O:0031307	O:0016021											Pdu02774.1	K02350
MA1203.1	Pdu22806.1	1769	1783	1.3e-06	AGCCATATATGGAAA	Pdu00749.1	IPR025753	AAA-type ATPase, N-terminal domain	Pdu04336.1	O:0005524	O:0008094	O:0003677	O:0006281									Pdu02777.1	K16282
MA1203.1	Pdu22865.1	250	264	1.3e-06	GACCAAAATTGGAAA	Pdu00749.1	IPR003959	ATPase, AAA-type, core	Pdu22404.1	O:0004044	O:0051536	O:0006189	O:0009116									Pdu02778.2	K07023
MA1203.1	Pdu19236.1	736	750	1.3e-06	GACCAAAATTGGAAA	Pdu00793.1	IPR000719	Protein kinase domain	Pdu04890.1	O:0009734	O:0006355	O:0005634	O:0033063									Pdu02780.2	K01530
MA1203.1	Pdu16294.1	1420	1434	1.3e-06	TGCCATAAACGGCAT	Pdu00793.1	IPR004041	NAF domain	Pdu00571.1	O:0009733	O:0046872	O:0016702										Pdu02783.1	K24195
MA1203.1	Pdu23402.1	1322	1336	1.31e-06	TACCAATATTGGAAA	Pdu00804.1	IPR002423	Chaperonin Cpn60/TCP-1 family	Pdu16531.1	O:0005524	O:0008094	O:0003677	O:0000724	O:0006355	O:0016788	O:0031227						Pdu02784.1	K15889
MA1203.1	Pdu08829.1	402	416	1.32e-06	GTCCAAAATCGGAAA	Pdu00689.1	IPR001002	Chitin-binding, type 1	Pdu12212.1	O:0006506	O:0000139	O:0016021	O:0003677	O:0048268	O:0072583	O:0006900	O:0005905	O:0030136				Pdu02789.1	K03574
MA1203.1	Pdu10252.1	438	452	1.32e-06	TACCAAATTCGGAAA	Pdu00689.1	IPR000726	Glycoside hydrolase, family 19, catalytic	Pdu21960.1	O:0003723	O:0006397	O:0005634	O:0005905	O:0030136	O:0005794	O:0032050	O:0005546					Pdu02791.1	K03574
MA1203.1	Pdu16849.1	439	453	1.32e-06	TACCAAATTCGGAAA	Pdu00691.1	IPR000726	Glycoside hydrolase, family 19, catalytic	Pdu21406.1	O:0005545	O:0032050	O:0005546	O:0000149									Pdu02792.1	K20986
MA1203.1	Pdu06763.1	936	950	1.32e-06	TTCCATAAAAGGAAT	Pdu00691.1	IPR000726	Glycoside hydrolase, family 19, catalytic	Pdu11182.1	O:0016021	O:0005777											Pdu02794.1	K17686
MA1203.1	Pdu12894.1	1577	1591	1.32e-06	TACCAAAATTAGAAA	Pdu00691.1	IPR001002	Chitin-binding, type 1	Pdu19852.1	O:0000079	O:0007346											Pdu02801.2	K18749
MA1203.1	Pdu06052.1	57	71	1.32e-06	TACCAAATTCGGAAA	Pdu00729.1	IPR032881	Oberon, PHD finger domain	Pdu00004.1	O:0031267	O:0006886											Pdu02801.3	K18749
MA1203.1	Pdu00899.1	296	310	1.32e-06	GACCAAATATGGAAA	Pdu00663.1	IPR010490	Conserved oligomeric Golgi complex subunit 6	Pdu16838.1	O:0005524	O:0004674	O:0006468	O:0005737									Pdu02803.1	K08360
MA1203.1	Pdu16737.1	417	431	1.32e-06	TACCAAAATTAGAAA	Pdu00687.1	IPR016435	Diphthamide synthesis DPH1/DPH2	Pdu09061.1	O:0005524	O:0004672	O:0004694	O:0005829	O:0070940	O:0005634							Pdu02809.1	K13115
MA1203.1	Pdu16693.1	1182	1196	1.32e-06	GTCCAAAATCGGAAA	Pdu00737.1	IPR021622	Afadin/alpha-actinin-binding	Pdu11201.1	O:0002161	O:0005524	O:0004823	O:0006429	O:0070940	O:0005634							Pdu02814.1	K13081
MA1203.1	Pdu14875.1	1800	1814	1.32e-06	GACCAAATATGGAAA	Pdu00782.1	IPR002528	Multi antimicrobial extrusion protein	Pdu14490.1	O:0051260												Pdu02815.1	K13211
MA1203.1	Pdu20246.1	1838	1852	1.32e-06	TACCAAAATTAGAAA	Pdu00782.1	IPR002528	Multi antimicrobial extrusion protein	Pdu23684.1	O:0015979	O:0009535	O:0016021	O:0009523	O:0070940	O:0005634							Pdu02830.1	K06891
MA1203.1	Pdu07197.1	1942	1956	1.32e-06	TACCAAAATTAGAAA	Pdu00738.1	IPR029466	No apical meristem-associated, C-terminal domain	Pdu10171.1	O:0005507	O:0016491	O:0005739										Pdu02831.1	K23541
MA1203.1	Pdu03400.1	1069	1083	1.33e-06	TCCCAAAAATGGCAG	Pdu00791.1	IPR007751	Domain of unknown function DUF676, lipase-like	Pdu18841.1	O:0003712	O:0006357	O:0016592	O:0009734	O:0009941								Pdu02831.5	K23541
MA1203.1	Pdu03759.1	228	242	1.35e-06	AGCCGAAAAAGGCAA	Pdu00702.1	IPR001075	NIF system FeS cluster assembly, NifU, C-terminal	Pdu08063.1	O:0008080	O:0005737											Pdu02834.1	K14431
MA1203.1	Pdu11890.1	243	257	1.35e-06	TTCCAAAATCAGCAA	Pdu00702.1	IPR001075	NIF system FeS cluster assembly, NifU, C-terminal	Pdu05049.1	O:0005524	O:0005102	O:0004675	O:0016021	O:0005739								Pdu02839.1	K03456
MA1203.1	Pdu18213.1	801	815	1.35e-06	TTCCAAAATCAGCAA	Pdu00745.1	IPR041492	Haloacid dehalogenase-like hydrolase	Pdu11508.1	O:0005524	O:0004672	O:0016021	O:0005886	O:0006281	O:0000723	O:0046705						Pdu02841.1	K06961
MA1203.1	Pdu17197.1	1104	1118	1.35e-06	TTCCAAAATCAGCAA	Pdu00679.1	IPR001313	Pumilio RNA-binding repeat	Pdu09954.1	O:0008194	O:0080043	O:0080044										Pdu02843.1	K06695
MA1203.1	Pdu17940.1	1110	1124	1.35e-06	TGCCATAATTGGAAT	Pdu00679.1	IPR001313	Pumilio RNA-binding repeat	Pdu13511.1	O:0003677	O:0000724	O:0005886	O:0004672									Pdu02849.1	K14638
MA1203.1	Pdu17199.1	1680	1694	1.35e-06	TTCCAAAATCAGCAA	Pdu00679.1	IPR001313	Pumilio RNA-binding repeat	Pdu12481.1	O:0005524	O:0030246	O:0004674	O:0016021	O:0000712	O:0005694	O:0005634	O:0046705					Pdu02849.2	K14638
MA1203.1	Pdu03758.1	406	420	1.35e-06	AGCCGAAAAAGGCAA	Pdu00679.1	IPR001313	Pumilio RNA-binding repeat	Pdu23092.1	O:0008289	O:0006869	O:0005783	O:0016021	O:0016021	O:0020037	O:0016688	O:0046872	O:0006979	O:0005774			Pdu02851.1	K10839
MA1203.1	Pdu16425.1	1109	1123	1.35e-06	TGCCATAATTGGAAT	Pdu00679.1	IPR001313	Pumilio RNA-binding repeat	Pdu01303.1	O:0004014	O:0006557	O:0008295	O:0006597									Pdu02859.4	K00547
MA1203.1	Pdu15449.1	464	478	1.36e-06	TACCAAATATAGAAA	Pdu00679.1	IPR001313	Pumilio RNA-binding repeat	Pdu04038.1	O:0046872	O:0004620	O:0005737	O:0005634									Pdu02865.1	K01602
MA1203.1	Pdu08014.1	636	650	1.36e-06	GTCCAAAAATAGAAA	Pdu00679.1	IPR001313	Pumilio RNA-binding repeat	Pdu07359.1	O:0003682	O:0042393	O:0000977	O:0045944	O:0005634	O:0003743							Pdu02868.1	K02876
MA1203.1	Pdu05893.1	767	781	1.36e-06	GTCCAAAAATAGAAA	Pdu00679.1	IPR001313	Pumilio RNA-binding repeat	Pdu12788.1	O:0003723	O:0000373											Pdu02871.1	K18368
MA1203.1	Pdu10149.1	1105	1119	1.36e-06	TTCCAAAATCAGAAA	Pdu00774.1	IPR001245	Serine-threonine/tyrosine-protein kinase, catalytic domain	Pdu06041.1	O:0008289	O:0006744	O:0005739	O:0005634									Pdu02872.2	K01054
MA1203.1	Pdu23150.1	161	175	1.36e-06	TACCCAAATTGGCAA	Pdu00774.1	IPR000270	PB1 domain	Pdu12500.1	O:0005524	O:0004672	O:0016021	O:0016787									Pdu02872.3	K01054
MA1203.1	Pdu02696.1	209	223	1.36e-06	TTCCAAAATCAGAAA	Pdu00705.1	-	-	Pdu11470.1	O:0005634	O:0003677											Pdu02888.1	K01883
MA1203.1	Pdu08013.1	303	317	1.36e-06	GTCCAAAAATAGAAA	Pdu00705.1	-	-	Pdu20664.1	O:0003700	O:0046983	O:0055072	O:0005634	O:0009506	O:0005773							Pdu02919.1	K18693
MA1203.1	Pdu16022.1	570	584	1.36e-06	GTCCAAAAATAGAAA	Pdu00705.1	IPR004014	Cation-transporting P-type ATPase, N-terminal	Pdu15821.1	O:0016021												Pdu02919.2	K18693
MA1203.1	Pdu17590.1	846	860	1.36e-06	GTCCAAAAATAGAAA	Pdu00728.1	IPR002885	Pentatricopeptide repeat	Pdu23985.1	O:0003723	O:0005743	O:0070469										Pdu02919.3	K18693
MA1203.1	Pdu16021.1	1640	1654	1.36e-06	GTCCAAAAATAGAAA	Pdu00728.1	IPR002885	Pentatricopeptide repeat	Pdu06348.1	O:0005524	O:0036430	O:0036431	O:0033862									Pdu02937.1	K01623
MA1203.1	Pdu05894.1	1823	1837	1.36e-06	GTCCAAAAATAGAAA	Pdu00728.1	IPR002885	Pentatricopeptide repeat	Pdu03613.1	O:0046872	O:0106306	O:0004722	O:0106307									Pdu02939.3	K08730
MA1203.1	Pdu16028.1	1888	1902	1.36e-06	GTCCAAAAATAGAAA	Pdu00728.1	IPR002885	Pentatricopeptide repeat	Pdu12807.1	O:0016021	O:0033862	O:0006207	O:0046705	O:0006225	O:0005737							Pdu02939.4	K08730
MA1203.1	Pdu04390.1	971	985	1.37e-06	TTCCAATAATAGCAA	Pdu00728.1	IPR002885	Pentatricopeptide repeat	Pdu02583.1	O:0009664	O:0005618	O:0005576	O:0016020									Pdu02943.2	K03327
MA1203.1	Pdu18726.1	1852	1866	1.37e-06	TGCTAAAAATGGCAT	Pdu00728.1	IPR002885	Pentatricopeptide repeat	Pdu02029.1	O:0005524	O:0004386	O:0016787										Pdu02943.3	K03327
MA1203.1	Pdu04389.1	387	401	1.37e-06	TTCCAATAATAGCAA	Pdu00728.1	IPR002885	Pentatricopeptide repeat	Pdu14810.1	O:0005509	O:0051082	O:0030968	O:0006457									Pdu02944.2	K03327
MA1203.1	Pdu11084.1	723	737	1.39e-06	ATCCAAAAAAGGCAT	Pdu00744.1	IPR033389	AUX/IAA domain	Pdu21070.1	O:0015299	O:0016021											Pdu02947.1	K02133
MA1203.1	Pdu03050.1	911	925	1.39e-06	GTCCAAATTTGGCAA	Pdu00694.1	IPR001087	GDSL lipase/esterase	Pdu13780.1	O:0004366	O:0102420	O:0016024	O:0009570									Pdu02950.1	K12200
MA1203.1	Pdu14737.1	1393	1407	1.39e-06	GTCCAAATTTGGCAA	Pdu00742.1	IPR001163	LSM domain, eukaryotic/archaea-type	Pdu22974.1	O:0008168	O:0006364	O:0005737	O:0070042									Pdu02950.2	K12200
MA1203.1	Pdu08590.1	1868	1882	1.39e-06	TCCCAAAAACGGTAA	Pdu00772.1	IPR005814	Aminotransferase class-III	Pdu08658.1	O:0106306	O:0106307	O:0004722	O:0005829									Pdu02950.3	K12200
MA1203.1	Pdu04239.1	1417	1431	1.4e-06	GTCCAAATTTGGAAA	Pdu00665.1	IPR007750	Protein of unknown function DUF674	Pdu05923.1	O:0034256	O:0016491											Pdu02951.1	K20667
MA1203.1	Pdu20615.1	898	912	1.42e-06	TTCCAATTTTGGCAA	Pdu00659.1	IPR000648	Oxysterol-binding protein	Pdu22407.1	O:0006511	O:0031593	O:0071712	O:0030433	O:0005634	O:0016787							Pdu02958.2	K10758
MA1203.1	Pdu11518.1	1447	1461	1.42e-06	TTCCAATTTTGGCAA	Pdu00739.1	IPR003097	Sulfite reductase [NADPH] flavoprotein alpha-component-like, FAD-binding	Pdu04893.1	O:0008883	O:0050661	O:0006782										Pdu02958.5	K10758
MA1203.1	Pdu16560.1	1643	1657	1.42e-06	TTCCAATTTTGGCAA	Pdu00739.1	IPR001433	Oxidoreductase FAD/NAD(P)-binding	Pdu16534.1	O:0003723	O:0004842	O:0030014										Pdu02979.2	K00921
MA1203.1	Pdu11517.1	882	896	1.42e-06	TTCCAATTTTGGCAA	Pdu00739.1	IPR008254	Flavodoxin/nitric oxide synthase	Pdu21409.1	O:0016157	O:0046524	O:0005986										Pdu02980.1	K00767
MA1203.1	Pdu04225.1	1039	1053	1.42e-06	TCCCATAATTGGCAA	Pdu00766.1	IPR000757	Glycoside hydrolase family 16	Pdu11185.1	O:0045892	O:0005634	O:0016020										Pdu02986.1	K09874
MA1203.1	Pdu05418.1	444	458	1.43e-06	AGCCAAAATTGGAAT	Pdu00766.1	IPR010713	Xyloglucan endo-transglycosylase, C-terminal	Pdu19855.1	O:0003677	O:0046872	O:0005634										Pdu02989.3	K03655
MA1203.1	Pdu18675.1	480	494	1.43e-06	TTCCAAATTTAGCAA	Pdu00696.1	IPR008183	Aldose 1-/Glucose-6-phosphate 1-epimerase	Pdu23380.1	O:0046923	O:0006621	O:0015031	O:0005789									Pdu02998.1	K17471
MA1203.1	Pdu16578.1	1801	1815	1.43e-06	TTCCAAATTTAGCAA	Pdu00664.1	IPR000626	Ubiquitin-like domain	Pdu07647.1	O:0003700	O:0043565	O:0005634										Pdu03000.1	K04078
MA1203.1	Pdu07680.1	170	184	1.44e-06	GACCAAAAAAGGAAA	Pdu00664.1	IPR000061	SWAP/Surp	Pdu11204.1	O:0016021	O:0046872											Pdu03002.2	K00477
MA1203.1	Pdu15401.1	719	733	1.44e-06	GACCAAAAAAGGAAA	Pdu00664.1	IPR000061	SWAP/Surp	Pdu03914.1	O:0048527	O:0000278	O:0005634										Pdu03011.1	K18045
MA1203.1	Pdu08823.1	1153	1167	1.44e-06	TTCCAAATTTAGAAA	Pdu00664.1	IPR022030	Splicing factor 3A subunit 1	Pdu14493.1	O:0043531	O:0005886	O:0000725	O:0009298	O:0006486	O:0005829							Pdu03020.1	K14494
MA1203.1	Pdu20439.1	1793	1807	1.44e-06	TTCCCAAAATAGAAA	Pdu00803.1	IPR013632	DNA recombination and repair protein Rad51-like, C-terminal	Pdu02884.1	O:0004476	O:0008270	O:0005975	O:0000032									Pdu03021.1	K15262
MA1203.1	Pdu17915.1	258	272	1.44e-06	TTCCCAAAATAGAAA	Pdu00695.1	IPR003128	Villin headpiece	Pdu08066.1	O:0003723	O:0008270	O:0000398	O:0005681									Pdu03030.1	K01835
MA1203.1	Pdu17122.1	949	963	1.44e-06	TTCCAAATTTAGAAA	Pdu00695.1	IPR007123	Gelsolin-like domain	Pdu10760.1	O:0004660	O:0008270	O:0018343	O:0018342	O:0006338	O:0007059	O:0006260	O:0005730					Pdu03030.4	K01835
MA1203.1	Pdu07368.1	1080	1094	1.44e-06	TTCCAAATTTAGAAA	Pdu00695.1	IPR007123	Gelsolin-like domain	Pdu21371.1	O:0042973	O:0005975	O:0016021										Pdu03033.1	K01179
MA1203.1	Pdu02110.1	1272	1286	1.44e-06	GACCAAAAAAGGAAA	Pdu00695.1	IPR007123	Gelsolin-like domain	Pdu02317.1	O:0003676	O:0004523	O:0016021										Pdu03037.2	K15166
MA1203.1	Pdu17536.1	1861	1875	1.44e-06	TTCCCAAAATAGAAA	Pdu00695.1	IPR007123	Gelsolin-like domain	Pdu01287.1	O:0003677	O:0003917	O:0006265	O:0005694	O:0070536								Pdu03038.2	K13464
MA1203.1	Pdu15400.1	1894	1908	1.44e-06	GACCAAAAAAGGAAA	Pdu00677.1	IPR006868	Domain of unknown function DUF630	Pdu09957.1	O:0015267	O:0016021											Pdu03039.2	K14011
MA1203.1	Pdu04535.1	957	971	1.45e-06	TCCCAAAAATGGATA	Pdu00677.1	IPR006867	Domain of unknown function DUF632	Pdu13514.1	O:0003746	O:0005853	O:0005840	O:0005085									Pdu03040.1	K14442
MA1203.1	Pdu11436.1	264	278	1.46e-06	TACCAAAAAAAGCAA	Pdu00678.1	IPR033468	Metaxin, glutathione S-transferase domain	Pdu03290.1	O:0004556	O:0103025	O:0005509	O:0005975									Pdu03044.1	K10704
MA1203.1	Pdu06378.1	1547	1561	1.46e-06	TCCCATATATGGAAA	Pdu00678.1	IPR012336	Thioredoxin-like fold	Pdu16249.1	O:0005634	O:0000981	O:0000978	O:0006355									Pdu03049.1	K07766
MA1203.1	Pdu20743.1	475	489	1.47e-06	TACCAAAAAAAGAAA	Pdu00723.1	IPR004014	Cation-transporting P-type ATPase, N-terminal	Pdu22708.1	O:0003677	O:0005634											Pdu03058.2	K02535
MA1203.1	Pdu23210.1	958	972	1.47e-06	TACCAAAAAAAGAAA	Pdu00723.1	IPR006068	Cation-transporting P-type ATPase, C-terminal	Pdu23095.1	O:0003690	O:0046872	O:0003697	O:0006270									Pdu03060.1	K13148
MA1203.1	Pdu16583.1	1089	1103	1.47e-06	TACCAAAAAAAGAAA	Pdu00723.1	-	-	Pdu20360.1	O:0046983	O:0005634											Pdu03068.1	K00133
MA1203.1	Pdu13004.1	1148	1162	1.47e-06	TACCAAAAAAAGAAA	Pdu00723.1	-	-	Pdu00308.1	O:0003700	O:0003680	O:0005634	O:0005634									Pdu03068.5	K00133
MA1203.1	Pdu09668.1	1160	1174	1.47e-06	TACCAAAAAAAGAAA	Pdu00666.1	IPR032799	Xylanase inhibitor, C-terminal	Pdu12503.1	O:0015297	O:0042910	O:0016021	O:0003677	O:0006730								Pdu03069.1	K11699
MA1203.1	Pdu02864.1	1886	1900	1.47e-06	TACCAAAAAAAGAAA	Pdu00666.1	IPR007750	Protein of unknown function DUF674	Pdu20667.1	O:0007166												Pdu03070.1	K11699
MA1203.1	Pdu02865.1	632	646	1.47e-06	TACCAAAAAAAGAAA	Pdu00666.1	IPR007750	Protein of unknown function DUF674	Pdu06630.1	O:0004089	O:0008270	O:0009570	O:0016836	O:0005634	O:0006606	O:0006281						Pdu03075.2	K09419
MA1203.1	Pdu02854.1	740	754	1.47e-06	TACCAAAAAAAGAAA	Pdu00666.1	IPR032861	Xylanase inhibitor, N-terminal	Pdu23114.1	O:0003677	O:0046983	O:0005634	O:0016021	O:0005634	O:0006325							Pdu03076.1	K22736
MA1203.1	Pdu14426.1	1767	1781	1.47e-06	TACCAAAAAAAGAAA	Pdu00709.1	-	-	Pdu15824.1	O:0048046												Pdu03077.1	K22736
MA1203.1	Pdu07972.1	1792	1806	1.47e-06	TACCAAAAAAAGAAA	Pdu00709.1	IPR011498	Kelch repeat type 2	Pdu18559.1	O:0061608	O:0008139	O:0006607	O:0005737	O:0005634	O:0006606							Pdu03080.1	K21777
MA1203.1	Pdu11695.1	708	722	1.48e-06	TACCAAAATTGGGAA	Pdu00709.1	IPR011498	Kelch repeat type 2	Pdu22670.1	O:0046872	O:0016491	O:0045156	O:0009767	O:0009507								Pdu03088.1	K14489
MA1203.1	Pdu19440.1	541	555	1.48e-06	TTCCAAAATTGGCCA	Pdu00709.1	IPR000014	PAS domain	Pdu03616.1	O:0004602	O:0004601	O:0006979										Pdu03092.1	K08235
MA1203.1	Pdu10341.1	1710	1724	1.48e-06	TACCAAAACCGGAAA	Pdu00709.1	-	-	Pdu14227.1	O:0008233												Pdu03097.1	K14379
MA1203.1	Pdu02212.1	159	173	1.5e-06	TACCCAAAAAGGCAA	Pdu00709.1	IPR001810	F-box domain	Pdu10462.1	O:0003700	O:0043565	O:0006355	O:0005634	O:0016020								Pdu03100.2	K16732
MA1203.1	Pdu02791.1	864	878	1.5e-06	TACCCAAAAAGGCAA	Pdu00722.1	IPR013632	DNA recombination and repair protein Rad51-like, C-terminal	Pdu13197.1	O:0015095	O:0005769	O:0016021	O:0005886									Pdu03101.2	K14713
MA1203.1	Pdu20743.1	1277	1291	1.5e-06	GTCCAGAAATGGAAA	Pdu00752.1	IPR000554	Ribosomal protein S7e	Pdu22103.1	O:0015297	O:0042910	O:0016021	O:0022857									Pdu03114.1	K00016
MA1203.1	Pdu04522.1	318	332	1.52e-06	TACCAAATATGGGAA	Pdu00796.1	IPR006689	Small GTPase superfamily, ARF/SAR type	Pdu00270.1	O:0005524	O:0016301	O:0016021	O:0016787	O:0005886								Pdu03115.1	K01580
MA1203.1	Pdu15653.1	404	418	1.52e-06	TACCAAATATGGGAA	Pdu00655.1	IPR008728	Elongator complex protein 4	Pdu13783.1	O:0003676	O:0008270	O:0004843	O:0006302	O:0070537	O:0070531	O:0070552						Pdu03116.1	K14638
MA1203.1	Pdu11717.1	599	613	1.52e-06	TGCCAAAATCAGCAA	Pdu00655.1	IPR008728	Elongator complex protein 4	Pdu05926.1	O:0005524	O:0016887	O:0005773										Pdu03135.2	K14776
MA1203.1	Pdu05711.1	631	645	1.52e-06	TACCAAATATGGGAA	Pdu00770.1	IPR000757	Glycoside hydrolase family 16	Pdu01607.1	O:0003677	O:0016818	O:0004528	O:0008270	O:0022625	O:0005840							Pdu03139.1	K17710
MA1203.1	Pdu20439.1	877	891	1.52e-06	TACCAAATATGGGAA	Pdu00883.1	IPR025312	Domain of unknown function DUF4216	Pdu00577.1	O:0009055	O:0015035	O:0005783	O:0005794	O:0106311	O:0042742	O:0050832	O:0035556	O:1901002				Pdu03139.2	K17710
MA1203.1	Pdu18382.1	1119	1133	1.52e-06	GTCCAAAATAGGAAA	Pdu00883.1	IPR004242	Transposon, En/Spm-like	Pdu16537.1	O:0005524	O:0004707	O:0106310	O:0004674	O:0106310	O:0106311	O:0016021	O:0005634					Pdu03148.1	K10904
MA1203.1	Pdu16638.1	1299	1313	1.52e-06	TACCAAATATGGGAA	Pdu00883.1	IPR029480	Transposase-associated domain	Pdu12218.1	O:0005524	O:0004674	O:0048544	O:0030246									Pdu03152.1	K08901
MA1203.1	Pdu10948.1	1515	1529	1.52e-06	TACCAAATATGGGAA	Pdu00883.1	IPR025452	Domain of unknown function DUF4218	Pdu21966.1	O:0004857	O:0016021											Pdu03160.3	K10879
MA1203.1	Pdu02334.1	1714	1728	1.52e-06	GTCCAAAAATGGGAA	Pdu00932.1	IPR014810	Fcf2 pre-rRNA processing, C-terminal	Pdu06332.1	O:0005524	O:0008094	O:0003677	O:0006281									Pdu03160.1	K10879
MA1203.1	Pdu08267.1	1796	1810	1.52e-06	TACCCAAAAAGGAAA	Pdu00921.1	IPR020097	Pseudouridine synthase I, TruA, alpha/beta domain	Pdu11761.1	O:0004739	O:0006086	O:0006096										Pdu03161.1	K03648
MA1203.1	Pdu12641.1	115	129	1.52e-06	TACCAAATATGGGAA	Pdu00921.1	IPR020097	Pseudouridine synthase I, TruA, alpha/beta domain	Pdu03917.1	O:0009740	O:0031146	O:0019005										Pdu03166.3	K12824
MA1203.1	Pdu20438.1	424	438	1.52e-06	TACCAAATATGGGAA	Pdu00914.1	IPR008380	HAD-superfamily hydrolase, subfamily IG, 5'-nucleotidase	Pdu20955.1	O:0008080	O:0016746											Pdu03166.6	K12824
MA1203.1	Pdu12019.1	486	500	1.52e-06	TACCCAAAAAGGAAA	Pdu00914.1	IPR008380	HAD-superfamily hydrolase, subfamily IG, 5'-nucleotidase	Pdu13498.1	O:0012505	O:0016021	O:0016020	O:0030246	O:0004672								Pdu03174.1	K01872
MA1203.1	Pdu01642.1	545	559	1.52e-06	GGCCAAAAATAGCAA	Pdu00866.1	IPR008380	HAD-superfamily hydrolase, subfamily IG, 5'-nucleotidase	Pdu21374.1	O:0009055												Pdu03180.1	K06125
MA1203.1	Pdu05148.1	885	899	1.52e-06	TACCAAATATGGGAA	Pdu00948.1	IPR002083	MATH/TRAF domain	Pdu02906.1	O:0005524	O:0030247	O:0004674	O:0016021	O:0016021								Pdu03184.3	K11294
MA1203.1	Pdu00687.1	1128	1142	1.52e-06	TACCAAATATGGGAA	Pdu00948.1	IPR002083	MATH/TRAF domain	Pdu08642.1	O:0006891	O:0006886	O:0006890	O:0030126									Pdu03184.4	K11294
MA1203.1	Pdu06320.1	1130	1144	1.52e-06	GGCCAAAAATAGCAA	Pdu00823.1	IPR023370	TrmO-like, N-terminal domain	Pdu17836.1	O:0020037	O:0005506	O:0016705	O:0004497									Pdu03185.1	K01179
MA1203.1	Pdu09742.1	1439	1453	1.52e-06	TACCAAATATGGGAA	Pdu00930.1	IPR002885	Pentatricopeptide repeat	Pdu07058.1	O:0016021												Pdu03186.1	K17592
MA1203.1	Pdu04244.1	1605	1619	1.52e-06	TACCAAATATGGGAA	Pdu00930.1	IPR002885	Pentatricopeptide repeat	Pdu13517.1	O:0000166	O:0009507											Pdu03188.1	K04564
MA1203.1	Pdu07159.1	433	447	1.54e-06	TTCCAATATAGGCAA	Pdu00930.1	IPR002885	Pentatricopeptide repeat	Pdu19253.1	O:0003677	O:0003700	O:0048830	O:0005634									Pdu03193.1	K06950
MA1203.1	Pdu04866.1	579	593	1.54e-06	GGCCAAATACGGAAA	Pdu00930.1	IPR002885	Pentatricopeptide repeat	Pdu12487.1	O:0016021												Pdu03193.2	K06950
MA1203.1	Pdu10763.1	1043	1057	1.54e-06	GGCCAAAAATAGAAA	Pdu00930.1	IPR032867	DYW domain	Pdu20363.1	O:0016787	O:0006629	O:0016607										Pdu03198.1	K16297
MA1203.1	Pdu01998.1	1496	1510	1.54e-06	TACCTAAATTGGAAA	Pdu00930.1	IPR002885	Pentatricopeptide repeat	Pdu01309.1	O:0016021												Pdu03199.1	K01749
MA1203.1	Pdu10362.1	898	912	1.54e-06	GGCCAAAAATAGAAA	Pdu00930.1	IPR002885	Pentatricopeptide repeat	Pdu03312.1	O:0051213	O:0005506	O:0031418	O:0016705	O:0042910								Pdu03201.1	K12859
MA1203.1	Pdu05776.1	1728	1742	1.54e-06	TGCCAAAATCAGAAA	Pdu00856.1	IPR018499	Tetraspanin/Peripherin	Pdu12506.1	O:0022857	O:0016021	O:0016020	O:0015297	O:0070588	O:0006874							Pdu03213.1	K08876
MA1203.1	Pdu10764.1	1864	1878	1.54e-06	GGCCAAAAATAGAAA	Pdu00873.1	IPR020040	Ribosomal protein L6, alpha-beta domain	Pdu02282.1	O:0005730	O:0000460	O:0000470	O:0030687									Pdu03216.1	K11518
MA1203.1	Pdu22415.1	1980	1994	1.54e-06	TTCCAGATACGGCAA	Pdu00873.1	IPR020040	Ribosomal protein L6, alpha-beta domain	Pdu06633.1	O:0008270	O:0003676											Pdu03217.1	K11437
MA1203.1	Pdu14500.1	109	123	1.56e-06	TGCCAATTACGGCAA	Pdu00847.1	IPR008546	Domain of unknown function DUF828	Pdu23117.1	O:0005829	O:0006468	O:0005886	O:0016607									Pdu03220.1	K11296
MA1203.1	Pdu08535.1	837	851	1.56e-06	TTCCAAAATAAGCAA	Pdu00847.1	IPR013666	Pleckstrin-like, plant	Pdu14797.1	O:0005524	O:0004672	O:0016021	O:0004674									Pdu03229.2	K03644
MA1203.1	Pdu24080.1	889	903	1.56e-06	TACCAAAAATGGAAC	Pdu00904.1	IPR003441	NAC domain	Pdu23703.1	O:0051513												Pdu03234.1	K18643
MA1203.1	Pdu17797.1	17	31	1.56e-06	TACCAAAAATGGAAC	Pdu00935.1	IPR000305	GIY-YIG endonuclease	Pdu03619.1	O:0003723	O:0006397											Pdu03234.2	K18643
MA1203.1	Pdu06585.1	59	73	1.56e-06	TACCAAAAATGGAAC	Pdu00934.1	IPR005606	Sec20	Pdu24090.1	O:0005385	O:0016021	O:0071577	O:0016020	O:0007283	O:0000786	O:0005634	O:0000398	O:0005737				Pdu03234.4	K18643
MA1203.1	Pdu06567.1	78	92	1.56e-06	TACCAAAAATGGAAC	Pdu00911.1	IPR008380	HAD-superfamily hydrolase, subfamily IG, 5'-nucleotidase	Pdu02589.1	O:0003677	O:0006355	O:0007283	O:0000786	O:0005634	O:0000398	O:0005737	O:0016607					Pdu03234.5	K18643
MA1203.1	Pdu16657.1	376	390	1.56e-06	TACCAAAAATGGAAC	Pdu00844.1	IPR020683	Ankyrin repeat-containing domain	Pdu05036.1	O:0008659	O:0008693	O:0047451	O:0004317									Pdu03241.4	K14408
MA1203.1	Pdu22059.1	394	408	1.56e-06	TACCAAAAATGGAAC	Pdu00844.1	IPR020683	Ankyrin repeat-containing domain	Pdu10465.1	O:0020037	O:0005506	O:0004497	O:0016705									Pdu03251.1	K11088
MA1203.1	Pdu12919.1	534	548	1.56e-06	TACCAAAAATGGAAC	Pdu00844.1	IPR020683	Ankyrin repeat-containing domain	Pdu05622.1	O:0044237	O:0003743	O:0007283	O:0000786	O:0005634	O:0000398	O:0005737						Pdu03252.1	K00700
MA1203.1	Pdu00862.1	577	591	1.56e-06	TACCAAAAATGGAAC	Pdu00925.1	IPR004041	NAF domain	Pdu08357.1	O:0004310	O:0016767	O:0046905	O:0051996									Pdu03256.1	K00940
MA1203.1	Pdu01175.1	617	631	1.56e-06	TACCAAAAATGGAAC	Pdu00925.1	IPR000719	Protein kinase domain	Pdu22106.1	O:0003723	O:0003968	O:0031047										Pdu03270.1	K14500
MA1203.1	Pdu20169.1	633	647	1.56e-06	TACCAAAAATGGAAC	Pdu00828.1	IPR000595	Cyclic nucleotide-binding domain	Pdu13786.1	O:0016760	O:0051753	O:0030244	O:0009833									Pdu03274.1	K10526
MA1203.1	Pdu20035.1	861	875	1.56e-06	ACCCAAATATGGAAA	Pdu00828.1	IPR005821	Ion transport domain	Pdu16233.1	O:0045547	O:0002094	O:0009668	O:0016094									Pdu03274.3	K10526
MA1203.1	Pdu17508.1	1170	1184	1.56e-06	TACCAAAAATGGAAC	Pdu00898.1	IPR001926	Pyridoxal-phosphate dependent enzyme	Pdu21662.1	O:0003723												Pdu03280.1	K00121
MA1203.1	Pdu03577.1	1308	1322	1.56e-06	TTCCAATAATGGGAA	Pdu00937.1	IPR001245	Serine-threonine/tyrosine-protein kinase, catalytic domain	Pdu05929.1	O:0018024	O:0008270	O:0005634										Pdu03282.1	K14168
MA1203.1	Pdu11888.1	1552	1566	1.56e-06	TACCAAAAATGGAAC	Pdu00950.1	IPR002083	MATH/TRAF domain	Pdu04899.1	O:0015018	O:0042285	O:0005975	O:0071555	O:0008270	O:0046655	O:0019264	O:0006565	O:0006730				Pdu03287.2	K07583
MA1203.1	Pdu20174.1	1741	1755	1.58e-06	TTCCAAAAATAGGAA	Pdu00908.1	IPR011527	ABC transporter type 1, transmembrane domain	Pdu07346.1	O:0005509	O:0015979	O:0019898	O:0009654									Pdu03287.1	K07583
MA1203.1	Pdu15418.1	1175	1189	1.58e-06	TTCCAAAAATAGGAA	Pdu00895.1	IPR029466	No apical meristem-associated, C-terminal domain	Pdu04611.1	O:0050897	O:0004372	O:0030170	O:0070905	O:0005759	O:0005739							Pdu03290.2	K01176
MA1203.1	Pdu00168.1	1208	1222	1.58e-06	TTCCAAAAATAGGAA	Pdu00903.1	IPR001650	Helicase, C-terminal	Pdu03027.1	O:0017022	O:0016021	O:0022625	O:0032301									Pdu03300.1	K00799
MA1203.1	Pdu09493.1	1913	1927	1.59e-06	AGCCAAAAAAGGCAT	Pdu00903.1	IPR000330	SNF2-related domain	Pdu03581.1	O:0097177	O:0003729	O:0008494	O:0070131									Pdu03304.1	K01115
MA1203.1	Pdu01771.1	234	248	1.59e-06	GTCCAAAACTGGAAA	Pdu00869.1	IPR013105	Tetratricopeptide repeat 2	Pdu07932.1	O:0003735	O:0006412	O:0005840	O:0002181									Pdu03315.1	K13412
MA1203.1	Pdu23757.1	1025	1039	1.59e-06	GTCCAAAACTGGAAA	Pdu00869.1	IPR001440	Tetratricopeptide repeat 1	Pdu15222.1	O:0022857	O:0016021											Pdu03315.2	K13412
MA1203.1	Pdu09492.1	1160	1174	1.59e-06	AGCCAAAAAAGGCAT	Pdu00851.1	IPR029466	No apical meristem-associated, C-terminal domain	Pdu23972.1	O:0003950	O:0006471	O:0005634	O:1990404	O:0004672								Pdu03323.1	K00083
MA1203.1	Pdu14593.1	478	492	1.61e-06	TTCCAATTAAGGAAA	Pdu00829.1	IPR001830	Glycosyl transferase, family 20	Pdu04918.1	O:0032440												Pdu03327.1	K03094
MA1203.1	Pdu23486.1	496	510	1.61e-06	TTCCAAATAAAGCAA	Pdu00829.1	IPR003337	Trehalose-phosphatase	Pdu06335.1	O:0005524	O:0042626	O:0016021	O:0052852	O:0009854	O:0005777							Pdu03337.1	K18468
MA1203.1	Pdu15240.1	1137	1151	1.63e-06	TTCCAAATAAAGAAA	Pdu00874.1	IPR008506	SRP-independent targeting protein 2/TMEM208	Pdu20958.1	O:0031146	O:0019005	O:0004672										Pdu03348.1	K09487
MA1203.1	Pdu04218.1	1204	1218	1.63e-06	TTCCAGATTTGGAAA	Pdu00943.1	IPR043926	ABC transporter family G domain	Pdu09656.1	O:0016021	O:0016787	O:0016301	O:0005524	O:0004672								Pdu03355.1	K12173
MA1203.1	Pdu08841.1	1854	1868	1.63e-06	TTCCAAATAAAGAAA	Pdu00943.1	IPR043926	ABC transporter family G domain	Pdu02602.1	O:0006817	O:0016021	O:0000822	O:0015114									Pdu03355.2	K12173
MA1203.1	Pdu11003.1	443	457	1.65e-06	TGCCCATAATGGAAA	Pdu00943.1	IPR013525	ABC-2 type transporter	Pdu05337.1	O:0016021	O:0004672											Pdu03363.1	K11827
MA1203.1	Pdu16791.1	1522	1536	1.65e-06	TTCCTAAAATAGAAA	Pdu00943.1	IPR013525	ABC-2 type transporter	Pdu10766.1	O:0016628	O:0008270											Pdu03368.1	K06174
MA1203.1	Pdu14575.1	1780	1794	1.65e-06	TTCCTAATACGGAAA	Pdu00943.1	IPR029481	ABC-transporter, N-terminal domain	Pdu01005.1	O:0005524	O:0004335	O:0006012	O:0005829									Pdu03370.1	K06620
MA1203.1	Pdu22835.1	1834	1848	1.65e-06	TTCCAAAACTAGAAA	Pdu00943.1	IPR003439	ABC transporter-like	Pdu02909.1	O:0016021												Pdu03370.2	K06620
MA1203.1	Pdu11503.1	119	133	1.65e-06	TGCCAATTTTGGAAA	Pdu00943.1	IPR003439	ABC transporter-like	Pdu08645.1	O:0005634												Pdu03372.1	K00586
MA1203.1	Pdu03313.1	371	385	1.65e-06	TTCCCAAAATGGGAA	Pdu00943.1	IPR013581	Plant PDR ABC transporter associated	Pdu05910.1	O:0008234												Pdu03372.2	K00586
MA1203.1	Pdu09315.1	940	954	1.65e-06	TTCCAAATTTGGGAA	Pdu00912.1	IPR011527	ABC transporter type 1, transmembrane domain	Pdu04880.1	O:0005524	O:0106310	O:0106311	O:0007165	O:0018298	O:0050896	O:0005737	O:0005634	O:0005886				Pdu03377.2	K12619
MA1203.1	Pdu22630.1	1567	1581	1.65e-06	TTCCTAAAATAGAAA	Pdu00912.1	IPR003439	ABC transporter-like	Pdu17839.1	O:0003691	O:0006334	O:0005730	O:0000786	O:0032786	O:0006357	O:0008024	O:0005634					Pdu03379.1	K14488
MA1203.1	Pdu09321.1	1573	1587	1.65e-06	TTCCAAATTTGGGAA	Pdu00912.1	IPR003439	ABC transporter-like	Pdu00561.1	O:0003676	O:0008270	O:0015074	O:0018298	O:0050896	O:0005737	O:0005634	O:0005886					Pdu03393.1	K11253
MA1203.1	Pdu23280.1	490	504	1.67e-06	TGCCAAATTTAGAAA	Pdu00854.1	IPR018499	Tetraspanin/Peripherin	Pdu16521.1	O:0005524	O:0009881	O:0004674	O:0006468	O:0006310	O:0043570	O:0006298	O:0045910	O:0006301				Pdu03399.1	K02155
MA1203.1	Pdu06496.1	505	519	1.67e-06	TACCAAATGTGGAAA	Pdu00841.1	IPR009009	RlpA-like protein, double-psi beta-barrel domain	Pdu12202.1	O:0061575	O:0016538	O:0007049	O:0051301	O:0018298	O:0050896	O:0005737	O:0005634	O:0005886				Pdu03400.1	K13699
MA1203.1	Pdu00635.1	402	416	1.67e-06	TACCAAATGTGGAAA	Pdu00888.1	IPR033646	CLU central domain	Pdu21950.1	O:0030145	O:0048046	O:0005618										Pdu03405.1	K14798
MA1203.1	Pdu06677.1	1604	1618	1.67e-06	TACCAAATGTGGAAA	Pdu00888.1	-	-	Pdu03882.1	O:0004252	O:0004683	O:0035556	O:0018105	O:0046777	O:0005737							Pdu03405.2	K14798
MA1203.1	Pdu16209.1	109	123	1.68e-06	TACCAGAAAAGGAAA	Pdu00888.1	-	-	Pdu12509.1	O:0015297	O:0042910	O:0016021	O:0005886	O:0004672								Pdu03411.2	K09264
MA1203.1	Pdu14379.1	335	349	1.68e-06	TACCACAAATGGAAA	Pdu00888.1	IPR028275	Clustered mitochondria protein, N-terminal	Pdu02285.1	O:0003677	O:0003700	O:0005634										Pdu03412.2	K02154
MA1203.1	Pdu17025.1	861	875	1.68e-06	TACCAGAAAAGGAAA	Pdu00939.1	IPR004333	SBP domain	Pdu06636.1	O:0005524	O:0003684	O:0003678	O:0003690	O:0043564								Pdu03412.3	K02154
MA1203.1	Pdu13157.1	1639	1653	1.68e-06	GTCCAAAAAGGGAAA	Pdu00817.1	IPR001163	LSM domain, eukaryotic/archaea-type	Pdu03901.1	O:0005524	O:0004674	O:0046777	O:0016021	O:0005737	O:0016740	O:0016567						Pdu03412.4	K02154
MA1203.1	Pdu22050.1	1127	1141	1.7e-06	TACCAAAAAAGGGAA	Pdu00915.1	IPR011527	ABC transporter type 1, transmembrane domain	Pdu10161.1	O:0048046												Pdu03415.2	K03139
MA1203.1	Pdu17464.1	1187	1201	1.7e-06	TTCCAAAAGTAGCAA	Pdu00915.1	IPR011527	ABC transporter type 1, transmembrane domain	Pdu02871.1	O:0016298	O:0016020	O:0016787	O:0005737	O:0005685	O:0005686	O:0071004	O:0005687					Pdu03427.1	K03671
MA1203.1	Pdu22792.1	1774	1788	1.7e-06	TACCAAAAAAGGGAA	Pdu00915.1	IPR003439	ABC transporter-like	Pdu08053.1	O:0061630	O:0008270	O:0007275	O:0006511									Pdu03431.1	K07056
MA1203.1	Pdu17463.1	751	765	1.7e-06	TTCCAAAAGTAGCAA	Pdu00915.1	IPR003439	ABC transporter-like	Pdu17247.1	O:0005524	O:0005856											Pdu03432.3	K10688
MA1203.1	Pdu00015.1	1124	1138	1.7e-06	TACCAAAAACGGAAG	Pdu00954.1	IPR013650	ATP-grasp fold, succinyl-CoA synthetase-type	Pdu23706.1	O:0051741	O:0032259	O:0016021										Pdu03436.1	K03665
MA1203.1	Pdu17466.1	1727	1741	1.7e-06	TTCCAAAAGTAGCAA	Pdu00954.1	IPR032263	ATP-citrate synthase, citrate-binding domain	Pdu02304.1	O:0000287	O:0004749	O:0009116	O:0009165									Pdu03443.1	K12402
MA1203.1	Pdu02707.1	124	138	1.71e-06	ACCCAAAAAAGGCAA	Pdu00945.1	IPR004241	Autophagy protein Atg8 ubiquitin-like	Pdu09944.1	O:0008168	O:0032259											Pdu03445.2	K15188
MA1203.1	Pdu19832.1	701	715	1.71e-06	TTCCAAAAAAGGACA	Pdu00931.1	IPR003656	Zinc finger, BED-type	Pdu10468.1	O:0010215	O:0031225	O:0016021	O:0052324									Pdu03449.1	K08900
MA1203.1	Pdu06925.1	1447	1461	1.71e-06	TTCCAAATGCGGAAA	Pdu00931.1	IPR003656	Zinc finger, BED-type	Pdu22109.1	O:0004252												Pdu03450.1	K10572
MA1203.1	Pdu17783.1	993	1007	1.71e-06	ACCCAAAAAAGGCAA	Pdu00931.1	IPR008906	HAT, C-terminal dimerisation domain	Pdu14819.1	O:0005506	O:0016021	O:0016757	O:0006486	O:0010411	O:0048046	O:0005618	O:0016021					Pdu03456.1	K00975
MA1203.1	Pdu12807.1	1936	1950	1.71e-06	ACCCAAAAAAGGCAA	Pdu00931.1	IPR007021	Domain of unknown function DUF659	Pdu04595.1	O:0016021	O:0032511	O:0006302										Pdu03458.1	K13082
MA1203.1	Pdu22448.1	195	209	1.72e-06	TTCCAAAAAGAGAAA	Pdu00899.1	IPR002347	Short-chain dehydrogenase/reductase SDR	Pdu21079.1	O:0016021	O:0016874											Pdu03459.1	K00611
MA1203.1	Pdu23079.1	261	275	1.72e-06	ACCCAAAAAAGGAAA	Pdu00899.1	IPR002347	Short-chain dehydrogenase/reductase SDR	Pdu16822.1	O:0005524	O:0042626	O:0016021										Pdu03461.1	K02725
MA1203.1	Pdu21191.1	294	308	1.72e-06	ACCCAAAAAAGGAAA	Pdu00933.1	IPR018955	Branched-chain alpha-ketoacid dehydrogenase kinase/Pyruvate dehydrogenase kinase, N-terminal	Pdu23082.1	O:0004553	O:0005975											Pdu03463.1	K01726
MA1203.1	Pdu05360.1	1264	1278	1.72e-06	TTCCAAAAAGAGAAA	Pdu00933.1	IPR003594	Histidine kinase/HSP90-like ATPase	Pdu15792.1	O:0005634	O:0000976	O:0030154										Pdu03478.2	K06287
MA1203.1	Pdu17727.1	1300	1314	1.72e-06	TTCCAAAAAGAGAAA	Pdu00881.1	IPR002885	Pentatricopeptide repeat	Pdu07349.1	O:0015250	O:0016021	O:0015267	O:0000160	O:0005634								Pdu03478.3	K06287
MA1203.1	Pdu15817.1	1513	1527	1.72e-06	ACCCAAAAAAGGAAA	Pdu00881.1	IPR002885	Pentatricopeptide repeat	Pdu13808.1	O:0016491	O:0003697											Pdu03483.1	K16302
MA1203.1	Pdu23421.1	1669	1683	1.72e-06	ACCCAAAAAAGGAAA	Pdu00881.1	IPR032867	DYW domain	Pdu03584.1	O:0003677	O:0003700	O:0016301	O:0009736									Pdu03494.1	K01520
MA1203.1	Pdu11109.1	1726	1740	1.72e-06	ACCCAAAAAAGGAAA	Pdu00881.1	IPR002885	Pentatricopeptide repeat	Pdu12778.1	O:0071985	O:0015031	O:0000814	O:0043328	O:0003697								Pdu03507.1	K17508
MA1203.1	Pdu08413.1	1751	1765	1.72e-06	ACCCAAAAAAGGAAA	Pdu00881.1	IPR002885	Pentatricopeptide repeat	Pdu09352.1	O:0003676	O:0008270	O:0016021	O:0009058									Pdu03508.1	K20783
MA1203.1	Pdu09920.1	1169	1183	1.72e-06	TTCCAAAAAGAGAAA	Pdu00881.1	IPR002885	Pentatricopeptide repeat	Pdu23101.1	O:0005634	O:0046872	O:0006506	O:0035269	O:0005789								Pdu03516.1	K14503
MA1203.1	Pdu13517.1	1295	1309	1.72e-06	TTCCAAAAAGAGAAA	Pdu00881.1	IPR002885	Pentatricopeptide repeat	Pdu18546.1	O:0047216	O:0006012	O:0005737	O:0016757									Pdu03517.1	K10579
MA1203.1	Pdu23420.1	1336	1350	1.72e-06	ACCCAAAAAAGGAAA	Pdu00881.1	IPR002885	Pentatricopeptide repeat	Pdu06338.1	O:0008810	O:0030245											Pdu03526.1	K13513
MA1203.1	Pdu09596.1	1402	1416	1.72e-06	TTCCAAAAAGAGAAA	Pdu00881.1	IPR002885	Pentatricopeptide repeat	Pdu02019.1	O:0005524	O:0004820	O:0016740	O:0006426									Pdu03528.1	K10666
MA1203.1	Pdu22228.1	1719	1733	1.72e-06	ACCCAAAAAAGGAAA	Pdu00881.1	IPR002885	Pentatricopeptide repeat	Pdu05894.1	O:0032266	O:0043130	O:0043328	O:0000814									Pdu03538.2	K19983
MA1203.1	Pdu09918.1	651	665	1.73e-06	TACCAAAATTGGCAG	Pdu00881.1	IPR002885	Pentatricopeptide repeat	Pdu01575.1	O:0047834												Pdu03541.1	K18178
MA1203.1	Pdu11327.1	1398	1412	1.73e-06	TACCAAAATTGGCAG	Pdu00881.1	IPR002885	Pentatricopeptide repeat	Pdu04022.1	O:0003723												Pdu03543.1	K01723
MA1203.1	Pdu08457.1	365	379	1.74e-06	TACCTAAAAAGGAAA	Pdu00821.1	IPR001828	Receptor, ligand binding region	Pdu13770.1	O:0008270												Pdu03563.1	K14638
MA1203.1	Pdu09232.1	1923	1937	1.74e-06	TACCAAAATTGGAAG	Pdu00902.1	IPR002125	Cytidine and deoxycytidylate deaminase domain	Pdu13216.1	O:0008270	O:0006355	O:0005634	O:0003676									Pdu03570.1	K16572
MA1203.1	Pdu08456.1	959	973	1.74e-06	TACCTAAAAAGGAAA	Pdu00951.1	IPR013103	Reverse transcriptase, RNA-dependent DNA polymerase	Pdu22964.1	O:0004185												Pdu03576.1	K00811
MA1203.1	Pdu18788.1	1207	1221	1.74e-06	TACCAAAACAGGAAA	Pdu00946.1	IPR002083	MATH/TRAF domain	Pdu12186.1	O:0006511	O:0005737	O:0005634	O:0019773									Pdu03586.2	K11643
MA1203.1	Pdu15924.1	759	773	1.76e-06	TTCCCAAAAGGGCAA	Pdu00946.1	IPR002083	MATH/TRAF domain	Pdu20062.1	O:0046658	O:0016021	O:0009506	O:0005506	O:0043024	O:0000054	O:0006413	O:0006415					Pdu03590.1	K03695
MA1203.1	Pdu17754.1	962	976	1.76e-06	ATCCAAAAATGGTAT	Pdu00929.1	IPR000070	Pectinesterase, catalytic	Pdu01008.1	O:0016021												Pdu03601.1	K01850
MA1203.1	Pdu08393.1	1778	1792	1.76e-06	TGCCAAATATGGCCA	Pdu00929.1	IPR006501	Pectinesterase inhibitor domain	Pdu08648.1	O:0005524	O:0042626	O:0051536	O:0046872									Pdu03604.1	K16860
MA1203.1	Pdu11692.1	937	951	1.78e-06	TGCCAAATATGGACA	Pdu00814.1	IPR000719	Protein kinase domain	Pdu04883.1	O:0043531	O:0016787	O:0006952	O:0007165									Pdu03606.1	K17086
MA1203.1	Pdu11921.1	864	878	1.78e-06	TACCAAATATGGCAG	Pdu00814.1	IPR006016	UspA	Pdu04329.1	O:0016021												Pdu03610.1	K12592
MA1203.1	Pdu00511.1	969	983	1.8e-06	TACCAAATATGGAAG	Pdu00885.1	IPR001214	SET domain	Pdu16524.1	O:0005524	O:0004674											Pdu03613.1	K17499
MA1203.1	Pdu20996.1	1685	1699	1.8e-06	TACCAAATATGGAAG	Pdu00870.1	IPR011417	AP180 N-terminal homology (ANTH) domain	Pdu19259.1	O:0016021												Pdu03619.1	K12842
MA1203.1	Pdu21321.1	502	516	1.82e-06	TACCAAAAGAGGAAA	Pdu00852.1	IPR006912	Harbinger transposase-derived protein	Pdu12205.1	O:0022857	O:0016021											Pdu03634.3	K17065
MA1203.1	Pdu17409.1	740	754	1.82e-06	TGCCAAAAATAGGAA	Pdu00936.1	IPR004853	Sugar phosphate transporter domain	Pdu03885.1	O:0009055	O:0020037	O:0016021	O:0043231									Pdu03638.1	K00430
MA1203.1	Pdu00109.1	1650	1664	1.82e-06	GACCAAAAATGGTAA	Pdu00947.1	IPR002083	MATH/TRAF domain	Pdu19845.1	O:0003723	O:0003735	O:0002181	O:0000027	O:0016021								Pdu03644.1	K08869
MA1203.1	Pdu11862.1	405	419	1.85e-06	TTCCAGAACTGGCAA	Pdu00947.1	IPR002083	MATH/TRAF domain	Pdu23370.1	O:0016491												Pdu03644.5	K08869
MA1203.1	Pdu10511.1	963	977	1.85e-06	TTCCACATATGGAAA	Pdu00919.1	IPR008380	HAD-superfamily hydrolase, subfamily IG, 5'-nucleotidase	Pdu03318.1	O:0003676												Pdu03645.1	K17506
MA1203.1	Pdu22715.1	1077	1091	1.85e-06	TACCATAAATAGCAA	Pdu00975.1	IPR025525	hAT-like transposase, RNase-H fold	Pdu06639.1	O:0016192	O:0016021											Pdu03645.3	K17506
MA1203.1	Pdu03435.1	935	949	1.85e-06	TTCCGAAAACAGAAA	Pdu01014.1	IPR004127	Prefoldin alpha-like	Pdu09640.1	O:0005524	O:0000309	O:0004515	O:0009435	O:0019706	O:0018345	O:0000139						Pdu03645.4	K17506
MA1203.1	Pdu15359.1	1903	1917	1.85e-06	TTCCGAAAACAGAAA	Pdu01027.1	IPR001087	GDSL lipase/esterase	Pdu13485.1	O:0008270	O:0006355	O:0005634										Pdu03654.1	K05387
MA1203.1	Pdu07555.1	695	709	1.88e-06	TTCCAAAAATAGAAG	Pdu00973.1	IPR026854	Vacuolar protein sorting-associated protein 13-like, N-terminal domain	Pdu22679.1	O:0016021												Pdu03655.1	K05387
MA1203.1	Pdu04069.1	1161	1175	1.88e-06	TGCCAAATAAAGCAA	Pdu00973.1	IPR009291	Vacuolar protein sorting-associated protein 62	Pdu05628.1	O:0015035												Pdu03660.2	K05387
MA1203.1	Pdu01677.1	1871	1885	1.88e-06	TGCCAATTAAGGAAA	Pdu00973.1	IPR009291	Vacuolar protein sorting-associated protein 62	Pdu01863.1	O:0003676	O:0008270											Pdu03670.1	K15340
MA1203.1	Pdu21997.1	1796	1810	1.88e-06	TTCCAAAAATAGAAG	Pdu00973.1	IPR031646	Vacuolar protein sorting-associated protein 13, second N-terminal domain	Pdu00279.1	O:0005524	O:0004672											Pdu03678.1	K22987
MA1203.1	Pdu04930.1	579	593	1.9e-06	TGCCAAATAAAGAAA	Pdu00973.1	IPR000008	C2 domain	Pdu13504.1	O:0070181	O:0003735	O:0006412	O:0022627									Pdu03683.1	K19729
MA1203.1	Pdu18717.1	653	667	1.9e-06	TTCCTAAAATGGGAA	Pdu00973.1	IPR031642	VPS13, repeated coiled region	Pdu03280.1	O:0004024	O:0051903	O:0008270	O:0046294	O:0005730	O:0005840							Pdu03685.1	K01179
MA1203.1	Pdu10627.1	1320	1334	1.9e-06	TACCAAAAATAGTAA	Pdu00973.1	IPR009543	Vacuolar protein sorting-associated protein 13, SHR-binding domain	Pdu19240.1	O:0046872	O:0005634											Pdu03687.1	K10357
MA1203.1	Pdu20691.1	1543	1557	1.9e-06	TGCCAGATTTGGAAA	Pdu01036.1	IPR001245	Serine-threonine/tyrosine-protein kinase, catalytic domain	Pdu12474.1	O:0003676	O:0004527											Pdu03688.1	K20718
MA1203.1	Pdu03546.1	1552	1566	1.9e-06	TACCAAAAATAGTAA	Pdu01036.1	IPR024788	Malectin-like domain	Pdu07631.1	O:0003677	O:0008270	O:0009658	O:0045893									Pdu03702.1	K09422
MA1203.1	Pdu04931.1	1881	1895	1.9e-06	TGCCAAATAAAGAAA	Pdu01079.1	IPR000490	Glycoside hydrolase family 17	Pdu23085.1	O:0022857	O:0016021											Pdu03705.1	K09422
MA1203.1	Pdu16008.1	1895	1909	1.9e-06	TTCCAAAACTGGGAA	Pdu01064.1	IPR027486	Ribosomal protein S10 domain	Pdu18242.1	O:0016021												Pdu03707.1	K23052
MA1203.1	Pdu14749.1	802	816	1.92e-06	TTCCGATATTGGAAA	Pdu01012.1	IPR002016	Haem peroxidase	Pdu03587.1	O:0016021												Pdu03708.1	K13346
MA1203.1	Pdu09781.1	871	885	1.92e-06	GGCCAAAAGTGGCAA	Pdu01101.1	IPR009606	Modifying wall lignin-1/2	Pdu00852.1	O:0016788	O:0005886											Pdu03709.1	K02985
MA1203.1	Pdu18597.1	905	919	1.92e-06	TGCCAAAACTAGAAA	Pdu00959.1	IPR021384	Mediator complex, subunit Med21	Pdu11463.1	O:0005524	O:0030246	O:0004672	O:0016021									Pdu03710.1	K18787
MA1203.1	Pdu09781.1	907	921	1.92e-06	GGCCAAAAGTGGCAA	Pdu00966.1	IPR006689	Small GTPase superfamily, ARF/SAR type	Pdu18549.1	O:0005509	O:0015979	O:0019898	O:0009654									Pdu03710.2	K18787
MA1203.1	Pdu16715.1	1004	1018	1.92e-06	TTCCGAATTCGGCAA	Pdu00963.1	IPR025287	Wall-associated receptor kinase, galacturonan-binding domain	Pdu14784.1	O:0005643	O:0006302	O:0070212	O:0005730									Pdu03710.3	K18787
MA1203.1	Pdu14751.1	68	82	1.92e-06	TTCCGATATTGGAAA	Pdu00963.1	IPR032872	Wall-associated receptor kinase, C-terminal	Pdu23978.1	O:0003950	O:0006471	O:0005634	O:1990404									Pdu03722.4	K15264
MA1203.1	Pdu19887.1	724	738	1.92e-06	TGCCTAAAATAGAAA	Pdu00965.1	IPR001494	Importin-beta, N-terminal domain	Pdu03606.1	O:0010008	O:0000139	O:0016021	O:0072657	O:0005737								Pdu03729.1	K14497
MA1203.1	Pdu19626.1	1797	1811	1.92e-06	TGCCAAATTTGGGAA	Pdu01038.1	IPR007854	Pre-mRNA polyadenylation factor Fip1 domain	Pdu01578.1	O:0047834												Pdu03730.1	K08790
MA1203.1	Pdu19527.1	1825	1839	1.92e-06	TGCCAAATCCGGAAA	Pdu00977.1	IPR001932	PPM-type phosphatase domain	Pdu08344.1	O:0003677	O:0009734	O:0006355	O:0005634									Pdu03735.1	K20295
MA1203.1	Pdu16175.1	1849	1863	1.92e-06	TTCCAAAAAAGGAAC	Pdu01042.1	IPR000182	GNAT domain	Pdu04025.1	O:0004185	O:0005576	O:0005773										Pdu03742.2	K22522
MA1203.1	Pdu08161.1	113	127	1.95e-06	TTCCTAATAAGGCAA	Pdu01098.1	IPR021899	Protein of unknown function DUF3511	Pdu13219.1	O:0003676	O:0008270	O:0006355	O:0005634									Pdu03748.1	K20771
MA1203.1	Pdu16274.1	728	742	1.95e-06	TTCCCAAAATGGCAG	Pdu01019.1	IPR021151	GINS subunit, domain A	Pdu22967.1	O:0016021												Pdu03752.1	K09419
MA1203.1	Pdu13403.1	156	170	1.95e-06	TTCCAATAACGGTAA	Pdu01019.1	IPR031633	DNA replication complex GINS protein SLD5, C-terminal	Pdu08930.1	O:0004129	O:0005740	O:0005634	O:0031267	O:0006886	O:0016021							Pdu03754.1	K05863
MA1203.1	Pdu20075.1	1322	1336	1.95e-06	TACTAAAATTGGCAA	Pdu01087.1	IPR006689	Small GTPase superfamily, ARF/SAR type	Pdu20065.1	O:0016197	O:0008333	O:1901096	O:0036020									Pdu03756.1	K08955
MA1203.1	Pdu03280.1	216	230	1.97e-06	TACTAAAATTGGAAA	Pdu00984.1	IPR003029	S1 domain	Pdu05916.1	O:0008234	O:0005773											Pdu03757.1	K06889
MA1203.1	Pdu07270.1	298	312	1.97e-06	TTCCAAAAACAGTAA	Pdu00984.1	IPR003029	S1 domain	Pdu04886.1	O:0003677	O:0005634	O:0004674	O:0035556	O:0010311	O:0005737	O:0005634						Pdu03759.1	K21737
MA1203.1	Pdu22763.1	480	494	1.97e-06	TTCCAAAAACAGTAA	Pdu00984.1	IPR003029	S1 domain	Pdu07333.1	O:0004563	O:0102148	O:0005975	O:0005829									Pdu03766.2	K14709
MA1203.1	Pdu10344.1	672	686	1.97e-06	TACTAAAATTGGAAA	Pdu00985.1	IPR021846	NFACT protein, C-terminal	Pdu00567.1	O:0005509	O:0004623	O:0050482	O:0016042									Pdu03766.3	K14709
MA1203.1	Pdu19320.1	1124	1138	1.97e-06	TACCATATTTGGAAA	Pdu00985.1	-	-	Pdu16527.1	O:0005524	O:0004707	O:0106310	O:0106311									Pdu03766.4	K14709
MA1203.1	Pdu08890.1	1168	1182	1.97e-06	TACCATATTTGGAAA	Pdu00985.1	-	-	Pdu02570.1	O:0030246	O:0010488	O:0010493	O:0006486									Pdu03766.6	K14709
MA1203.1	Pdu05332.1	1471	1485	1.97e-06	TACCATATTTGGAAA	Pdu00985.1	IPR008532	NFACT, RNA-binding domain	Pdu18530.1	O:0016920	O:0006508	O:0005829										Pdu03770.1	K00281
MA1203.1	Pdu16143.1	1818	1832	1.97e-06	TACCATATTTGGAAA	Pdu00985.1	IPR001878	Zinc finger, CCHC-type	Pdu02003.1	O:0016021	O:0016021	O:0009506	O:0005774									Pdu03775.1	K05387
MA1203.1	Pdu11127.1	417	431	1.97e-06	TTCCAAATTTGGAAG	Pdu01090.1	IPR000726	Glycoside hydrolase, family 19, catalytic	Pdu10167.1	O:0006888	O:0006886	O:0070973	O:0005789	O:0000014	O:0043765	O:0006308	O:0004519					Pdu03778.2	K11418
MA1203.1	Pdu11697.1	547	561	1.97e-06	TACTAAAATTGGAAA	Pdu01022.1	IPR001932	PPM-type phosphatase domain	Pdu02877.1	O:0008309	O:0004521	O:0046872	O:0003676	O:0009941	O:0009535	O:0033281						Pdu03778.5	K11418
MA1203.1	Pdu21060.1	1553	1567	1.97e-06	TTCCAAATCAGGAAA	Pdu00961.1	IPR000048	IQ motif, EF-hand binding site	Pdu09643.1	O:0015297	O:0042910	O:0016021										Pdu03778.6	K11418
MA1203.1	Pdu05057.1	1554	1568	1.97e-06	TACTAAAATTGGAAA	Pdu00961.1	IPR000048	IQ motif, EF-hand binding site	Pdu08059.1	O:0004144	O:0019432	O:0016021	O:0000014	O:0043765	O:0006308	O:0004519	O:0006273					Pdu03787.1	K03940
MA1203.1	Pdu22203.1	1754	1768	1.97e-06	TTCCAAATTTGGAAG	Pdu00961.1	IPR002909	IPT domain	Pdu05324.1	O:0019843	O:0003735	O:0006412	O:0005840									Pdu03792.1	K20776
MA1203.1	Pdu01172.1	1872	1886	1.97e-06	TTCCAGAAAGGGCAA	Pdu00961.1	IPR005559	CG-1 DNA-binding domain	Pdu04294.1	O:0016740	O:0006004	O:0008168	O:0032259	O:0003677								Pdu03794.2	K14291
MA1203.1	Pdu10240.1	305	319	2e-06	TTCCGATTATGGAAA	Pdu01025.1	IPR001087	GDSL lipase/esterase	Pdu13200.1	O:0016717	O:0006633	O:0016021										Pdu03795.1	K01369
MA1203.1	Pdu17575.1	452	466	2e-06	TACCCAAAATGGTAA	Pdu00997.1	-	-	Pdu07048.1	O:0009055	O:0020037	O:0046872	O:0005783	O:0016021	O:0043231	O:0016020						Pdu03802.1	K18740
MA1203.1	Pdu23758.1	1138	1152	2e-06	TACCAAATATGGCTA	Pdu01040.1	IPR002130	Cyclophilin-type peptidyl-prolyl cis-trans isomerase domain	Pdu13507.1	O:0016021												Pdu03804.1	K12194
MA1203.1	Pdu02402.1	256	270	2.04e-06	AACCAATAATGGAAA	Pdu01044.1	IPR004158	Protein of unknown function DUF247, plant	Pdu03283.1	O:0016021	O:0005739	O:0005576	O:0016020									Pdu03804.2	K12194
MA1203.1	Pdu11635.1	342	356	2.04e-06	TTCCATAATTAGCAA	Pdu01086.1	IPR002673	Ribosomal protein L29e	Pdu19243.1	O:0005525	O:0003924											Pdu03804.3	K12194
MA1203.1	Pdu15262.1	412	426	2.04e-06	AACCAAAAATAGCAA	Pdu01003.1	IPR006501	Pectinesterase inhibitor domain	Pdu07634.1	O:0003700	O:0005634	O:0009664	O:0005618									Pdu03816.1	K21989
MA1203.1	Pdu07609.1	565	579	2.04e-06	TGCCAAAAGTAGAAA	Pdu01031.1	IPR044034	Nascent polypeptide-associated complex subunit alpha-like, UBA domain	Pdu23088.1	O:0004252	O:0003887	O:0046872	O:0017076	O:0019103	O:0003697							Pdu03816.5	K21989
MA1203.1	Pdu02698.1	758	772	2.04e-06	TTCCATAATTAGCAA	Pdu00983.1	IPR002495	Glycosyl transferase, family 8	Pdu15798.1	O:0051537	O:0010277	O:0046872	O:0009507									Pdu03820.1	K00511
MA1203.1	Pdu04022.1	1553	1567	2.04e-06	TACCAAATATGGATA	Pdu01032.1	IPR001245	Serine-threonine/tyrosine-protein kinase, catalytic domain	Pdu09051.1	O:0004190												Pdu03829.1	K12821
MA1203.1	Pdu06991.1	1819	1833	2.04e-06	GTCTAAAAATGGCAA	Pdu01032.1	IPR013767	PAS fold	Pdu03302.1	O:0008381	O:0006820	O:0016021	O:0005886									Pdu03842.1	K09571
MA1203.1	Pdu04556.1	412	426	2.04e-06	TGCCAAAAAGAGCAA	Pdu00976.1	IPR001079	Galectin, carbohydrate recognition domain	Pdu02272.1	O:0009535	O:0016021											Pdu03843.1	K05853
MA1203.1	Pdu22306.1	666	680	2.04e-06	TGCCTAATTTGGAAA	Pdu00976.1	IPR002659	Glycosyl transferase, family 31	Pdu11466.1	O:0005524	O:0004672	O:0004674	O:0005794	O:0016021								Pdu03844.1	K14548
MA1203.1	Pdu11634.1	1397	1411	2.04e-06	TTCCATAATTAGCAA	Pdu01009.1	IPR004130	GPN-loop GTPase	Pdu15817.1	O:0005773	O:0006470											Pdu03847.1	K03937
MA1203.1	Pdu14263.1	1672	1686	2.04e-06	AACCAAAAATAGCAA	Pdu01088.1	IPR006689	Small GTPase superfamily, ARF/SAR type	Pdu22077.1	O:0045087												Pdu03851.1	K09377
MA1203.1	Pdu02024.1	1846	1860	2.04e-06	TTCCAAAATCGGATA	Pdu00981.1	IPR013097	Stress responsive alpha-beta barrel	Pdu14787.1	O:0019843	O:0003735	O:0002181	O:0022625									Pdu03852.2	K24104
MA1203.1	Pdu08474.1	1861	1875	2.04e-06	TGCCTAATTTGGAAA	Pdu00996.1	IPR000529	Ribosomal protein S6	Pdu17234.1	O:0016538	O:0006357	O:0061575	O:0032786									Pdu03854.1	K12818
MA1203.1	Pdu22739.1	1900	1914	2.04e-06	AACCAAAAATAGCAA	Pdu01061.1	-	-	Pdu22663.1	O:0006355	O:0005737	O:0005634	O:0051301									Pdu03860.1	K21843
MA1203.1	Pdu20846.1	98	112	2.06e-06	TTCTAAAATCGGAAA	Pdu00962.1	IPR001752	Kinesin motor domain	Pdu03609.1	O:0003677												Pdu03872.1	K00759
MA1203.1	Pdu04761.1	599	613	2.06e-06	AACCAAAAATAGAAA	Pdu00978.1	IPR004099	Pyridine nucleotide-disulphide oxidoreductase, dimerisation domain	Pdu24080.1	O:0003723	O:0000179	O:0031167	O:0005759									Pdu03872.3	K00759
MA1203.1	Pdu20846.1	625	639	2.06e-06	TTCTAAAATCGGAAA	Pdu00978.1	IPR023753	FAD/NAD(P)-binding domain	Pdu05612.1	O:0004190												Pdu03886.1	K22419
MA1203.1	Pdu00434.1	777	791	2.06e-06	AACCAAAAATAGAAA	Pdu00998.1	IPR002885	Pentatricopeptide repeat	Pdu08347.1	O:0016740	O:0006541											Pdu03888.1	K22419
MA1203.1	Pdu20846.1	1151	1165	2.06e-06	TTCTAAAATCGGAAA	Pdu00998.1	IPR002885	Pentatricopeptide repeat	Pdu04582.1	O:0003785	O:0042989	O:0005938	O:0005856									Pdu03889.1	K22419
MA1203.1	Pdu06739.1	1509	1523	2.06e-06	TACTAAATATGGAAA	Pdu00998.1	IPR002885	Pentatricopeptide repeat	Pdu21066.1	O:0008168	O:0032259	O:0005730										Pdu03902.1	K17686
MA1203.1	Pdu03269.1	1586	1600	2.06e-06	TGCCAAAAAGAGAAA	Pdu00998.1	IPR002885	Pentatricopeptide repeat	Pdu00263.1	O:0003899	O:0006351	O:0003697	O:0003727									Pdu03917.1	K14495
MA1203.1	Pdu05038.1	1646	1660	2.06e-06	TACCAAAAAAGGAAG	Pdu00998.1	IPR002885	Pentatricopeptide repeat	Pdu16223.1	O:0016874	O:0004842	O:0016021										Pdu03919.1	K11339
MA1203.1	Pdu20846.1	1678	1692	2.06e-06	TTCTAAAATCGGAAA	Pdu00998.1	IPR002885	Pentatricopeptide repeat	Pdu21652.1	O:0003743	O:0001731	O:0005886	O:0005774									Pdu03919.2	K11339
MA1203.1	Pdu19069.1	740	754	2.06e-06	TGCCAAAAAGAGAAA	Pdu00998.1	IPR002885	Pentatricopeptide repeat	Pdu19544.1	O:0015293	O:0006865	O:0009734	O:0016021									Pdu03921.1	K09422
MA1203.1	Pdu18057.1	1154	1168	2.06e-06	AACCAAAAATAGAAA	Pdu00998.1	IPR002885	Pentatricopeptide repeat	Pdu07336.1	O:0004563	O:0102148	O:0005975	O:0005829	O:0009570								Pdu03925.1	K13051
MA1203.1	Pdu06392.1	1878	1892	2.06e-06	TGCCAAAAAGAGAAA	Pdu00998.1	IPR002885	Pentatricopeptide repeat	Pdu04601.1	O:0016021	O:0006122	O:0005750										Pdu03938.2	K00654
MA1203.1	Pdu14566.1	937	951	2.08e-06	TTCCACAAAAGGCAA	Pdu00998.1	IPR002885	Pentatricopeptide repeat	Pdu03017.1	O:0016868	O:0046872	O:0005975	O:0004615									Pdu03939.1	K10577
MA1203.1	Pdu05193.1	51	65	2.11e-06	TTCCATTTATGGAAA	Pdu01083.1	-	-	Pdu15212.1	O:0022857	O:0016021											Pdu03939.2	K10577
MA1203.1	Pdu11154.1	351	365	2.11e-06	TTCCATATATAGCAA	Pdu01102.1	IPR000225	Armadillo	Pdu21959.1	O:0003723	O:0006397	O:0005634	O:0015078									Pdu03942.1	K09286
MA1203.1	Pdu07908.1	1021	1035	2.11e-06	TTCCAAAAATAGATA	Pdu01102.1	IPR000225	Armadillo	Pdu14182.1	O:0016021	O:0016021	O:0005634										Pdu03957.1	K09419
MA1203.1	Pdu07519.1	1377	1391	2.11e-06	TTCTAAATACGGCAA	Pdu01102.1	IPR000225	Armadillo	Pdu06892.1	O:0008270	O:0016874											Pdu03958.1	K19042
MA1203.1	Pdu01806.1	1762	1776	2.11e-06	TTCCAAAACGGGCAA	Pdu01102.1	IPR000225	Armadillo	Pdu18533.1	O:0003723	O:0006364	O:0005730	O:0032040									Pdu03965.1	K13174
MA1203.1	Pdu04444.1	1954	1968	2.11e-06	TTCCATTTATGGAAA	Pdu01102.1	IPR000225	Armadillo	Pdu23962.1	O:0009507	O:0016021	O:0006333										Pdu03966.2	K14432
MA1203.1	Pdu21318.1	1385	1399	2.11e-06	TTCCACAAAAGGAAA	Pdu01102.1	IPR000225	Armadillo	Pdu13184.1	O:0016740												Pdu03966.3	K14432
MA1203.1	Pdu14932.1	1774	1788	2.14e-06	TTCTAAAAATAGAAA	Pdu01102.1	IPR000225	Armadillo	Pdu02006.1	O:0022857	O:0006857	O:0016021										Pdu03966.4	K14432
MA1203.1	Pdu06706.1	283	297	2.14e-06	TTCTAAAAATAGAAA	Pdu01102.1	IPR000225	Armadillo	Pdu06911.1	O:0016491	O:0006629	O:0016021	O:0009509									Pdu03966.5	K14432
MA1203.1	Pdu09139.1	608	622	2.14e-06	AACCCAAAATGGCAA	Pdu01102.1	IPR032413	Atypical Arm repeat	Pdu04297.1	O:0003677	O:0046982	O:0000786	O:0005634	O:0009507	O:0009507							Pdu03972.1	K18588
MA1203.1	Pdu16171.1	875	889	2.14e-06	TTCTAAAAATAGAAA	Pdu01102.1	IPR002652	Importin-alpha, importin-beta-binding domain	Pdu10756.1	O:0005524	O:0016787											Pdu03973.1	K09843
MA1203.1	Pdu22852.1	1401	1415	2.14e-06	AACCAAATTTGGCAA	Pdu01050.1	IPR005202	Transcription factor GRAS	Pdu17522.1	O:0003849	O:0009073	O:0008652	O:0009423									Pdu03993.3	K15728
MA1203.1	Pdu07792.1	1818	1832	2.14e-06	AACCAAATTTGGCAA	Pdu00970.1	IPR001525	C-5 cytosine methyltransferase	Pdu13203.1	O:0007346	O:0020037	O:0005506	O:0016705	O:1900426	O:0016444							Pdu03994.1	K14499
MA1203.1	Pdu11080.1	1870	1884	2.14e-06	TACCGAAAATGGGAA	Pdu01033.1	IPR013767	PAS fold	Pdu22951.1	O:0016021	O:0005506	O:0016705	O:0006281	O:1900426	O:0016444							Pdu04001.2	K02604
MA1203.1	Pdu23850.1	233	247	2.16e-06	AACCAAATTTGGAAA	Pdu01033.1	IPR013767	PAS fold	Pdu21367.1	O:0071763	O:0005635											Pdu04019.1	K21480
MA1203.1	Pdu15355.1	586	600	2.16e-06	AACCCAAAATGGAAA	Pdu01033.1	IPR013654	PAS fold-2	Pdu00551.1	O:0005524	O:0016787	O:0003723	O:0003724	O:0008574								Pdu04023.2	K01719
MA1203.1	Pdu24007.1	731	745	2.16e-06	AACCAAATTTGGAAA	Pdu01033.1	IPR003661	Signal transduction histidine kinase, dimerisation/phosphoacceptor domain	Pdu03286.1	O:0080023	O:0033542	O:0005777	O:0006541									Pdu04024.1	K16297
MA1203.1	Pdu07892.1	583	597	2.16e-06	AACCCAAAATGGAAA	Pdu01033.1	IPR003018	GAF domain	Pdu16511.1	O:0005524	O:1990939	O:0008017	O:0007018	O:0006541								Pdu04045.1	K17613
MA1203.1	Pdu01125.1	613	627	2.16e-06	AACCAAATTTGGAAA	Pdu01033.1	IPR013515	Phytochrome, central region	Pdu04902.1	O:0005524	O:0046872	O:0004642	O:0006189									Pdu04045.2	K17613
MA1203.1	Pdu01117.1	651	665	2.16e-06	AACCAAATTTGGAAA	Pdu01080.1	IPR001680	WD40 repeat	Pdu19832.1	O:0005525	O:0003924	O:0019900	O:0009860									Pdu04048.1	K08850
MA1203.1	Pdu16569.1	662	676	2.16e-06	AACCAAATTTGGAAA	Pdu01080.1	IPR001680	WD40 repeat	Pdu18248.1	O:0005840	O:0016021											Pdu04063.1	K00029
MA1203.1	Pdu24006.1	779	793	2.16e-06	AACCAAATTTGGAAA	Pdu01080.1	IPR001680	WD40 repeat	Pdu15513.1	O:0003676	O:0015074	O:0008270	O:0004491	O:0005737	O:0005829							Pdu04066.1	K14780
MA1203.1	Pdu11841.1	992	1006	2.16e-06	TGCCAGAAATGGGAA	Pdu01080.1	IPR001680	WD40 repeat	Pdu23677.1	O:0008312	O:0045900	O:0006614	O:0005786									Pdu04074.2	K01054
MA1203.1	Pdu10344.1	1352	1366	2.16e-06	AACCCAAAATGGAAA	Pdu01080.1	IPR001680	WD40 repeat	Pdu20942.1	O:0020037	O:0005506	O:0004497	O:0016705									Pdu04082.1	K04794
MA1203.1	Pdu13155.1	1539	1553	2.16e-06	AACCAAATTTGGAAA	Pdu01080.1	IPR001487	Bromodomain	Pdu03305.1	O:0022857	O:0016021											Pdu04086.1	K14304
MA1203.1	Pdu17287.1	1758	1772	2.16e-06	AACCAAATTTGGAAA	Pdu01029.1	IPR000070	Pectinesterase, catalytic	Pdu06626.1	O:0016616	O:0003824											Pdu04090.1	K09286
MA1203.1	Pdu11973.1	540	554	2.17e-06	ATCCAATATTGGCAA	Pdu01057.1	IPR013103	Reverse transcriptase, RNA-dependent DNA polymerase	Pdu08043.1	O:0003700												Pdu04097.1	K09873
MA1203.1	Pdu00160.1	596	610	2.17e-06	TTCCAGAAATGGCAG	Pdu00967.1	IPR018108	Mitochondrial substrate/solute carrier	Pdu14502.1	O:0009909	O:0005634	O:0010187	O:0018105	O:0018107	O:0051726	O:0040008						Pdu04100.1	K08960
MA1203.1	Pdu10010.1	1841	1855	2.17e-06	ACCCGAAAATGGAAA	Pdu00967.1	IPR018108	Mitochondrial substrate/solute carrier	Pdu17237.1	O:0005524	O:0004672	O:0016021										Pdu04106.1	K23562
MA1203.1	Pdu03412.1	1947	1961	2.17e-06	ACCCGAAAATGGAAA	Pdu00967.1	IPR018108	Mitochondrial substrate/solute carrier	Pdu05615.1	O:0005509	O:0005544	O:0005737										Pdu04108.1	K00103
MA1203.1	Pdu21036.1	634	648	2.2e-06	TTCCGAAAACGGGAA	Pdu00964.1	IPR019479	Peroxiredoxin, C-terminal	Pdu01850.1	O:0005634												Pdu04110.1	K21776
MA1203.1	Pdu15288.1	1400	1414	2.2e-06	TTCCAAATTTGGATA	Pdu00964.1	IPR000866	Alkyl hydroperoxide reductase subunit C/ Thiol specific antioxidant	Pdu14809.1	O:0004518	O:0003723	O:0031047	O:0006401									Pdu04113.1	K18482
MA1203.1	Pdu02107.1	122	136	2.2e-06	ATCCAAAATTAGCAA	Pdu01106.1	IPR006918	COBRA, plant	Pdu04585.1	O:0003676	O:0003723	O:1990904										Pdu04117.1	K14454
MA1203.1	Pdu23435.1	196	210	2.2e-06	GTCCGAAAAAGGAAA	Pdu01005.1	IPR006204	GHMP kinase N-terminal domain	Pdu00266.1	O:0003723	O:0000373											Pdu04118.2	K09420
MA1203.1	Pdu20550.1	1102	1116	2.2e-06	TGCCAATAATGGCAG	Pdu01005.1	IPR013750	GHMP kinase, C-terminal domain	Pdu08936.1	O:0003723	O:0006397	O:0008380	O:0071013									Pdu04125.2	K17710
MA1203.1	Pdu02867.1	1106	1120	2.2e-06	TTCCCAAAATGGATA	Pdu01107.1	IPR001789	Signal transduction response regulator, receiver domain	Pdu12461.1	O:0061630	O:0005634	O:0003964										Pdu04154.3	K12446
MA1203.1	Pdu15186.1	1176	1190	2.2e-06	TTCCCAAAATGGATA	Pdu01107.1	IPR001005	SANT/Myb domain	Pdu21655.1	O:0016757	O:0006486	O:0000139	O:0016021									Pdu04154.4	K12446
MA1203.1	Pdu07280.1	589	603	2.24e-06	ATCCAAAATTAGAAA	Pdu01109.1	IPR008598	Drought induced 19 protein type, zinc-binding domain	Pdu19547.1	O:0003676	O:0005743											Pdu04163.1	K10744
MA1203.1	Pdu02559.1	654	668	2.24e-06	ATCCAAAATTAGAAA	Pdu01109.1	IPR008598	Drought induced 19 protein type, zinc-binding domain	Pdu23072.1	O:0005525	O:0003924	O:0045036	O:0009707	O:0005743	O:0005737	O:0016020						Pdu04164.2	K17609
MA1203.1	Pdu17237.1	40	54	2.24e-06	TTCTAAATTTGGAAA	Pdu01109.1	IPR027935	Protein dehydration-induced 19, C-terminal	Pdu12768.1	O:0005524	O:0004674											Pdu04166.1	K08776
MA1203.1	Pdu16159.1	45	59	2.24e-06	TGCCAATAATGGAAG	Pdu01109.1	IPR027935	Protein dehydration-induced 19, C-terminal	Pdu15215.1	O:0004843	O:0016579											Pdu04168.1	K13201
MA1203.1	Pdu20393.1	119	133	2.24e-06	TTCCCTATATGGAAA	Pdu00960.1	IPR013216	Methyltransferase type 11	Pdu07925.1	O:0004177	O:0004252	O:0008240	O:0005840									Pdu04168.2	K13201
MA1203.1	Pdu08823.1	1154	1168	2.24e-06	TTCTAAATTTGGAAA	Pdu01039.1	IPR035200	Cell division control protein 24, OB domain 2	Pdu11450.1	O:0005634	O:0006887	O:0005737										Pdu04173.1	K05391
MA1203.1	Pdu02560.1	1200	1214	2.24e-06	ATCCAAAATTAGAAA	Pdu01039.1	IPR035201	Cell division control protein 24, OB domain 1	Pdu14185.1	O:0016757	O:0016021	O:0016740	O:0000786	O:0005634								Pdu04177.1	K12450
MA1203.1	Pdu15654.1	1687	1701	2.24e-06	TTCCAAAAATGGGAG	Pdu01039.1	IPR035203	Cell division control protein 24, OB domain 3	Pdu22061.1	O:0003676	O:0008270	O:0006355	O:0005634									Pdu04186.1	K07195
MA1203.1	Pdu10050.1	1852	1866	2.24e-06	TTCTCAAAATGGAAA	Pdu01081.1	IPR001529	DNA-directed RNA polymerase, M/15kDa subunit	Pdu14771.1	O:0008171	O:0046983	O:0032259	O:0047763									Pdu04191.1	K02902
MA1203.1	Pdu08901.1	1905	1919	2.24e-06	TACCAAAAATAGCAT	Pdu01081.1	IPR001222	Zinc finger, TFIIS-type	Pdu10452.1	O:0051225	O:0070652	O:0005876	O:0005739									Pdu04198.1	K00430
MA1203.1	Pdu09654.1	37	51	2.26e-06	ACCCATAAATGGCAA	Pdu01034.1	IPR002020	Citrate synthase	Pdu02009.1	O:0003676	O:0008270	O:0009409	O:0034337	O:0009570	O:0005634	O:0003676						Pdu04199.1	K01535
MA1203.1	Pdu16211.1	284	298	2.26e-06	TGCCAAATAAGGGAA	Pdu01034.1	IPR005811	ATP-citrate lyase/succinyl-CoA ligase	Pdu09649.1	O:0003746	O:0070125	O:0006414	O:0005759									Pdu04200.1	K09613
MA1203.1	Pdu14748.1	751	765	2.26e-06	TGCCAAATAAGGGAA	Pdu00990.1	IPR001360	Glycoside hydrolase family 1	Pdu01565.1	O:0003729	O:0032508	O:0000481	O:0009737									Pdu04202.1	K14816
MA1203.1	Pdu08549.1	1303	1317	2.26e-06	TGCCAAATAAGGGAA	Pdu00990.1	IPR001360	Glycoside hydrolase family 1	Pdu17525.1	O:0008234												Pdu04204.1	K14416
MA1203.1	Pdu19073.1	1474	1488	2.26e-06	ATCCAATTATGGCAA	Pdu00988.1	IPR024746	Glycosyl hydrolase family 100	Pdu10759.1	O:0008863	O:0051287	O:0016616	O:0042183	O:0009326	O:0005739							Pdu04220.1	K03438
MA1203.1	Pdu15794.1	1581	1595	2.26e-06	TACCAAATACGGAAT	Pdu01082.1	-	-	Pdu04012.1	O:0046872	O:0000463	O:0022625										Pdu04221.1	K13172
MA1203.1	Pdu15793.1	29	43	2.26e-06	TACCAAATACGGAAT	Pdu01093.1	IPR006760	Endosulphine	Pdu13206.1	O:0008276												Pdu04225.2	K19893
MA1203.1	Pdu12968.1	403	417	2.26e-06	TGCCAAATAAGGGAA	Pdu01095.1	IPR000555	JAB1/MPN/MOV34 metalloenzyme domain	Pdu16495.1	O:0003735	O:0006412	O:0005840	O:0003729									Pdu04228.1	K22503
MA1203.1	Pdu16210.1	1158	1172	2.26e-06	TGCCAAATAAGGGAA	Pdu01095.1	IPR015063	USP8 dimerisation domain	Pdu00554.1	O:0003677	O:0009734	O:0006355	O:0005634									Pdu04229.1	K00930
MA1203.1	Pdu02179.1	1466	1480	2.26e-06	TGCCAAATAAGGGAA	Pdu00989.1	IPR005123	Oxoglutarate/iron-dependent dioxygenase	Pdu03289.1	O:0005085												Pdu04234.1	K19027
MA1203.1	Pdu22092.1	1724	1738	2.26e-06	TGCCAAATAAGGGAA	Pdu00989.1	IPR026992	Non-haem dioxygenase N-terminal domain	Pdu19249.1	O:0016021												Pdu04249.1	K11584
MA1203.1	Pdu08078.1	1844	1858	2.26e-06	ATCCAATTATGGCAA	Pdu01112.1	IPR000916	Bet v I/Major latex protein	Pdu16514.1	O:0005509	O:0050664	O:0004601	O:0016021									Pdu04254.1	K04124
MA1203.1	Pdu08609.1	75	89	2.29e-06	ATCCAAATATAGCAA	Pdu01141.1	IPR025202	Phospholipase D-like domain	Pdu03001.1	O:0016740	O:0006004	O:0016021	O:0016757									Pdu04255.1	K04124
MA1203.1	Pdu09760.1	418	432	2.29e-06	ATCCAAATATAGCAA	Pdu01141.1	IPR001736	Phospholipase D/Transphosphatidylase	Pdu20359.1	O:0019722	O:0005576	O:0009506										Pdu04262.1	K11816
MA1203.1	Pdu15141.1	1679	1693	2.29e-06	TTCCGAAAAAAGAAA	Pdu01255.1	IPR001810	F-box domain	Pdu19835.1	O:0020037	O:0005506	O:0004497	O:0016705	O:0005840								Pdu04280.1	K14803
MA1203.1	Pdu08610.1	165	179	2.29e-06	ATCCAAATATAGCAA	Pdu01255.1	IPR000007	Tubby, C-terminal	Pdu15516.1	O:0005198	O:0006888	O:0006891	O:0006886	O:0006890	O:0030126	O:0000139	O:0016192					Pdu04297.1	K11251
MA1203.1	Pdu08610.1	802	816	2.29e-06	ATCCAAATATAGCAA	Pdu01117.1	IPR000916	Bet v I/Major latex protein	Pdu14486.1	O:0003677	O:0005634											Pdu04299.1	K01662
MA1203.1	Pdu16215.1	1032	1046	2.29e-06	TTCCGAAAAAAGAAA	Pdu01245.1	IPR006702	Casparian strip membrane protein domain	Pdu11751.1	O:0005524	O:0016887	O:0003735	O:0006412	O:0005840								Pdu04301.1	K21867
MA1203.1	Pdu02125.1	1872	1886	2.29e-06	TTCCGAAAAAAGAAA	Pdu01231.1	IPR001245	Serine-threonine/tyrosine-protein kinase, catalytic domain	Pdu20945.1	O:0020037	O:0005506	O:0004497	O:0016705	O:0000254	O:0016126	O:0005789	O:0016020	O:0004497				Pdu04302.1	K00417
MA1203.1	Pdu18935.1	876	890	2.32e-06	ATCCAAATATAGAAA	Pdu01136.1	IPR001313	Pumilio RNA-binding repeat	Pdu06629.1	O:0005506	O:0016491	O:0008610	O:0016021									Pdu04308.1	K09566
MA1203.1	Pdu21231.1	1401	1415	2.32e-06	ATCCAAATATAGAAA	Pdu01136.1	IPR001313	Pumilio RNA-binding repeat	Pdu02864.1	O:0016021												Pdu04311.1	K03320
MA1203.1	Pdu02140.1	214	228	2.32e-06	TACTAAAAAAGGAAA	Pdu01136.1	IPR012959	CPL domain	Pdu05599.1	O:0000155	O:0016020	O:0016021										Pdu04313.1	K06130
MA1203.1	Pdu14870.1	780	794	2.32e-06	GTCCATAAAAGGAAA	Pdu01182.1	IPR001680	WD40 repeat	Pdu09630.1	O:0005524	O:0004672	O:0016021	O:0005886	O:0005840								Pdu04314.2	K21776
MA1203.1	Pdu12075.1	1234	1248	2.32e-06	TACTAAAAAAGGAAA	Pdu01182.1	IPR001680	WD40 repeat	Pdu08046.1	O:0009966												Pdu04336.1	K10880
MA1203.1	Pdu20722.1	1295	1309	2.32e-06	TTCCAAAAACAGCAT	Pdu01182.1	IPR001680	WD40 repeat	Pdu05311.1	O:0019843	O:0003735	O:0006412	O:0005739									Pdu04346.1	K16241
MA1203.1	Pdu21232.1	1459	1473	2.32e-06	ATCCAAATATAGAAA	Pdu01182.1	IPR001680	WD40 repeat	Pdu04281.1	O:0005524	O:0042626	O:0016021	O:0009507									Pdu04350.1	K14684
MA1203.1	Pdu09113.1	1858	1872	2.35e-06	TTCCATTAAAGGCAA	Pdu01182.1	IPR001680	WD40 repeat	Pdu17794.1	O:0016811												Pdu04363.1	K01115
MA1203.1	Pdu04610.1	1181	1195	2.35e-06	TTCCAAAAACAGAAT	Pdu01196.1	IPR001752	Kinesin motor domain	Pdu13475.1	O:0008270	O:0005737	O:0005759	O:0005739	O:0045254								Pdu04365.1	K14515
MA1203.1	Pdu12665.1	1306	1320	2.35e-06	TGCCGAAATTAGAAA	Pdu01154.1	IPR000070	Pectinesterase, catalytic	Pdu08632.1	O:0016407	O:0004742	O:0031405	O:0006090									Pdu04373.1	K14484
MA1203.1	Pdu03704.1	487	501	2.38e-06	TACCAAAACTGGTAA	Pdu01154.1	IPR006501	Pectinesterase inhibitor domain	Pdu24086.1	O:0003676	O:0008270	O:0005759	O:0008194									Pdu04374.2	K15281
MA1203.1	Pdu02231.1	1076	1090	2.38e-06	AACCAGAAATGGCAA	Pdu01163.1	IPR000073	Alpha/beta hydrolase fold-1	Pdu05618.1	O:0005524	O:0008094	O:0003677	O:0006281									Pdu04376.1	K02109
MA1203.1	Pdu13545.1	1089	1103	2.38e-06	GGCCATAATTGGAAA	Pdu01237.1	IPR002109	Glutaredoxin	Pdu00269.1	O:0003723	O:0003735	O:0006412	O:0015935									Pdu04388.1	K18789
MA1203.1	Pdu21950.1	1114	1128	2.38e-06	TTCCATAAAAAGCAA	Pdu01191.1	IPR001841	Zinc finger, RING-type	Pdu07035.1	O:0005524	O:0004674	O:0035556	O:0006468	O:0005737	O:0004672	O:0106310	O:0106311					Pdu04395.1	K01883
MA1203.1	Pdu17462.1	1679	1693	2.38e-06	TTCCATAAAAAGCAA	Pdu01173.1	IPR029314	FANCI solenoid 4 domain	Pdu16229.1	O:0015369	O:0016021	O:0005774										Pdu04395.2	K01883
MA1203.1	Pdu20158.1	1965	1979	2.38e-06	TACCAAAAATTGCAA	Pdu01173.1	IPR029312	FANCI helical domain 2	Pdu03270.1	O:0005524	O:0004672	O:0005886	O:0005737	O:0004672	O:0106310	O:0106311						Pdu04405.2	K06990
MA1203.1	Pdu06027.1	755	769	2.41e-06	TTCCGAATTAGGAAA	Pdu01173.1	IPR029315	FANCI solenoid 2 domain	Pdu15199.1	O:0030145	O:0048046	O:0005618										Pdu04405.3	K06990
MA1203.1	Pdu00901.1	921	935	2.41e-06	TTCCAATATTGGCAT	Pdu01226.1	IPR001005	SANT/Myb domain	Pdu24105.1	O:0004190	O:0048096	O:0006368	O:0008023									Pdu04410.1	K02949
MA1203.1	Pdu20541.1	1094	1108	2.41e-06	TACCAAAAATTGAAA	Pdu01226.1	IPR033471	DIRP domain	Pdu06591.1	O:0016021	O:0000278	O:0005737	O:0005874	O:0007017								Pdu04413.1	K07192
MA1203.1	Pdu17352.1	1133	1147	2.41e-06	TTCCATAAAAAGAAA	Pdu01133.1	IPR001680	WD40 repeat	Pdu23075.1	O:0008168	O:0032259	O:0052907	O:0070475									Pdu04416.1	K20782
MA1203.1	Pdu15726.1	1350	1364	2.41e-06	TTCCATAAAAAGAAA	Pdu01133.1	IPR001680	WD40 repeat	Pdu15785.1	O:0005525	O:0003924	O:0005200	O:0000226									Pdu04424.1	K20306
MA1203.1	Pdu07892.1	692	706	2.41e-06	TTCCAATATTGGCAT	Pdu01133.1	IPR007148	Small-subunit processome, Utp12	Pdu20340.1	O:0016747												Pdu04424.2	K20306
MA1203.1	Pdu23649.1	954	968	2.41e-06	GGCCAAAAATGGCTA	Pdu01169.1	IPR004167	Peripheral subunit-binding domain	Pdu04607.1	O:0016021												Pdu04424.3	K20306
MA1203.1	Pdu06891.1	1336	1350	2.41e-06	AACCAAAATAGGCAA	Pdu01169.1	IPR001078	2-oxoacid dehydrogenase acyltransferase, catalytic domain	Pdu03577.1	O:0004659	O:0016021	O:0016021	O:0005847	O:0006398	O:0098789							Pdu04439.1	K10523
MA1203.1	Pdu06419.1	1729	1743	2.41e-06	TACCAAAAATTGAAA	Pdu01169.1	IPR000089	Biotin/lipoyl attachment	Pdu11453.1	O:0016868	O:0016791	O:0005737	O:0015035									Pdu04441.2	K10523
MA1203.1	Pdu20226.1	1822	1836	2.41e-06	TACCAAAAATTGAAA	Pdu01125.1	IPR000916	Bet v I/Major latex protein	Pdu09345.1	O:0016021	O:0016413	O:0005794										Pdu04445.1	K13448
MA1203.1	Pdu15932.1	1891	1905	2.41e-06	TTCCAATAAAGGTAA	Pdu01156.1	IPR000070	Pectinesterase, catalytic	Pdu20647.1	O:0046872	O:0003677											Pdu04446.2	K12447
MA1203.1	Pdu22736.1	1891	1905	2.41e-06	TTCCATAAAAAGAAA	Pdu01156.1	IPR000070	Pectinesterase, catalytic	Pdu02579.1	O:0008270	O:0016021	O:0005739	O:0008233									Pdu04462.1	K03070
MA1203.1	Pdu04796.1	1953	1967	2.41e-06	TTCCATAAAAAGAAA	Pdu01156.1	IPR006501	Pectinesterase inhibitor domain	Pdu06610.1	O:0046872	O:0061711	O:0002949	O:0000408	O:0000155	O:0005783	O:0005789	O:0016021					Pdu04473.1	K06627
MA1203.1	Pdu21135.1	95	109	2.45e-06	AACCAAAATAGGAAA	Pdu01181.1	IPR016040	NAD(P)-binding domain	Pdu05580.1	O:0016301												Pdu04477.2	K10755
MA1203.1	Pdu23783.1	128	142	2.45e-06	GGCTAAAAATGGCAA	Pdu01247.1	IPR006702	Casparian strip membrane protein domain	Pdu05026.1	O:0005524	O:0051740	O:0038199	O:0046872									Pdu04481.1	K11649
MA1203.1	Pdu21135.1	173	187	2.45e-06	AACCAAAATAGGAAA	Pdu01161.1	IPR029466	No apical meristem-associated, C-terminal domain	Pdu01261.1	O:0005524	O:0008017	O:0004672	O:0000914									Pdu04482.1	K03660
MA1203.1	Pdu18842.1	196	210	2.45e-06	TTCCAAAAAAAGTAA	Pdu01242.1	IPR008913	Zinc finger, CHY-type	Pdu22064.1	O:0005507	O:0052716	O:0016491	O:0046274									Pdu04484.1	K19045
MA1203.1	Pdu08921.1	307	321	2.45e-06	AACCAAAAATGGGAA	Pdu01242.1	IPR018957	Zinc finger, C3HC4 RING-type	Pdu14774.1	O:0046872	O:0016491											Pdu04493.1	K00128
MA1203.1	Pdu12379.1	492	506	2.45e-06	TGCCAAAAAGGGGAA	Pdu01153.1	IPR006501	Pectinesterase inhibitor domain	Pdu17221.1	O:0022857	O:0016021	O:0005886										Pdu04494.3	K00434
MA1203.1	Pdu11976.1	827	841	2.45e-06	AACCAAAAATGGGAA	Pdu01153.1	IPR000070	Pectinesterase, catalytic	Pdu09931.1	O:0030170	O:0008483	O:0003867	O:0004015									Pdu04494.4	K00434
MA1203.1	Pdu19115.1	910	924	2.45e-06	AACCAAAATAGGAAA	Pdu01165.1	IPR000109	Proton-dependent oligopeptide transporter family	Pdu10455.1	O:0016491	O:0005886											Pdu04494.2	K00434
MA1203.1	Pdu17772.1	1404	1418	2.45e-06	AACCAAAATAGGAAA	Pdu01162.1	IPR000073	Alpha/beta hydrolase fold-1	Pdu16191.1	O:0005385	O:0071577	O:0016021	O:0016020									Pdu04496.2	K09580
MA1203.1	Pdu04053.1	1951	1965	2.45e-06	AACCAAAAATGGGAA	Pdu01148.1	IPR000743	Glycoside hydrolase, family 28	Pdu05887.1	O:0009941	O:0006979	O:0005576										Pdu04497.2	K14492
MA1203.1	Pdu21136.1	435	449	2.45e-06	AACCAAAATAGGAAA	Pdu01151.1	IPR001296	Glycosyl transferase, family 1	Pdu17528.1	O:0020037	O:0046872	O:0004601	O:0042744									Pdu04498.1	K01698
MA1203.1	Pdu21136.1	513	527	2.45e-06	AACCAAAATAGGAAA	Pdu01151.1	IPR001296	Glycosyl transferase, family 1	Pdu00250.1	O:0015095	O:0015693	O:0016021	O:0046873									Pdu04499.2	K21604
MA1203.1	Pdu07697.1	905	919	2.45e-06	AACCAAAAATGGGAA	Pdu01151.1	IPR000368	Sucrose synthase	Pdu16498.1	O:0016787	O:0052751	O:0106311	O:0016021									Pdu04500.1	K13066
MA1203.1	Pdu07840.1	1012	1026	2.45e-06	AACCAAAATAGGAAA	Pdu01151.1	IPR000368	Sucrose synthase	Pdu22957.1	O:0015979	O:0009507	O:0009522										Pdu04503.2	K02155
MA1203.1	Pdu04052.1	1013	1027	2.45e-06	AACCAAAAATGGGAA	Pdu01239.1	IPR015194	ISWI, HAND domain	Pdu16210.1	O:0004791	O:0045454	O:0005789										Pdu04504.1	K10523
MA1203.1	Pdu21253.1	1246	1260	2.45e-06	AACCAAAATAGGAAA	Pdu01239.1	IPR000330	SNF2-related domain	Pdu08920.1	O:0008270	O:0009658	O:0009416	O:0009451									Pdu04507.1	K13600
MA1203.1	Pdu12058.1	1333	1347	2.45e-06	TTCCATAACCGGAAA	Pdu01239.1	IPR001650	Helicase, C-terminal	Pdu15180.1	O:0003843	O:0006075	O:0071555	O:0008360									Pdu04539.2	K03143
MA1203.1	Pdu01329.1	550	564	2.48e-06	TGCCATAATTAGAAA	Pdu01239.1	IPR015195	SLIDE domain	Pdu07890.1	O:0016740	O:0016874											Pdu04542.2	K22596
MA1203.1	Pdu13152.1	774	788	2.48e-06	TTCCAAAAACTGCAA	Pdu01184.1	IPR034739	UvrD/AddA helicase, N-terminal	Pdu03004.1	O:0048731	O:0016021											Pdu04542.3	K22596
MA1203.1	Pdu23101.1	45	59	2.48e-06	TTCCAAAAGTGGAAG	Pdu01223.1	IPR011124	Zinc finger, CW-type	Pdu04908.1	O:0043531	O:0003700	O:0043565	O:0005634	O:0016491								Pdu04552.1	K08176
MA1203.1	Pdu03601.1	149	163	2.48e-06	TTCCAAAACCGGTAA	Pdu01118.1	IPR000916	Bet v I/Major latex protein	Pdu21946.1	O:0003677	O:0006355											Pdu04554.1	K23977
MA1203.1	Pdu21736.1	489	503	2.48e-06	TTCCAAAATTAGAAT	Pdu01235.1	-	-	Pdu11168.1	O:0016491												Pdu04559.1	K18758
MA1203.1	Pdu22487.1	111	125	2.52e-06	TTCTAAAATAGGCAA	Pdu01235.1	-	-	Pdu19838.1	O:0008270	O:0006355	O:0005634	O:0005985									Pdu04565.1	K05278
MA1203.1	Pdu04389.1	1093	1107	2.52e-06	TTCTAGAAATGGAAA	Pdu01235.1	IPR006652	Kelch repeat type 1	Pdu06325.1	O:0022857	O:0016021											Pdu04569.4	K06199
MA1203.1	Pdu16425.1	1108	1122	2.52e-06	TTCCAATTATGGCAT	Pdu01134.1	IPR024535	Pectate lyase superfamily protein	Pdu02560.1	O:0016021	O:0016021											Pdu04569.2	K06199
MA1203.1	Pdu17664.1	1272	1286	2.52e-06	TTCCAAAAAGGGAAG	Pdu01134.1	IPR000743	Glycoside hydrolase, family 28	Pdu14489.1	O:0020037	O:0005506	O:0004497	O:0016705									Pdu04571.1	K13946
MA1203.1	Pdu04390.1	265	279	2.52e-06	TTCTAGAAATGGAAA	Pdu01180.1	IPR015256	Initiation factor eIF2 gamma, C-terminal	Pdu14201.1	O:0005789	O:0016021	O:0090158	O:0061817	O:0005886								Pdu04579.1	K20456
MA1203.1	Pdu18504.1	268	282	2.52e-06	TGCCACAAAAGGCAA	Pdu01180.1	IPR000795	Translational (tr)-type GTP-binding domain	Pdu09633.1	O:0000987	O:0000981	O:0046983	O:0045944	O:0070469								Pdu04579.2	K20456
MA1203.1	Pdu00593.1	1019	1033	2.52e-06	TTCCAAAAACTGAAA	Pdu01180.1	IPR004161	Translation elongation factor EFTu-like, domain 2	Pdu18827.1	O:0047834												Pdu04579.3	K20456
MA1203.1	Pdu22132.1	657	671	2.56e-06	AGCCAAAAACAGCAA	Pdu01236.1	IPR002109	Glutaredoxin	Pdu05314.1	O:0005507	O:0004129	O:0016021	O:0005743									Pdu04580.1	K00889
MA1203.1	Pdu07078.1	747	761	2.56e-06	TTCTAAAAATGGGAA	Pdu01190.1	IPR032682	Condensin complex subunit 1, C-terminal	Pdu17797.1	O:0003700	O:0043565	O:0006355	O:0005634									Pdu04581.1	K00889
MA1203.1	Pdu18459.1	1007	1021	2.56e-06	TTCCAAAAATGACAA	Pdu01167.1	IPR011234	Fumarylacetoacetase-like, C-terminal	Pdu10743.1	O:0005216	O:0016021	O:0005249	O:0009416	O:0016491								Pdu04582.1	K05759
MA1203.1	Pdu00921.1	1186	1200	2.56e-06	TGCCACAAAAGGAAA	Pdu01167.1	IPR011234	Fumarylacetoacetase-like, C-terminal	Pdu05900.1	O:0051213	O:0016707	O:0046872	O:0009686									Pdu04584.1	K03024
MA1203.1	Pdu12009.1	1425	1439	2.56e-06	AACCAAAACTGGCAA	Pdu01224.1	IPR000644	CBS domain	Pdu12160.1	O:0005085	O:0007264											Pdu04597.1	K11308
MA1203.1	Pdu12229.1	1524	1538	2.56e-06	AACCAAATAAGGAAA	Pdu01224.1	IPR000644	CBS domain	Pdu24089.1	O:0003676	O:0015074	O:0002098	O:0005829									Pdu04603.2	K03262
MA1203.1	Pdu19994.1	1598	1612	2.56e-06	TTCTAAAATAGGAAA	Pdu01224.1	IPR032640	AMP-activated protein kinase, glycogen-binding domain	Pdu21354.1	O:0020037	O:0046872	O:0004601	O:0042744	O:0016021								Pdu04605.1	K03687
MA1203.1	Pdu16043.1	1734	1748	2.56e-06	AACCAAATAAGGAAA	Pdu01157.1	IPR000070	Pectinesterase, catalytic	Pdu15481.1	O:0016787												Pdu04623.3	K10770
MA1203.1	Pdu02390.1	1909	1923	2.56e-06	TTCCAAAAATGACAA	Pdu01157.1	IPR006501	Pectinesterase inhibitor domain	Pdu04303.1	O:0009505	O:0009055	O:0020037	O:0046872									Pdu04624.1	K10206
MA1203.1	Pdu09863.1	308	322	2.56e-06	TGCCACAAAAGGAAA	Pdu01159.1	IPR031719	Condensin II complex subunit H2, middle domain	Pdu12467.1	O:0010207	O:0009507	O:0003743										Pdu04652.3	K17470
MA1203.1	Pdu21406.1	985	999	2.56e-06	TGCTAATAATGGAAA	Pdu01159.1	IPR009378	Condensin II complex subunit H2, N-terminal	Pdu23078.1	O:0003676	O:0008270											Pdu04664.2	K23362
MA1203.1	Pdu07182.1	1763	1777	2.56e-06	AACCAAATAAGGAAA	Pdu01159.1	IPR031737	Condensin-2 complex subunit H2, C-terminal	Pdu09041.1	O:0004427	O:0009678	O:0016021	O:0003729	O:0010008	O:0005794	O:0005739						Pdu04668.2	K20367
MA1203.1	Pdu20429.1	1838	1852	2.56e-06	TGCCATATATAGCAA	Pdu01220.1	IPR019559	Cullin protein, neddylation domain	Pdu06027.1	O:0003676	O:0008270											Pdu04669.3	K01087
MA1203.1	Pdu15449.1	251	265	2.6e-06	TTCCCAAAAAGGTAA	Pdu01220.1	IPR001373	Cullin, N-terminal	Pdu11456.1	O:0016021	O:0005768	O:0005802										Pdu04673.1	K15032
MA1203.1	Pdu05817.1	514	528	2.6e-06	AGCCAAAAACAGAAA	Pdu01220.1	IPR001373	Cullin, N-terminal	Pdu06613.1	O:0003866	O:0009073	O:0008652	O:0009423	O:0097009	O:0006165	O:0009142	O:0009570	O:0005737				Pdu04675.3	K09527
MA1203.1	Pdu08938.1	997	1011	2.6e-06	AGCCAAAAACAGAAA	Pdu01219.1	IPR003958	Transcription factor CBF/NF-Y/archaeal histone domain	Pdu05029.1	O:0004017	O:0005524	O:0004127	O:0004550									Pdu04686.3	K12891
MA1203.1	Pdu17176.1	1889	1903	2.6e-06	AACCAAAACTGGAAA	Pdu01202.1	IPR024283	Translocase of chloroplast 159/132, membrane anchor domain	Pdu22067.1	O:0005507	O:0052716	O:0016491	O:0046274									Pdu04699.4	K15135
MA1203.1	Pdu15448.1	3	17	2.6e-06	TTCCCAAAAAGGTAA	Pdu01250.1	IPR025558	Domain of unknown function DUF4283	Pdu17224.1	O:0003676	O:0008270	O:0006003	O:0006000	O:0005829								Pdu04699.6	K15135
MA1203.1	Pdu23731.1	32	46	2.6e-06	TTCCAAAAATGAAAA	Pdu01250.1	IPR025836	Zinc knuckle CX2CX4HX4C	Pdu09934.1	O:0016021												Pdu04701.1	K12118
MA1203.1	Pdu07644.1	133	147	2.6e-06	TTCCAAATATAGAAT	Pdu01172.1	IPR001372	Dynein light chain, type 1/2	Pdu10458.1	O:0003676	O:0008270	O:0006003	O:0006000	O:0005829								Pdu04702.1	K09874
MA1203.1	Pdu14593.1	479	493	2.6e-06	TTCCTTAATTGGAAA	Pdu01111.1	IPR000916	Bet v I/Major latex protein	Pdu16780.1	O:0003824												Pdu04703.2	K17506
MA1203.1	Pdu14952.1	1030	1044	2.6e-06	TTCCAAAAATGAAAA	Pdu01269.1	IPR005475	Transketolase-like, pyrimidine-binding domain	Pdu08337.1	O:0003676	O:0004523	O:0016020										Pdu04703.3	K17506
MA1203.1	Pdu01456.1	1046	1060	2.6e-06	TTCCAAATATAGAAT	Pdu01269.1	IPR005477	Deoxyxylulose-5-phosphate synthase	Pdu04572.1	O:0006952	O:0005576	O:0016021										Pdu04703.4	K17506
MA1203.1	Pdu03777.1	1104	1118	2.6e-06	AGCCAAAAACAGAAA	Pdu01269.1	IPR033248	Transketolase, C-terminal domain	Pdu00253.1	O:0016192	O:0005783	O:0005794	O:0016021									Pdu04706.1	K19882
MA1203.1	Pdu08939.1	1400	1414	2.6e-06	AGCCAAAAACAGAAA	Pdu01175.1	IPR004316	SWEET sugar transporter	Pdu16213.1	O:0016717	O:0006629	O:0016021										Pdu04727.1	K17605
MA1203.1	Pdu00317.1	1500	1514	2.6e-06	TGCTAAAAATAGAAA	Pdu01175.1	IPR004316	SWEET sugar transporter	Pdu19534.1	O:0043531	O:0016787	O:0006952	O:0007165									Pdu04729.1	K01626
MA1203.1	Pdu06772.1	1479	1493	2.62e-06	TTCCCAAATTGGAAT	Pdu01203.1	IPR013155	Methionyl/Valyl/Leucyl/Isoleucyl-tRNA synthetase, anticodon-binding	Pdu03007.1	O:0006952	O:0009607	O:0005789	O:0016021									Pdu04731.2	K02991
MA1203.1	Pdu04444.1	1955	1969	2.62e-06	TTCCATAAATGGAAC	Pdu01203.1	IPR010663	Zinc finger, FPG/IleRS-type	Pdu21949.1	O:0030145	O:0048046	O:0005618										Pdu04731.3	K02991
MA1203.1	Pdu03379.1	319	333	2.65e-06	TGCCCAAATTGGTAA	Pdu01203.1	IPR002300	Aminoacyl-tRNA synthetase, class Ia	Pdu07912.1	O:0009737												Pdu04738.1	K01875
MA1203.1	Pdu05095.1	465	479	2.65e-06	TTCCATATCTGGCAA	Pdu01197.1	IPR003653	Ulp1 protease family, C-terminal catalytic domain	Pdu06882.1	O:0046872	O:0004222	O:0071586	O:0030176	O:0005795								Pdu04742.1	K17422
MA1203.1	Pdu15093.1	552	566	2.65e-06	ATCCAAAAAAAGAAA	Pdu01192.1	IPR018105	Translationally controlled tumour protein	Pdu05010.1	O:0008270	O:0003677	O:0046983	O:0005634									Pdu04743.1	K09338
MA1203.1	Pdu01988.1	669	683	2.65e-06	ATCCAAAAAAAGAAA	Pdu01262.1	IPR000330	SNF2-related domain	Pdu09636.1	O:0016021	O:0004177	O:0008237	O:0008270	O:0005634								Pdu04746.1	K02969
MA1203.1	Pdu17462.1	682	696	2.65e-06	ATCCAGAATTGGAAA	Pdu01262.1	IPR001650	Helicase, C-terminal	Pdu06901.1	O:0009269	O:0005829	O:0015074										Pdu04761.1	K03327
MA1203.1	Pdu04532.1	978	992	2.65e-06	TGCCCAAATTGGTAA	Pdu01262.1	IPR029295	Snf2, ATP coupling domain	Pdu01552.1	O:0003677	O:0003916	O:0003917	O:0006265	O:0005794								Pdu04763.1	K03327
MA1203.1	Pdu10626.1	983	997	2.65e-06	ATCCAAAAAAAGAAA	Pdu01121.1	IPR000916	Bet v I/Major latex protein	Pdu10746.1	O:0008194	O:0016567	O:0006511	O:0005737									Pdu04769.1	K01923
MA1203.1	Pdu15759.1	1424	1438	2.65e-06	TTCCAAAATTTGAAA	Pdu01115.1	IPR000916	Bet v I/Major latex protein	Pdu08638.1	O:0005524	O:0004386	O:0016787	O:0003676	O:0005634								Pdu04773.1	K08505
MA1203.1	Pdu05096.1	1564	1578	2.65e-06	TTCCATATCTGGCAA	Pdu01244.1	IPR032799	Xylanase inhibitor, C-terminal	Pdu04873.1	O:0003700	O:0046983	O:0000977	O:0045944	O:0006891								Pdu04783.1	K11807
MA1203.1	Pdu06286.1	1588	1602	2.65e-06	ATCCAAAAAAAGAAA	Pdu01244.1	IPR032861	Xylanase inhibitor, N-terminal	Pdu07320.1	O:0102336	O:0102337	O:0102338	O:0102756									Pdu04785.1	K18810
MA1203.1	Pdu01215.1	1888	1902	2.65e-06	ATCCAAAAAAAGAAA	Pdu01215.1	IPR000008	C2 domain	Pdu21357.1	O:0005096	O:0090630	O:0006886										Pdu04787.1	K06630
MA1203.1	Pdu15994.1	13	27	2.65e-06	TTCCAAAATTTGAAA	Pdu01228.1	IPR000571	Zinc finger, CCCH-type	Pdu06290.1	O:0008176	O:0036265	O:0030488	O:0043527									Pdu04798.1	K01051
MA1203.1	Pdu10679.1	28	42	2.65e-06	CACCAAAAATGGCAA	Pdu01228.1	IPR000571	Zinc finger, CCCH-type	Pdu15484.1	O:0016021	O:0012511											Pdu04804.1	K11855
MA1203.1	Pdu20189.1	744	758	2.65e-06	TACCGAAAATGGAAG	Pdu01228.1	IPR000571	Zinc finger, CCCH-type	Pdu23360.1	O:0005576												Pdu04810.4	K01673
MA1203.1	Pdu14276.1	790	804	2.65e-06	TTCCAAAATTTGAAA	Pdu01228.1	IPR000571	Zinc finger, CCCH-type	Pdu11152.1	O:0004334	O:0046872	O:0006559	O:0006572									Pdu04819.5	K22047
MA1203.1	Pdu03732.1	824	838	2.65e-06	AGCCAATATTGGCAA	Pdu01228.1	IPR000571	Zinc finger, CCCH-type	Pdu03862.1	O:0046872	O:0008080	O:0070971										Pdu04822.1	K01755
MA1203.1	Pdu15360.1	844	858	2.65e-06	TTCTTAAAATGGCAA	Pdu01240.1	IPR002921	Fungal lipase-like domain	Pdu20346.1	O:0031146	O:0019005	O:0003735										Pdu04847.1	K10406
MA1203.1	Pdu06871.1	974	988	2.65e-06	ATCCAAAAAAAGAAA	Pdu01216.1	IPR018108	Mitochondrial substrate/solute carrier	Pdu23667.1	O:0017022	O:0016021	O:0046872										Pdu04851.1	K14539
MA1203.1	Pdu22636.1	1058	1072	2.65e-06	TTCTAAATAAGGAAA	Pdu01216.1	IPR018108	Mitochondrial substrate/solute carrier	Pdu20932.1	O:0016844	O:0009058	O:0005773	O:0015031	O:0035494	O:0005737	O:0043001	O:0048211					Pdu04854.1	K05282
MA1203.1	Pdu11720.1	1336	1350	2.65e-06	ATCCAAAAAAAGAAA	Pdu01216.1	IPR018108	Mitochondrial substrate/solute carrier	Pdu02851.1	O:0003684	O:0031593	O:0043130	O:0006289									Pdu04860.1	K10696
MA1203.1	Pdu03196.1	1482	1496	2.65e-06	ATCCAAAAAAAGAAA	Pdu01208.1	IPR002016	Haem peroxidase	Pdu17227.1	O:0008270												Pdu04860.2	K10696
MA1203.1	Pdu05783.1	1724	1738	2.65e-06	TTCTTAAAATGGCAA	Pdu01208.1	IPR002016	Haem peroxidase	Pdu16197.1	O:0000287	O:0004737	O:0030976	O:0016831	O:0061024	O:0070863	O:0003400	O:0016050	O:0030127				Pdu04862.1	K18195
MA1203.1	Pdu23682.1	1743	1757	2.65e-06	TTCCAAAATTTGAAA	Pdu01208.1	IPR001931	Ribosomal protein S21e	Pdu22656.1	O:0005524	O:0106310	O:0106311	O:0000184									Pdu04867.1	K18195
MA1203.1	Pdu15760.1	1798	1812	2.65e-06	TTCCAAAATTTGAAA	Pdu01233.1	IPR001841	Zinc finger, RING-type	Pdu24073.1	O:0005525	O:0003924	O:0006888	O:0006886	O:0005783								Pdu04868.6	K18195
MA1203.1	Pdu02260.1	1174	1188	2.69e-06	TGCTAAATTTGGCAA	Pdu01131.1	IPR000916	Bet v I/Major latex protein	Pdu16783.1	O:0031969	O:0016021	O:0099402	O:0009706	O:0007188	O:0005834	O:0000981	O:0008270	O:0007186				Pdu04868.2	K18195
MA1203.1	Pdu14349.1	1186	1200	2.69e-06	TTCCCAATATGGCAT	Pdu01232.1	IPR002048	EF-hand domain	Pdu05605.1	O:0042134	O:0006364											Pdu04868.3	K18195
MA1203.1	Pdu11514.1	1960	1974	2.69e-06	TGCTCAAAATGGCAA	Pdu01230.1	IPR006169	GTP1/OBG domain	Pdu13769.1	O:0001664	O:0031683	O:0003924	O:0019001	O:0007188	O:0005834	O:0000981	O:0008270	O:0007186				Pdu04871.1	K09264
MA1203.1	Pdu15074.1	15	29	2.69e-06	TTCTTAAAATGGAAA	Pdu01230.1	IPR006073	GTP binding domain	Pdu00256.1	O:0010088												Pdu04878.2	K00600
MA1203.1	Pdu11081.1	107	121	2.69e-06	TGCTCAAAATGGCAA	Pdu01230.1	IPR015349	GTP-binding protein OBG, C-terminal	Pdu16216.1	O:0003723	O:0003735	O:0006412	O:0005840									Pdu04890.1	K14484
MA1203.1	Pdu08921.1	279	293	2.69e-06	TTCCATATCTGGAAA	Pdu01261.1	IPR000719	Protein kinase domain	Pdu15186.1	O:0003824	O:0006284	O:0006260	O:0006265	O:0005694	O:0005730							Pdu04896.1	K12165
MA1203.1	Pdu02261.1	751	765	2.69e-06	TGCTAAATTTGGCAA	Pdu01152.1	IPR002575	Aminoglycoside phosphotransferase	Pdu07896.1	O:0016853	O:0009570	O:0005737										Pdu04897.1	K17583
MA1203.1	Pdu15084.1	1334	1348	2.69e-06	TGCCAAAAGGGGCAA	Pdu01152.1	IPR013786	Acyl-CoA dehydrogenase/oxidase, N-terminal	Pdu12451.1	O:0005509	O:0055085	O:0016021										Pdu04899.1	K20869
MA1203.1	Pdu11515.1	1404	1418	2.69e-06	TGCTCAAAATGGCAA	Pdu01152.1	IPR006091	Acyl-CoA oxidase/dehydrogenase, central domain	Pdu21645.1	O:0003677	O:0003917	O:0006338	O:0007059									Pdu04899.2	K20869
MA1203.1	Pdu23589.1	162	176	2.72e-06	AACCAAAAGTGGAAA	Pdu01152.1	IPR009075	Acyl-CoA dehydrogenase/oxidase C-terminal	Pdu16802.1	O:0047769	O:0004664	O:0009094	O:0009507									Pdu04906.1	K07374
MA1203.1	Pdu01681.1	358	372	2.72e-06	TACCAAAAATGGGAT	Pdu01229.1	IPR001471	AP2/ERF domain	Pdu15772.1	O:0003723	O:0006417											Pdu04913.1	K00913
MA1203.1	Pdu00279.1	492	506	2.72e-06	TACCAAAAATGGGAT	Pdu01378.1	IPR006671	Cyclin, N-terminal	Pdu07915.1	O:0046872												Pdu04924.1	K13102
MA1203.1	Pdu21071.1	1141	1155	2.72e-06	AACCAAAAAGGGCAA	Pdu01314.1	IPR022742	Serine aminopeptidase, S33	Pdu09332.1	O:0030247												Pdu04926.1	K04460
MA1203.1	Pdu23093.1	1172	1186	2.72e-06	AGCCAAATTCGGAAA	Pdu01370.1	IPR013094	Alpha/beta hydrolase fold-3	Pdu05013.1	O:0016740	O:0006004	O:0005794	O:0016021									Pdu04928.1	K21768
MA1203.1	Pdu08083.1	1487	1501	2.72e-06	AACCAAAAAGGGCAA	Pdu01408.1	IPR024975	Domain of unknown function DUF3883	Pdu18526.1	O:0003677	O:0008270	O:0005689										Pdu04929.1	K13617
MA1203.1	Pdu07444.1	1823	1837	2.72e-06	TGCTCAAAATGGAAA	Pdu01317.1	IPR000210	BTB/POZ domain	Pdu14761.1	O:0008289	O:0016021											Pdu04938.1	K02979
MA1203.1	Pdu11888.1	125	139	2.72e-06	TACCAAAAATGGGAT	Pdu01340.1	-	-	Pdu23955.1	O:0051539	O:0016168	O:0046872	O:0016491	O:0005618	O:0005773	O:0005840						Pdu04945.1	K22418
MA1203.1	Pdu11888.1	397	411	2.72e-06	TACCAAAAATGGGAT	Pdu01311.1	IPR003339	ABC/ECF transporter, transmembrane component	Pdu13177.1	O:0016021	O:0016020											Pdu04946.1	K08819
MA1203.1	Pdu17409.1	1492	1506	2.72e-06	TACCAAAAATGGGAT	Pdu01355.1	IPR013740	Redoxin	Pdu21053.1	O:0004565	O:0030246	O:0005975	O:0048046									Pdu04946.2	K08819
MA1203.1	Pdu15169.1	326	340	2.75e-06	ATCCAAATTAGGCAA	Pdu01383.1	IPR005828	Major facilitator, sugar transporter-like	Pdu09639.1	O:0046982	O:0005634	O:0001228	O:0006355									Pdu04959.1	K13111
MA1203.1	Pdu09572.1	460	474	2.75e-06	ATCCCAAAAAGGCAA	Pdu01387.1	IPR005828	Major facilitator, sugar transporter-like	Pdu01555.1	O:0003676	O:0015074											Pdu04966.1	K05894
MA1203.1	Pdu04192.1	944	958	2.75e-06	TTCCATAATGGGAAA	Pdu01304.1	IPR028565	Mu homology domain	Pdu17515.1	O:0080043	O:0080044	O:0008194										Pdu04967.1	K05894
MA1203.1	Pdu13251.1	1126	1140	2.75e-06	TTCCAAATATTGAAA	Pdu01301.1	IPR005062	SAC3/GANP/THP3	Pdu04002.1	O:0016021	O:0005794											Pdu04973.1	K09264
MA1203.1	Pdu07401.1	1400	1414	2.75e-06	TGCCATAAATGGACA	Pdu01367.1	IPR001650	Helicase, C-terminal	Pdu13750.1	O:0005227	O:0016021	O:0005886	O:0006811									Pdu04976.1	K14328
MA1203.1	Pdu12663.1	96	110	2.75e-06	AACCAAAAAGGGAAA	Pdu01367.1	IPR029295	Snf2, ATP coupling domain	Pdu07323.1	O:0003729	O:0003735	O:0000463	O:0006412									Pdu04976.2	K14328
MA1203.1	Pdu15171.1	439	453	2.75e-06	ATCCAAATTAGGCAA	Pdu01367.1	IPR000330	SNF2-related domain	Pdu15487.1	O:0001113	O:0005673	O:0006367										Pdu04976.5	K14328
MA1203.1	Pdu03855.1	810	824	2.75e-06	TGCCGAAAAAAGCAA	Pdu01380.1	IPR000644	CBS domain	Pdu12752.1	O:0004834	O:0000162	O:0009570	O:0005737									Pdu04976.6	K14328
MA1203.1	Pdu06488.1	77	91	2.78e-06	TTCTAAAAGTGGCAA	Pdu01380.1	IPR001807	Chloride channel, voltage gated	Pdu04309.1	O:0004129	O:0005740	O:0006123										Pdu04976.3	K14328
MA1203.1	Pdu09342.1	630	644	2.78e-06	ACCCAAAAATGGAAT	Pdu01350.1	IPR000631	ATP-dependent (S)-NAD(P)H-hydrate dehydratase	Pdu03279.1	O:0102121	O:0017040	O:0046514	O:0016021									Pdu04976.7	K14328
MA1203.1	Pdu12788.1	789	803	2.78e-06	ATCCAAATATGGGAA	Pdu01375.1	IPR013210	Leucine-rich repeat-containing N-terminal, plant-type	Pdu19825.1	O:0005524	O:0008764	O:0009058	O:0007049									Pdu04979.1	K12198
MA1203.1	Pdu20212.1	1325	1339	2.78e-06	AGCCAATTATGGAAA	Pdu01375.1	IPR024788	Malectin-like domain	Pdu09047.1	O:0005524	O:0003723	O:0003724	O:0008270									Pdu04980.1	K10882
MA1203.1	Pdu19283.1	1590	1604	2.78e-06	TGCCGAAAAAAGAAA	Pdu01382.1	IPR005828	Major facilitator, sugar transporter-like	Pdu06312.1	O:0004842	O:0008360	O:0005737										Pdu04990.1	K02881
MA1203.1	Pdu19702.1	1843	1857	2.78e-06	GTCCAAAAAAGGCAT	Pdu01293.1	-	-	Pdu18795.1	O:1900034												Pdu04994.1	K23334
MA1203.1	Pdu06312.1	1898	1912	2.78e-06	ATCCCAAAAAGGAAA	Pdu01307.1	IPR013878	Mo25-like	Pdu14476.1	O:0016881	O:0005524	O:0009058	O:0051301									Pdu04994.2	K23334
MA1203.1	Pdu09211.1	58	72	2.78e-06	ATCCCAAAAAGGAAA	Pdu01333.1	IPR013744	Fusarinine C esterase SidJ	Pdu02854.1	O:0030246	O:0004553	O:0005975	O:0005886									Pdu04997.2	K02152
MA1203.1	Pdu04387.1	102	116	2.78e-06	ATCCCAAAAAGGAAA	Pdu01338.1	IPR006121	Heavy metal-associated domain, HMA	Pdu05589.1	O:0048257	O:0003677	O:0000727	O:0031573	O:0007097								Pdu04999.1	K09015
MA1203.1	Pdu18590.1	203	217	2.78e-06	TGCCGAAAAAAGAAA	Pdu01349.1	IPR003958	Transcription factor CBF/NF-Y/archaeal histone domain	Pdu10730.1	O:0022857	O:0016021	O:0005886										Pdu05001.1	K22913
MA1203.1	Pdu11110.1	352	366	2.78e-06	TGCCGAAAAAAGAAA	Pdu01357.1	IPR011545	DEAD/DEAH box helicase domain	Pdu08622.1	O:0003677	O:0003700	O:0016602	O:0000981	O:0005634								Pdu05001.2	K22913
MA1203.1	Pdu20210.1	904	918	2.78e-06	AGCCAATTATGGAAA	Pdu01357.1	IPR001650	Helicase, C-terminal	Pdu21341.1	O:0003676	O:0003964	O:0015074										Pdu05006.1	K15865
MA1203.1	Pdu19701.1	963	977	2.78e-06	GTCCAAAAAAGGCAT	Pdu01344.1	IPR032799	Xylanase inhibitor, C-terminal	Pdu04578.1	O:0004077	O:0009305	O:0005737										Pdu05011.1	K22845
MA1203.1	Pdu04388.1	1331	1345	2.78e-06	ATCCCAAAAAGGAAA	Pdu01344.1	IPR032861	Xylanase inhibitor, N-terminal	Pdu08929.1	O:0003677	O:0071949	O:0032922	O:0043153	O:0005737	O:0005634	O:0016829	O:0042814					Pdu05015.1	K03032
MA1203.1	Pdu03879.1	1688	1702	2.78e-06	ATCCCAAAAAGGAAA	Pdu01289.1	IPR001584	Integrase, catalytic core	Pdu12454.1	O:0015276	O:0038023	O:0016021	O:0005886									Pdu05019.1	K17784
MA1203.1	Pdu01644.1	1973	1987	2.78e-06	ATCCCAAAAAGGAAA	Pdu01414.1	IPR013216	Methyltransferase type 11	Pdu07899.1	O:0007064	O:0031390											Pdu05019.2	K17784
MA1203.1	Pdu14173.1	851	865	2.82e-06	TACCAAAAATGGTAG	Pdu01392.1	IPR001810	F-box domain	Pdu07611.1	O:0020037	O:0046872	O:0004601	O:0042744									Pdu05023.1	K15707
MA1203.1	Pdu19678.1	272	286	2.82e-06	ATCCTAAATTGGAAA	Pdu01287.1	IPR025834	Topoisomerase I C-terminal domain	Pdu16805.1	O:0003677	O:0046983	O:0005634										Pdu05023.3	K15707
MA1203.1	Pdu08459.1	1899	1913	2.82e-06	AGCCAAATATAGAAA	Pdu01287.1	IPR013500	DNA topoisomerase I, catalytic core, eukaryotic-type	Pdu23065.1	O:0015095	O:0005769	O:0016021	O:0005886									Pdu05029.1	K00939
MA1203.1	Pdu20393.1	118	132	2.84e-06	TTCCATATAGGGAAA	Pdu01287.1	IPR013500	DNA topoisomerase I, catalytic core, eukaryotic-type	Pdu15775.1	O:0005524	O:0003677	O:0004824	O:0006430									Pdu05049.1	K13416
MA1203.1	Pdu02044.1	722	736	2.84e-06	TGCCTAAAATGGAAG	Pdu01287.1	IPR008336	DNA topoisomerase I, DNA binding, eukaryotic-type	Pdu18222.1	O:0003677	O:0005634											Pdu05050.1	K03125
MA1203.1	Pdu21679.1	1047	1061	2.84e-06	TACAAAAAATGGAAA	Pdu01320.1	IPR002925	Dienelactone hydrolase	Pdu17192.1	O:0043531	O:0016787	O:0007165	O:0006952	O:0016021								Pdu05053.1	K15920
MA1203.1	Pdu09142.1	1747	1761	2.84e-06	TTCCGAAATTGGCAG	Pdu01345.1	IPR011205	Uncharacterised conserved protein UCP015417, vWA	Pdu07918.1	O:0005525	O:0003924	O:0005200	O:0000226	O:0048444	O:0048530	O:0031129	O:0009965	O:0000226				Pdu05062.1	K14950
MA1203.1	Pdu08854.1	1958	1972	2.84e-06	TTCCAAATGTGGTAA	Pdu01309.1	IPR006214	Bax inhibitor 1-related	Pdu02569.1	O:0004521	O:0016829	O:0033897	O:0003723	O:0009507	O:0005739	O:0016853						Pdu05063.1	K00430
MA1203.1	Pdu11089.1	693	707	2.87e-06	TTCCATAAAAGGGAA	Pdu01330.1	IPR002550	CNNM, transmembrane domain	Pdu06600.1	O:0008061	O:0004568	O:0016998	O:0006032									Pdu05065.1	K01613
MA1203.1	Pdu08821.1	911	925	2.87e-06	CTCCAAAATTGGCAA	Pdu01332.1	-	-	Pdu18529.1	O:0004650	O:0005975	O:0005618	O:0005524	O:0009507	O:0005739	O:0016853						Pdu05066.1	K00416
MA1203.1	Pdu11680.1	388	402	2.87e-06	TTCCAAATAGGGTAA	Pdu01332.1	-	-	Pdu05016.1	O:0016021												Pdu05070.2	K07561
MA1203.1	Pdu01800.1	243	257	2.89e-06	CTCCAAAATTGGAAA	Pdu01305.1	IPR002495	Glycosyl transferase, family 8	Pdu09921.1	O:0016758	O:0006486	O:0000139	O:0016021									Pdu05081.1	K23002
MA1203.1	Pdu18407.1	988	1002	2.89e-06	AGCCCAATATGGCAA	Pdu01356.1	IPR001841	Zinc finger, RING-type	Pdu10445.1	O:0016740	O:0006004	O:0005737	O:0016021									Pdu05084.1	K14432
MA1203.1	Pdu03161.1	1465	1479	2.89e-06	TGCCATAAAAAGAAA	Pdu01290.1	IPR007770	Protein DMP	Pdu16181.1	O:0010105												Pdu05090.1	K03848
MA1203.1	Pdu11268.1	284	298	2.89e-06	TGCCATAAAAAGAAA	Pdu01278.1	IPR001680	WD40 repeat	Pdu21056.1	O:0016021	O:0005216	O:0010143	O:0010025	O:0005783	O:0016020							Pdu05091.2	K14294
MA1203.1	Pdu21595.1	1521	1535	2.89e-06	TTCCAGAATTGGAAT	Pdu01278.1	IPR001680	WD40 repeat	Pdu01558.1	O:0003677	O:0003917	O:0006265	O:0055038	O:0032588	O:0005777							Pdu05092.1	K14815
MA1203.1	Pdu19444.1	1691	1705	2.89e-06	TGCCATAAAAAGAAA	Pdu01278.1	IPR001680	WD40 repeat	Pdu04005.1	O:0005524	O:0004674	O:0016021	O:0004672									Pdu05100.1	K14191
MA1203.1	Pdu01330.1	1608	1622	2.93e-06	TGCCAGAATTGGTAA	Pdu01278.1	IPR001680	WD40 repeat	Pdu13753.1	O:0015031	O:0016021	O:0005886	O:0030658	O:0030173	O:0016021	O:0008643						Pdu05113.1	K01728
MA1203.1	Pdu03657.1	493	507	2.93e-06	TGCCGAAAGCGGAAA	Pdu01361.1	IPR018108	Mitochondrial substrate/solute carrier	Pdu05909.1	O:0004869	O:0055038	O:0032588										Pdu05115.1	K01728
MA1203.1	Pdu00901.1	922	936	2.93e-06	TGCCAATATTGGAAT	Pdu01361.1	IPR018108	Mitochondrial substrate/solute carrier	Pdu16488.1	O:0046964	O:0015297	O:0022857	O:0030176	O:0004743	O:0006096	O:0005737						Pdu05121.1	K20298
MA1203.1	Pdu22744.1	1098	1112	2.93e-06	AGCCCAATATGGAAA	Pdu01361.1	IPR018108	Mitochondrial substrate/solute carrier	Pdu22947.1	O:0005525	O:0003924	O:0015031	O:0005774	O:0030176	O:0030173	O:0008643						Pdu05122.2	K11717
MA1203.1	Pdu06312.1	1407	1421	2.93e-06	TGCCATAATTGGGAA	Pdu01362.1	IPR000719	Protein kinase domain	Pdu12169.1	O:0005524	O:0016301	O:0000287	O:0030955	O:0006886	O:0016192	O:0030132	O:0030130	O:0071439				Pdu05122.3	K11717
MA1203.1	Pdu04718.1	228	242	2.96e-06	TTCCGAAAGAGGCAA	Pdu01286.1	-	-	Pdu04879.1	O:0008270												Pdu05139.1	K00889
MA1203.1	Pdu12849.1	546	560	2.96e-06	GGCCAAATATGGAAT	Pdu01299.1	IPR006527	F-box associated domain, type 1	Pdu06296.1	O:0003735	O:0070569	O:0006412	O:0005840									Pdu05148.1	K11548
MA1203.1	Pdu11190.1	757	771	2.96e-06	TACCAAAAAGGGCAT	Pdu01299.1	IPR001810	F-box domain	Pdu23366.1	O:0016491												Pdu05150.2	K20221
MA1203.1	Pdu05747.1	1338	1352	2.96e-06	AACCAAAAATGGCAG	Pdu01366.1	IPR003750	Putative RNA methyltransferase	Pdu20631.1	O:0003677	O:0046872	O:0016021										Pdu05152.1	K09519
MA1203.1	Pdu15826.1	1725	1739	2.96e-06	TGCCAAAATTAGAAT	Pdu01313.1	IPR008146	Glutamine synthetase, catalytic domain	Pdu03868.1	O:0007049	O:0051301											Pdu05160.1	K21867
MA1203.1	Pdu02102.1	1968	1982	2.96e-06	TACCAAAAGTGGAAT	Pdu01313.1	IPR008147	Glutamine synthetase, beta-Grasp domain	Pdu06315.1	O:0051997	O:0033971	O:0042802	O:0019428									Pdu05163.1	K11131
MA1203.1	Pdu10333.1	380	394	2.96e-06	ATCCAAAATGGGAAA	Pdu01348.1	IPR024286	Domain of unknown function DUF3700	Pdu05285.1	O:0005524	O:0003677	O:0003887	O:0006260	O:0030433	O:0005783	O:0005768	O:0016021	O:0016020				Pdu05165.1	K14050
MA1203.1	Pdu19298.1	1288	1302	2.96e-06	TGCCAAAAACTGCAA	Pdu01379.1	IPR000873	AMP-dependent synthetase/ligase	Pdu11744.1	O:0005509	O:0004571	O:0005975	O:0006491									Pdu05174.2	K17087
MA1203.1	Pdu12348.1	702	716	3e-06	AACCAAAAATGGAAG	Pdu01379.1	IPR025110	AMP-binding enzyme, C-terminal domain	Pdu14479.1	O:0015250	O:0009414	O:0016021	O:0005886	O:0009506	O:0005773	O:0015267						Pdu05176.2	K11806
MA1203.1	Pdu07607.1	787	801	3e-06	AACCAAAAATGGAAG	Pdu01386.1	IPR005828	Major facilitator, sugar transporter-like	Pdu18510.1	O:0016787												Pdu05178.1	K10761
MA1203.1	Pdu05804.1	877	891	3e-06	TATCAAAAATGGCAA	Pdu01385.1	IPR005828	Major facilitator, sugar transporter-like	Pdu22355.1	O:0008883	O:0050661	O:0006782										Pdu05178.2	K10761
MA1203.1	Pdu19627.1	1084	1098	3e-06	GTCCGAAAATGGTAA	Pdu01291.1	IPR001537	tRNA/rRNA methyltransferase, SpoU type	Pdu05304.1	O:0005524	O:0008094	O:0003677	O:0006281	O:0006364	O:0030687							Pdu05191.1	K14403
MA1203.1	Pdu10401.1	124	138	3e-06	TTCCATAACAGGAAA	Pdu01316.1	IPR008145	Guanylate kinase/L-type calcium channel beta subunit	Pdu10733.1	O:0022857	O:0016021	O:0005886										Pdu05193.2	K20288
MA1203.1	Pdu01203.1	500	514	3e-06	TGCCCTAAAAGGCAA	Pdu01295.1	IPR006527	F-box associated domain, type 1	Pdu17819.1	O:0004842												Pdu05201.1	K03025
MA1203.1	Pdu11918.1	604	618	3e-06	TGCCAAAAACTGAAA	Pdu01297.1	IPR001810	F-box domain	Pdu04860.1	O:0046872	O:0004842	O:0010390	O:0005634	O:0008270								Pdu05203.1	K10134
MA1203.1	Pdu18345.1	1873	1887	3e-06	TTCCATAATTGGAAG	Pdu01297.1	IPR006527	F-box associated domain, type 1	Pdu16789.1	O:0015293	O:0006865	O:0009734	O:0016021									Pdu05205.2	K22733
MA1203.1	Pdu09089.1	176	190	3.05e-06	TGCTAAAATAGGAAA	Pdu01270.1	IPR010625	CHCH	Pdu21344.1	O:0016491												Pdu05206.1	K01873
MA1203.1	Pdu20601.1	178	192	3.05e-06	TTCCAAATATGGGAT	Pdu01303.1	IPR001985	S-adenosylmethionine decarboxylase	Pdu19236.1	O:0004654	O:0003723	O:0006402										Pdu05208.2	K02895
MA1203.1	Pdu04720.1	323	337	3.05e-06	TGCCGAATCTGGAAA	Pdu01318.1	IPR000719	Protein kinase domain	Pdu16501.1	O:0006355	O:0030015											Pdu05208.3	K02895
MA1203.1	Pdu01102.1	542	556	3.05e-06	TGCTAAAAATGGGAA	Pdu01319.1	IPR002925	Dienelactone hydrolase	Pdu15471.1	O:0010274												Pdu05212.1	K18995
MA1203.1	Pdu07787.1	643	657	3.05e-06	ATCCACAAATGGCAA	Pdu01411.1	IPR015413	Methionyl/Leucyl tRNA synthetase	Pdu01846.1	O:0003700	O:0043565	O:0006355	O:0005634									Pdu05213.1	K21866
MA1203.1	Pdu16948.1	646	660	3.05e-06	TTCCCAAAAAGGAAT	Pdu01411.1	IPR002547	tRNA-binding domain	Pdu03263.1	O:0016021												Pdu05215.1	K13140
MA1203.1	Pdu10281.1	737	751	3.05e-06	TTCCAAAAATGGCTG	Pdu01374.1	IPR000225	Armadillo	Pdu07614.1	O:0003677												Pdu05215.2	K13140
MA1203.1	Pdu08993.1	1041	1055	3.05e-06	TTCCCAAAAAGGAAT	Pdu01374.1	IPR000225	Armadillo	Pdu16808.1	O:0003723	O:0003735	O:1902626	O:0000027	O:0016021								Pdu05219.2	K06173
MA1203.1	Pdu05487.1	1237	1251	3.05e-06	ATCCAAATGTGGAAA	Pdu01374.1	IPR000210	BTB/POZ domain	Pdu06584.1	O:0008097	O:0003735	O:0006412	O:0005840	O:0006412	O:0022625	O:0016021	O:0005840					Pdu05235.1	K14838
MA1203.1	Pdu04323.1	1796	1810	3.05e-06	TTCCCAAAAAGGAAT	Pdu01413.1	IPR006380	Sucrose-phosphatase-like, N-terminal	Pdu20333.1	O:0020037	O:0005506	O:0004497	O:0016705									Pdu05237.1	K03083
MA1203.1	Pdu16602.1	231	245	3.05e-06	TCCCAAAAACAGCAA	Pdu01413.1	IPR001296	Glycosyl transferase, family 1	Pdu15778.1	O:0004198	O:0016021	O:0006508	O:0005737	O:0006471	O:0005634							Pdu05243.1	K07904
MA1203.1	Pdu09221.1	571	585	3.05e-06	ATCCAGAAAAGGCAA	Pdu01413.1	IPR000368	Sucrose synthase	Pdu18225.1	O:0016021	O:0004672											Pdu05245.1	K01869
MA1203.1	Pdu17340.1	807	821	3.05e-06	TTCAAAAATTGGCAA	Pdu01395.1	IPR001578	Peptidase C12, ubiquitin carboxyl-terminal hydrolase	Pdu14460.1	O:0005525	O:0003924	O:0005200	O:0007017	O:0004672								Pdu05248.1	K03024
MA1203.1	Pdu02154.1	1579	1593	3.05e-06	TTCCAAATATGGGAT	Pdu01335.1	IPR032816	SNARE associated Golgi protein	Pdu10141.1	O:0005524	O:0004674	O:0016021	O:0005886	O:0006952	O:0005975	O:0050832						Pdu05253.1	K18172
MA1203.1	Pdu18738.1	178	192	3.1e-06	TTCAAAAATTGGAAA	Pdu01401.1	IPR005174	Domain unknown function DUF295	Pdu17781.1	O:0008308	O:0005741											Pdu05258.4	K03141
MA1203.1	Pdu09674.1	411	425	3.1e-06	ATCCACAAATGGAAA	Pdu01322.1	IPR002925	Dienelactone hydrolase	Pdu06603.1	O:0008061	O:0004568	O:0016998	O:0006032	O:0005829	O:0005730	O:0000786	O:0005886	O:0009506				Pdu05262.1	K11098
MA1203.1	Pdu22740.1	555	569	3.1e-06	ATCCAGAAAAGGAAA	Pdu01398.1	IPR004332	Transposase, MuDR, plant	Pdu14767.1	O:0003677	O:0046982	O:0009414	O:0009507	O:0006334								Pdu05264.1	K22138
MA1203.1	Pdu16069.1	887	901	3.1e-06	TTCAAAAATTGGAAA	Pdu01323.1	IPR000358	Ribonucleotide reductase small subunit family	Pdu08020.1	O:0005524	O:0016740	O:0061631	O:0000209									Pdu05265.1	K14841
MA1203.1	Pdu16645.1	1033	1047	3.1e-06	TTCCAAAAATGGATG	Pdu01364.1	IPR025724	GAG-pre-integrase domain	Pdu09924.1	O:0045330	O:0030599	O:0042545	O:0045490									Pdu05266.1	K08176
MA1203.1	Pdu17733.1	1277	1291	3.1e-06	TTCAAAAATTGGAAA	Pdu01364.1	IPR001584	Integrase, catalytic core	Pdu16184.1	O:0016301	O:0031969	O:0016021										Pdu05267.2	K09919
MA1203.1	Pdu05898.1	1291	1305	3.1e-06	TGCCAAATATAGAAT	Pdu01364.1	IPR013103	Reverse transcriptase, RNA-dependent DNA polymerase	Pdu08894.1	O:0016740												Pdu05273.3	K06679
MA1203.1	Pdu10455.1	1319	1333	3.1e-06	AACCATAAACGGCAA	Pdu01371.1	IPR005828	Major facilitator, sugar transporter-like	Pdu13756.1	O:0043531	O:0006952											Pdu05276.1	K12839
MA1203.1	Pdu22611.1	1802	1816	3.1e-06	TGCCAAAAATGAAAA	Pdu01281.1	IPR008207	Signal transduction histidine kinase, phosphotransfer (Hpt) domain	Pdu08913.1	O:0005524	O:0042626	O:0016021										Pdu05277.1	K03544
MA1203.1	Pdu18739.1	377	391	3.1e-06	TTCAAAAATTGGAAA	Pdu01308.1	IPR005607	BSD domain	Pdu07883.1	O:0008270	O:0006355	O:0005634										Pdu05277.2	K03544
MA1203.1	Pdu17775.1	462	476	3.1e-06	TACCATAAATGGATA	Pdu01352.1	IPR026057	PC-Esterase	Pdu07329.1	O:0016788	O:0016301											Pdu05291.1	K07933
MA1203.1	Pdu05786.1	635	649	3.1e-06	TTCTGAAAACGGAAA	Pdu01352.1	IPR025846	PMR5 N-terminal domain	Pdu06299.1	O:0016021												Pdu05291.2	K07933
MA1203.1	Pdu16644.1	938	952	3.1e-06	TTCCAAAAATGGATG	Pdu01353.1	IPR014929	E2 binding	Pdu21632.1	O:0016758	O:0006486	O:0000139	O:0016021									Pdu05295.1	K01800
MA1203.1	Pdu10456.1	1536	1550	3.1e-06	AACCATAAACGGCAA	Pdu01353.1	IPR000594	THIF-type NAD/FAD binding fold	Pdu15205.1	O:0030246	O:0016758	O:0006486	O:0000139									Pdu05295.2	K01800
MA1203.1	Pdu07486.1	1573	1587	3.1e-06	TCCCAAAAACAGAAA	Pdu01368.1	IPR025265	WPP domain	Pdu11440.1	O:0004038	O:0050897	O:0008270	O:0000256									Pdu05295.3	K01800
MA1203.1	Pdu15153.1	1641	1655	3.1e-06	TTCCAAAAAATGAAA	Pdu01368.1	IPR001611	Leucine-rich repeat	Pdu23369.1	O:0016491												Pdu05298.1	K01179
MA1203.1	Pdu07876.1	1869	1883	3.1e-06	GCCCAAAATTGGCAA	Pdu01368.1	IPR001611	Leucine-rich repeat	Pdu20634.1	O:0004332	O:0030388	O:0006096	O:0005829									Pdu05299.2	K08472
MA1203.1	Pdu14809.1	1944	1958	3.1e-06	ATCCAGAAAAGGAAA	Pdu01368.1	IPR001611	Leucine-rich repeat	Pdu07902.1	O:0016021	O:0005634											Pdu05305.1	K09495
MA1203.1	Pdu07680.1	366	380	3.13e-06	AACCATAAACGGAAA	Pdu01368.1	IPR001611	Leucine-rich repeat	Pdu05288.1	O:0042393	O:0046872	O:0006355	O:0005634									Pdu05314.1	K02261
MA1203.1	Pdu05026.1	895	909	3.13e-06	GCCCAAAATTGGAAA	Pdu01363.1	IPR021410	The fantastic four family	Pdu05000.1	O:0004867	O:0016021											Pdu05331.1	K08342
MA1203.1	Pdu08208.1	1086	1100	3.13e-06	AGCCAAAAAAAGCAA	Pdu01424.1	IPR013216	Methyltransferase type 11	Pdu18513.1	O:0005524	O:0042626	O:0016021										Pdu05333.1	K10357
MA1203.1	Pdu11706.1	1207	1221	3.13e-06	AGCCAAAAAAAGCAA	Pdu01518.1	IPR024764	Transcription factor IIIC, putative zinc-finger	Pdu23942.1	O:0047216	O:0016757	O:0006012	O:0005737	O:0008654								Pdu05339.1	K12373
MA1203.1	Pdu13862.1	1467	1481	3.13e-06	TGCCAAAATTTGCAA	Pdu01518.1	IPR024761	Transcription factor IIIC, 90kDa subunit, N-terminal	Pdu07291.1	O:0008444	O:0046474	O:0009941	O:0016021									Pdu05353.1	K01647
MA1203.1	Pdu21008.1	1670	1684	3.13e-06	ATCCAAAAAAGGGAA	Pdu01518.1	IPR001680	WD40 repeat	Pdu05307.1	O:0003964	O:0016301	O:0005634	O:0004527									Pdu05362.2	K09338
MA1203.1	Pdu13541.1	1934	1948	3.13e-06	AACCGAAATTGGAAA	Pdu01518.1	IPR001680	WD40 repeat	Pdu04277.1	O:0003714	O:0005737											Pdu05362.3	K09338
MA1203.1	Pdu22994.1	1966	1980	3.13e-06	TACTATAAATGGAAA	Pdu01431.1	-	-	Pdu08628.1	O:0003677	O:0003899	O:0042790	O:0001188									Pdu05364.1	K14662
MA1203.1	Pdu05096.1	101	115	3.13e-06	GCCCAAAATTGGAAA	Pdu01519.1	IPR007378	Tic22-like	Pdu12153.1	O:0005524	O:0004672	O:0004674	O:0007165	O:0016020								Pdu05364.3	K14662
MA1203.1	Pdu17568.1	200	214	3.13e-06	TGCCAAAATTTGCAA	Pdu01496.1	IPR013187	F-box associated domain, type 3	Pdu04863.1	O:0020037	O:0005506	O:0004497	O:0016705									Pdu05370.1	K08853
MA1203.1	Pdu11705.1	225	239	3.13e-06	AGCCAAAAAAAGCAA	Pdu01496.1	IPR001810	F-box domain	Pdu07310.1	O:0005524	O:0042626	O:0016021	O:0003924	O:0001731	O:0045903	O:0005829	O:0005850					Pdu05375.1	K00454
MA1203.1	Pdu08209.1	608	622	3.13e-06	AGCCAAAAAAAGCAA	Pdu01570.1	IPR020864	Membrane attack complex component/perforin (MACPF) domain	Pdu15474.1	O:0005525	O:0003743	O:0000049	O:0016787									Pdu05381.1	K00454
MA1203.1	Pdu06146.1	1082	1096	3.13e-06	TGCCAAAATTTGCAA	Pdu01470.1	IPR000157	Toll/interleukin-1 receptor homology (TIR) domain	Pdu03266.1	O:0003676	O:0008270	O:0006355	O:0005634	O:0016021								Pdu05406.1	K09131
MA1203.1	Pdu01237.1	1086	1100	3.13e-06	AGCCAAAAAAAGCAA	Pdu01526.1	IPR002885	Pentatricopeptide repeat	Pdu07617.1	O:0005524	O:0106310	O:0106311	O:0007165									Pdu05407.1	K01213
MA1203.1	Pdu07773.1	1192	1206	3.13e-06	AGCCAAAAAAAGCAA	Pdu01526.1	IPR002885	Pentatricopeptide repeat	Pdu11142.1	O:0016021												Pdu05411.2	K07904
MA1203.1	Pdu11690.1	1303	1317	3.13e-06	AACCATAAACGGAAA	Pdu01544.1	IPR000504	RNA recognition motif domain	Pdu19812.1	O:0003677	O:0003700	O:0005634										Pdu05414.1	K13096
MA1203.1	Pdu22619.1	1952	1966	3.13e-06	GCCCAAAATTGGAAA	Pdu01575.1	IPR023210	NADP-dependent oxidoreductase domain	Pdu14463.1	O:0016787	O:0015969											Pdu05414.2	K13096
MA1203.1	Pdu11060.1	868	882	3.17e-06	GTCCATAAATGGTAA	Pdu01472.1	IPR000232	Heat shock factor (HSF)-type, DNA-binding	Pdu10144.1	O:0006511	O:0031593	O:0071712	O:0030433	O:0015969								Pdu05416.1	K03216
MA1203.1	Pdu10466.1	1141	1155	3.17e-06	TACCATATATGGTAA	Pdu01491.1	IPR001926	Pyridoxal-phosphate dependent enzyme	Pdu08590.1	O:0005524	O:0005525	O:0008728	O:0016301	O:0000307	O:0005737	O:0005634	O:0007049					Pdu05428.1	K15687
MA1203.1	Pdu14866.1	1216	1230	3.17e-06	AGCCAAAAAAAGAAA	Pdu01488.1	IPR008826	Selenium-binding protein	Pdu02841.1	O:0003723	O:0006364	O:0005730	O:0071805	O:0051453	O:0098719	O:0005886						Pdu05432.1	K19045
MA1203.1	Pdu20691.1	1542	1556	3.17e-06	TTCCAAATCTGGCAT	Pdu01499.1	IPR001611	Leucine-rich repeat	Pdu09927.1	O:0008270	O:0006355	O:0005634	O:0016874	O:0016021								Pdu05432.2	K19045
MA1203.1	Pdu18871.1	1586	1600	3.17e-06	AGCCAAAAAAAGAAA	Pdu01499.1	IPR001245	Serine-threonine/tyrosine-protein kinase, catalytic domain	Pdu16187.1	O:0046872	O:0035616	O:0071819	O:0070461									Pdu05435.1	K11126
MA1203.1	Pdu20059.1	1606	1620	3.17e-06	TACTAAAAATGGTAA	Pdu01499.1	IPR013210	Leucine-rich repeat-containing N-terminal, plant-type	Pdu22646.1	O:0016021												Pdu05437.2	K02137
MA1203.1	Pdu17485.1	1772	1786	3.17e-06	AGCCAAAAAAAGAAA	Pdu01499.1	IPR013210	Leucine-rich repeat-containing N-terminal, plant-type	Pdu17803.1	O:0004525	O:0006396											Pdu05438.1	K09422
MA1203.1	Pdu21910.1	1828	1842	3.17e-06	TTCCTAATATGGCAT	Pdu01492.1	IPR000743	Glycoside hydrolase, family 28	Pdu24063.1	O:0005634												Pdu05446.1	K10880
MA1203.1	Pdu19238.1	214	228	3.17e-06	AGCCAAAAAAAGAAA	Pdu01492.1	IPR000743	Glycoside hydrolase, family 28	Pdu16206.1	O:0046872	O:0008080											Pdu05455.1	K09495
MA1203.1	Pdu13582.1	518	532	3.17e-06	TGCCAAAAATGGTAC	Pdu01492.1	IPR000743	Glycoside hydrolase, family 28	Pdu03567.1	O:0003697	O:0006260	O:0004743	O:0006096	O:0005737								Pdu05467.4	K10999
MA1203.1	Pdu17484.1	698	712	3.17e-06	AGCCAAAAAAAGAAA	Pdu01580.1	IPR023210	NADP-dependent oxidoreductase domain	Pdu19527.1	O:0043531	O:0016787	O:0006952	O:0007165									Pdu05468.1	K13121
MA1203.1	Pdu01672.1	1137	1151	3.17e-06	AGCCAAAAAAAGAAA	Pdu01478.1	IPR040911	Exostosin, GT47 domain	Pdu18497.1	O:0000987	O:0000981	O:0046983	O:0045944									Pdu05470.2	K00465
MA1203.1	Pdu10466.1	1142	1156	3.17e-06	TACCATATATGGTAA	Pdu01529.1	IPR019557	Aminotransferase-like, plant mobile domain	Pdu22054.1	O:0003723	O:0031124	O:0005634										Pdu05476.1	K02693
MA1203.1	Pdu00293.1	1162	1176	3.17e-06	TTCCAAATCTGGCAT	Pdu01484.1	IPR002885	Pentatricopeptide repeat	Pdu07905.1	O:0016787	O:0003729	O:0006378	O:0006397	O:0003964								Pdu05489.1	K21842
MA1203.1	Pdu12963.1	1710	1724	3.17e-06	TACTAAAAATGGTAA	Pdu01484.1	IPR002885	Pentatricopeptide repeat	Pdu06875.1	O:0008194												Pdu05508.1	K01205
MA1203.1	Pdu13091.1	1833	1847	3.17e-06	AGCCAAAAAAAGAAA	Pdu01484.1	IPR002885	Pentatricopeptide repeat	Pdu17486.1	O:0004066	O:0005524	O:0006529	O:0006541									Pdu05508.3	K01205
MA1203.1	Pdu14947.1	74	88	3.2e-06	TGCTAAAACTGGAAA	Pdu01484.1	IPR002885	Pentatricopeptide repeat	Pdu14751.1	O:0016491	O:0008270	O:0016021										Pdu05510.1	K14855
MA1203.1	Pdu13623.1	1840	1854	3.2e-06	AGCCAAAATTGGGAA	Pdu01484.1	IPR002885	Pentatricopeptide repeat	Pdu13167.1	O:0003677	O:0004803	O:0008270	O:0006313	O:0009507								Pdu05533.1	K22857
MA1203.1	Pdu22923.1	1924	1938	3.2e-06	TTCCGTATTTGGCAA	Pdu01484.1	IPR002885	Pentatricopeptide repeat	Pdu07294.1	O:0110050	O:0110051	O:0006807	O:0046686	O:0005634	O:0006511							Pdu05533.8	K22857
MA1203.1	Pdu22922.1	649	663	3.2e-06	TTCCGTATTTGGCAA	Pdu01484.1	IPR002885	Pentatricopeptide repeat	Pdu15170.1	O:0003677	O:0007049	O:0006355	O:0005634	O:0016021	O:0098542							Pdu05533.9	K22857
MA1203.1	Pdu19660.1	1273	1287	3.2e-06	TCCCAATATTGGAAA	Pdu01476.1	IPR004158	Protein of unknown function DUF247, plant	Pdu12156.1	O:0097602	O:0016567	O:0031146	O:0005737	O:0016021								Pdu05540.1	K16297
MA1203.1	Pdu23503.1	75	89	3.24e-06	AGCCAGATATGGCAA	Pdu01498.1	IPR000490	Glycoside hydrolase family 17	Pdu04866.1	O:0020037	O:0005506	O:0004497	O:0016705	O:0005739	O:0005634							Pdu05543.1	K20791
MA1203.1	Pdu11092.1	309	323	3.24e-06	TTCTGAAATTGGAAA	Pdu01498.1	IPR012946	X8 domain	Pdu06283.1	O:0048487	O:0007023	O:0007021	O:0005737									Pdu05547.1	K14005
MA1203.1	Pdu12608.1	1479	1493	3.24e-06	TGCCGAATAGGGAAA	Pdu01578.1	IPR023210	NADP-dependent oxidoreductase domain	Pdu15477.1	O:0009055	O:0016021											Pdu05554.1	K06184
MA1203.1	Pdu23631.1	1754	1768	3.24e-06	TTCTGAAATTGGAAA	Pdu01486.1	IPR002885	Pentatricopeptide repeat	Pdu12742.1	O:0030134	O:0005783	O:0016021	O:0016853	O:0005737								Pdu05559.1	K01537
MA1203.1	Pdu06052.1	56	70	3.27e-06	TTCCGAATTTGGTAA	Pdu01486.1	IPR002885	Pentatricopeptide repeat	Pdu21936.1	O:0043531	O:0016787	O:0006952	O:0007165									Pdu05562.1	K00006
MA1203.1	Pdu08718.1	507	521	3.27e-06	TTTCAAAATTGGCAA	Pdu01486.1	IPR002885	Pentatricopeptide repeat	Pdu03855.1	O:0004386												Pdu05571.1	K10880
MA1203.1	Pdu01578.1	829	843	3.27e-06	TTCCATAAATAGTAA	Pdu01486.1	IPR002885	Pentatricopeptide repeat	Pdu09037.1	O:0008233	O:0004197	O:0051603	O:0016021									Pdu05589.1	K08991
MA1203.1	Pdu02589.1	1746	1760	3.27e-06	ATCCTAAAAAGGAAA	Pdu01486.1	IPR002885	Pentatricopeptide repeat	Pdu05272.1	O:0003677	O:0009734	O:0006355	O:0005634									Pdu05607.2	K21989
MA1203.1	Pdu22477.1	292	306	3.27e-06	CGCCAAAAACGGCAA	Pdu01486.1	IPR002885	Pentatricopeptide repeat	Pdu14466.1	O:0016021	O:0000095	O:0009941	O:0005743									Pdu05613.1	K13146
MA1203.1	Pdu09114.1	693	707	3.27e-06	ATCCTAAAAAGGAAA	Pdu01486.1	IPR002885	Pentatricopeptide repeat	Pdu09623.1	O:0008289	O:0006869											Pdu05615.1	K17098
MA1203.1	Pdu10674.1	835	849	3.27e-06	TTCCAAAATGGGAAT	Pdu01466.1	IPR002562	3'-5' exonuclease domain	Pdu20925.1	O:0005524	O:0004672	O:0016021										Pdu05622.3	K03754
MA1203.1	Pdu23321.1	1477	1491	3.27e-06	ATCCTAAAAAGGAAA	Pdu01444.1	IPR002885	Pentatricopeptide repeat	Pdu08593.1	O:0016021	O:0016787											Pdu05622.5	K03754
MA1203.1	Pdu00973.1	1589	1603	3.27e-06	TTCCAAAATGGGAAT	Pdu01444.1	IPR002885	Pentatricopeptide repeat	Pdu17787.1	O:0042973	O:0005975											Pdu05639.1	K14492
MA1203.1	Pdu10202.1	1699	1713	3.27e-06	ATCCAAAATTGGAAG	Pdu01439.1	IPR022209	Pre-mRNA splicing factor	Pdu22342.1	O:0003677	O:0008134	O:0006355	O:0005829									Pdu05639.2	K14492
MA1203.1	Pdu02829.1	273	287	3.3e-06	TTTCAAAATTGGAAA	Pdu01439.1	IPR019339	CBF1-interacting co-repressor CIR, N-terminal domain	Pdu06609.1	O:0022857	O:0016021	O:0006281										Pdu05641.1	K14638
MA1203.1	Pdu06120.1	578	592	3.3e-06	AGCCCAAAAAGGAAA	Pdu01533.1	IPR013765	DNA recombination and repair protein RecA	Pdu02844.1	O:0005524	O:0106310	O:0106311	O:0045292									Pdu05641.4	K14638
MA1203.1	Pdu20210.1	903	917	3.3e-06	TTCCATAATTGGCTA	Pdu01469.1	IPR015878	S-adenosyl-L-homocysteine hydrolase, NAD binding domain	Pdu04261.1	O:0003714	O:0006281											Pdu05641.2	K14638
MA1203.1	Pdu00140.1	1226	1240	3.3e-06	AGCCAAATTAGGAAA	Pdu01469.1	IPR000043	Adenosylhomocysteinase-like	Pdu16209.1	O:0016491	O:0016021	O:0006865										Pdu05642.1	K14638
MA1203.1	Pdu14388.1	1333	1347	3.3e-06	TGCTAAAAGTGGCAA	Pdu01511.1	IPR000757	Glycoside hydrolase family 16	Pdu15765.1	O:0003677	O:0140223	O:0016251	O:0006352	O:0016251								Pdu05646.1	K01190
MA1203.1	Pdu00002.1	55	69	3.3e-06	TTTCAAAATTGGAAA	Pdu01511.1	IPR010713	Xyloglucan endo-transglycosylase, C-terminal	Pdu11446.1	O:0046872	O:0016021	O:0006334	O:0009555	O:0010026	O:0033186	O:0005634						Pdu05650.2	K03127
MA1203.1	Pdu15743.1	94	108	3.3e-06	TTTCAAAATTGGAAA	Pdu01525.1	IPR004158	Protein of unknown function DUF247, plant	Pdu17182.1	O:0000724	O:0031507	O:0048366	O:0009933	O:0008138	O:0006370	O:0005524	O:0003910	O:0006310				Pdu05653.1	K15032
MA1203.1	Pdu11051.1	113	127	3.3e-06	TTTCAAAATTGGAAA	Pdu01561.1	IPR002937	Amine oxidase	Pdu07908.1	O:0005484	O:0006888	O:0006890	O:0005737									Pdu05656.1	K15032
MA1203.1	Pdu13532.1	126	140	3.3e-06	TTTCAAAATTGGAAA	Pdu01479.1	IPR040911	Exostosin, GT47 domain	Pdu02559.1	O:0003735	O:0042254	O:0006412	O:0022625	O:0061712	O:0016021							Pdu05661.1	K15032
MA1203.1	Pdu19038.1	139	153	3.3e-06	TTTCAAAATTGGAAA	Pdu01505.1	IPR002100	Transcription factor, MADS-box	Pdu23948.1	O:0016021	O:0004477	O:0004488	O:0035999									Pdu05666.1	K19784
MA1203.1	Pdu15738.1	142	156	3.3e-06	TTTCAAAATTGGAAA	Pdu01551.1	IPR013103	Reverse transcriptase, RNA-dependent DNA polymerase	Pdu16171.1	O:0005634	O:0009299	O:0009416	O:0043161	O:0034657	O:0005634							Pdu05670.1	K19784
MA1203.1	Pdu19041.1	144	158	3.3e-06	TTTCAAAATTGGAAA	Pdu01418.1	IPR013216	Methyltransferase type 11	Pdu07297.1	O:0046872	O:0061630	O:0045721	O:0005737	O:0043161	O:0034657	O:0005634						Pdu05671.2	K20782
MA1203.1	Pdu20846.1	213	227	3.3e-06	AGCCCAAAAAGGAAA	Pdu01493.1	IPR001810	F-box domain	Pdu21046.1	O:0005524	O:0004674	O:0016021										Pdu05687.1	K07766
MA1203.1	Pdu15462.1	477	491	3.3e-06	TTCCAAAAATGGAGA	Pdu01500.1	IPR001611	Leucine-rich repeat	Pdu01548.1	O:0003700	O:0046983	O:0005634	O:0006355	O:0000307	O:0005737	O:0005634	O:0007049					Pdu05690.1	K16279
MA1203.1	Pdu15742.1	1201	1215	3.3e-06	TTTCAAAATTGGAAA	Pdu01500.1	IPR001611	Leucine-rich repeat	Pdu00230.1	O:0004842	O:0000079	O:0000307	O:0005737	O:0005634								Pdu05695.1	K14431
MA1203.1	Pdu13531.1	1216	1230	3.3e-06	TTTCAAAATTGGAAA	Pdu01500.1	IPR013210	Leucine-rich repeat-containing N-terminal, plant-type	Pdu08900.1	O:0016538	O:0051301	O:0044772	O:0000079									Pdu05695.3	K14431
MA1203.1	Pdu00189.1	1290	1304	3.3e-06	TCCCAATTATGGAAA	Pdu01500.1	IPR013210	Leucine-rich repeat-containing N-terminal, plant-type	Pdu12159.1	O:0005524	O:0004176	O:0016464	O:0004222	O:0005743	O:0062091							Pdu05696.1	K03950
MA1203.1	Pdu20212.1	1326	1340	3.3e-06	TTCCATAATTGGCTA	Pdu01500.1	IPR001245	Serine-threonine/tyrosine-protein kinase, catalytic domain	Pdu06286.1	O:0016021												Pdu05708.1	K09495
MA1203.1	Pdu04238.1	1914	1928	3.3e-06	AGCCCAAAAAGGAAA	Pdu01565.1	IPR003029	S1 domain	Pdu19511.1	O:0004725	O:0008138	O:0006470										Pdu05709.1	K08176
MA1203.1	Pdu07383.1	172	186	3.34e-06	TTCCATAATTGGATA	Pdu01419.1	IPR013216	Methyltransferase type 11	Pdu20035.1	O:0004842												Pdu05710.1	K11436
MA1203.1	Pdu17839.1	1190	1204	3.34e-06	TGCTAAAAAGGGCAA	Pdu01535.1	IPR002423	Chaperonin Cpn60/TCP-1 family	Pdu12745.1	O:0008289												Pdu05713.2	K22381
MA1203.1	Pdu09523.1	1983	1997	3.34e-06	TGCTAAAAGTGGAAA	Pdu01487.1	IPR008801	Rapid ALkalinization Factor	Pdu14162.1	O:0008864	O:0016742	O:0006189	O:0006730									Pdu05718.1	K12392
MA1203.1	Pdu06834.1	353	367	3.34e-06	ATCCAAATATGGCAG	Pdu01495.1	IPR001810	F-box domain	Pdu23356.1	O:0003755	O:0061077	O:0000413	O:0005737	O:0005634	O:0000981	O:0000978	O:0006357					Pdu05726.1	K03021
MA1203.1	Pdu01505.1	1555	1569	3.34e-06	TTCCAAATAGGGCAT	Pdu01495.1	IPR013187	F-box associated domain, type 3	Pdu20621.1	O:0003700	O:0046983	O:0000977	O:0045944									Pdu05726.2	K03021
MA1203.1	Pdu05214.1	1805	1819	3.34e-06	TTCCGAAAAAGGAAG	Pdu01577.1	IPR023210	NADP-dependent oxidoreductase domain	Pdu00537.1	O:0006364	O:0034388	O:0032040										Pdu05729.2	K14156
MA1203.1	Pdu15701.1	465	479	3.38e-06	ATCCATAATCGGAAA	Pdu01577.1	IPR023210	NADP-dependent oxidoreductase domain	Pdu19818.1	O:0005643												Pdu05729.3	K14156
MA1203.1	Pdu04467.1	525	539	3.38e-06	TTCCAAATAGGGAAT	Pdu01456.1	IPR003480	Transferase	Pdu02540.1	O:0016021												Pdu05743.1	K16732
MA1203.1	Pdu23831.1	560	574	3.38e-06	AACCATATATGGAAA	Pdu01437.1	-	-	Pdu18788.1	O:0004124	O:0006535											Pdu05759.1	K14972
MA1203.1	Pdu05032.1	900	914	3.38e-06	CTCCAAAAAAGGAAA	Pdu01509.1	IPR002213	UDP-glucuronosyl/UDP-glucosyltransferase	Pdu11734.1	O:0016021												Pdu05763.1	K12183
MA1203.1	Pdu00104.1	578	592	3.38e-06	TCCCCAAATTGGAAA	Pdu01548.1	IPR011598	Myc-type, basic helix-loop-helix (bHLH) domain	Pdu14469.1	O:0005524	O:0004831	O:0006418										Pdu05769.1	K03626
MA1203.1	Pdu18319.1	1507	1521	3.38e-06	CTCCAAAAAAGGAAA	Pdu01552.1	IPR013497	DNA topoisomerase, type IA, central	Pdu18500.1	O:0004190	O:0006629											Pdu05770.1	K15032
MA1203.1	Pdu14313.1	1736	1750	3.38e-06	AACTAAAAATGGAAA	Pdu01490.1	IPR000873	AMP-dependent synthetase/ligase	Pdu20928.1	O:0005886												Pdu05771.2	K23719
MA1203.1	Pdu01915.1	1932	1946	3.38e-06	TGCCAATAAAGGCAT	Pdu01481.1	IPR040911	Exostosin, GT47 domain	Pdu22345.1	O:0033566	O:0008274	O:0016021	O:0051415	O:0022626	O:0016746							Pdu05775.3	K13094
MA1203.1	Pdu21464.1	134	148	3.41e-06	TGCCAATAAAGGAAT	Pdu01481.1	IPR001128	Cytochrome P450	Pdu16472.1	O:0010200												Pdu05775.4	K13094
MA1203.1	Pdu22468.1	342	356	3.41e-06	TTCCATATTTGGTAA	Pdu01517.1	IPR013187	F-box associated domain, type 3	Pdu08615.1	O:0006807	O:0005634											Pdu05775.6	K13094
MA1203.1	Pdu19126.1	413	427	3.41e-06	TTTCAAATATGGAAA	Pdu01517.1	IPR001810	F-box domain	Pdu17809.1	O:0016021	O:0009536											Pdu05776.2	K10571
MA1203.1	Pdu10438.1	1245	1259	3.41e-06	TTTCAAATATGGAAA	Pdu01504.1	IPR002100	Transcription factor, MADS-box	Pdu07585.1	O:0015299	O:0006885	O:0012505	O:0016021									Pdu05776.4	K10571
MA1203.1	Pdu08174.1	1640	1654	3.41e-06	TTCCATATTTGGTAA	Pdu01589.1	IPR025724	GAG-pre-integrase domain	Pdu21334.1	O:0055085	O:0016021											Pdu05778.1	K09422
MA1203.1	Pdu05991.1	276	290	3.41e-06	TTCCATATTTGGTAA	Pdu01589.1	IPR013103	Reverse transcriptase, RNA-dependent DNA polymerase	Pdu19780.1	O:0046872												Pdu05781.1	K22644
MA1203.1	Pdu23533.1	804	818	3.41e-06	TTCTAAAATTGGTAA	Pdu01589.1	IPR001584	Integrase, catalytic core	Pdu18196.1	O:0005525	O:0003924	O:0005200	O:0000226									Pdu05793.1	K05909
MA1203.1	Pdu00511.1	970	984	3.41e-06	TTCCATATTTGGTAA	Pdu01467.1	IPR038729	Rad50/SbcC-type AAA domain	Pdu21920.1	O:0016758	O:0008194	O:0005975	O:0030259									Pdu05807.1	K15148
MA1203.1	Pdu08173.1	989	1003	3.41e-06	TTCCATATTTGGTAA	Pdu01515.1	IPR001810	F-box domain	Pdu07604.1	O:0008270												Pdu05810.1	K09495
MA1203.1	Pdu23579.1	1090	1104	3.41e-06	TTTCAAATATGGAAA	Pdu01515.1	IPR013187	F-box associated domain, type 3	Pdu06574.1	O:0090158	O:0061817	O:0005789	O:0016021	O:0006096	O:0005829							Pdu05827.1	K01184
MA1203.1	Pdu22467.1	1348	1362	3.41e-06	TTCCATATTTGGTAA	Pdu01465.1	IPR016040	NAD(P)-binding domain	Pdu02255.1	O:0020037	O:0005506	O:0004497	O:0016705									Pdu05843.1	K12400
MA1203.1	Pdu10035.1	1889	1903	3.41e-06	TTTCAAATATGGAAA	Pdu01489.1	IPR032867	DYW domain	Pdu23644.1	O:0046872	O:0016491	O:0009507	O:0009509									Pdu05844.1	K12400
MA1203.1	Pdu08289.1	871	885	3.44e-06	TCCCCAATATGGCAA	Pdu01489.1	IPR002885	Pentatricopeptide repeat	Pdu09328.1	O:0003676	O:0008270											Pdu05850.1	K01051
MA1203.1	Pdu18497.1	1073	1087	3.44e-06	TTCTATATATGGCAA	Pdu01489.1	IPR002885	Pentatricopeptide repeat	Pdu05009.1	O:0016021												Pdu05854.1	K14514
MA1203.1	Pdu01763.1	1407	1421	3.44e-06	TGCCAAAAAAAGAAT	Pdu01489.1	IPR002885	Pentatricopeptide repeat	Pdu01244.1	O:0004190	O:0016021	O:0005794	O:0016021									Pdu05855.1	K13412
MA1203.1	Pdu12328.1	1250	1264	3.47e-06	TTCCATAAAAGGAAG	Pdu01489.1	IPR002885	Pentatricopeptide repeat	Pdu10992.1	O:0019706	O:0018230	O:0006612	O:0005783									Pdu05865.1	K13116
MA1203.1	Pdu04883.1	418	432	3.47e-06	AGCCAAAATGGGCAA	Pdu01489.1	IPR002885	Pentatricopeptide repeat	Pdu17204.1	O:0016760	O:0016759	O:0046872	O:0071555									Pdu05867.1	K13116
MA1203.1	Pdu04882.1	1076	1090	3.47e-06	AGCCAAAATGGGCAA	Pdu01547.1	IPR001752	Kinesin motor domain	Pdu16174.1	O:0016788	O:0016301											Pdu05873.1	K02469
MA1203.1	Pdu13592.1	186	200	3.5e-06	TACCATAATTGGCAT	Pdu01549.1	IPR013497	DNA topoisomerase, type IA, central	Pdu22633.1	O:0016021	O:0016020	O:0005886										Pdu05888.1	K15032
MA1203.1	Pdu04746.1	132	146	3.52e-06	TACCATAATTGGAAT	Pdu01549.1	IPR006171	TOPRIM domain	Pdu04565.1	O:0046872	O:0016491	O:0051213	O:0009734	O:0005783	O:0016021	O:0005886	O:0055085					Pdu05888.2	K15032
MA1203.1	Pdu15079.1	1691	1705	3.52e-06	TTCAAAAAAAGGAAA	Pdu01508.1	IPR002213	UDP-glucuronosyl/UDP-glucosyltransferase	Pdu01830.1	O:0031146	O:0019005											Pdu05888.4	K15032
MA1203.1	Pdu20892.1	1203	1217	3.52e-06	TTCAAAAAAAGGAAA	Pdu01425.1	IPR013216	Methyltransferase type 11	Pdu16760.1	O:0008239	O:0008236	O:0006508	O:0004180									Pdu05889.1	K02469
MA1203.1	Pdu08453.1	1318	1332	3.52e-06	TTCAAAAAAAGGAAA	Pdu01446.1	IPR000157	Toll/interleukin-1 receptor homology (TIR) domain	Pdu19495.1	O:0010329	O:0010315	O:0010252	O:0009926									Pdu05894.1	K12190
MA1203.1	Pdu05647.1	1960	1974	3.52e-06	TTCAAAAAAAGGAAA	Pdu01451.1	IPR023342	APO domain	Pdu23052.1	O:0042254	O:0005730	O:0006633	O:0016020									Pdu05896.1	K10880
MA1203.1	Pdu04412.1	555	569	3.57e-06	TGCAAAAATTGGCAA	Pdu01451.1	IPR023342	APO domain	Pdu07319.1	O:0102336	O:0102337	O:0102338	O:0102756									Pdu05899.1	K03115
MA1203.1	Pdu20332.1	758	772	3.57e-06	ATCCATATTTGGCAA	Pdu01436.1	IPR002885	Pentatricopeptide repeat	Pdu06289.1	O:0008176	O:0009505	O:0016020										Pdu05902.1	K20069
MA1203.1	Pdu14631.1	1122	1136	3.57e-06	AACCGAAAAAGGAAA	Pdu01436.1	IPR002885	Pentatricopeptide repeat	Pdu20038.1	O:0015743	O:0016021	O:0009705										Pdu05905.1	K14802
MA1203.1	Pdu10104.1	1166	1180	3.57e-06	AGCCAAATGTGGAAA	Pdu01679.1	IPR019557	Aminotransferase-like, plant mobile domain	Pdu19514.1	O:0043531												Pdu05906.1	K20069
MA1203.1	Pdu10024.1	1212	1226	3.57e-06	ATCCATATTTGGCAA	Pdu01644.1	IPR002213	UDP-glucuronosyl/UDP-glucosyltransferase	Pdu18484.1	O:0000155	O:0009881	O:0042803	O:0009584									Pdu05936.1	K10880
MA1203.1	Pdu03721.1	1350	1364	3.57e-06	GCCCAAAAAAGGAAA	Pdu01657.1	-	-	Pdu14165.1	O:0015250	O:0016021	O:0015267	O:0031461									Pdu05943.1	K03094
MA1203.1	Pdu21808.1	1532	1546	3.57e-06	TGCCGTAAATAGCAA	Pdu01702.1	IPR007502	Helicase-associated domain	Pdu06308.1	O:0020037	O:0005506	O:0004497	O:0016705	O:0000028	O:0006412	O:0022627	O:0005840					Pdu05971.1	K14514
MA1203.1	Pdu08055.1	736	750	3.57e-06	AGCCAGAAAAGGCAA	Pdu01646.1	IPR016140	Bifunctional inhibitor/plant lipid transfer protein/seed storage helical domain	Pdu02543.1	O:0031625	O:0004842	O:0016567	O:0006511									Pdu06012.1	K17479
MA1203.1	Pdu07408.1	1316	1330	3.57e-06	TGCCAAAAAATGCAA	Pdu01746.1	IPR007527	Zinc finger, SWIM-type	Pdu18503.1	O:0003824												Pdu06013.4	K24242
MA1203.1	Pdu04238.1	1732	1746	3.57e-06	AACCGAAAAAGGAAA	Pdu01703.1	IPR021099	Plant organelle RNA recognition domain	Pdu11737.1	O:0048027	O:0070181	O:0003735	O:0000462	O:0016021								Pdu06013.1	K24242
MA1203.1	Pdu15888.1	1807	1821	3.57e-06	GCCCAAAAAAGGAAA	Pdu01739.1	IPR001245	Serine-threonine/tyrosine-protein kinase, catalytic domain	Pdu09629.1	O:0009903	O:0009637	O:0009904	O:0005829									Pdu06013.3	K24242
MA1203.1	Pdu11367.1	1986	2000	3.57e-06	AGCCAGAAAAGGCAA	Pdu01615.1	IPR001932	PPM-type phosphatase domain	Pdu08599.1	O:0016021												Pdu06036.1	K13412
MA1203.1	Pdu16241.1	240	254	3.6e-06	TGCAAAAATTGGAAA	Pdu01655.1	IPR032704	Protein Cms1	Pdu13154.1	O:0003676	O:0008270											Pdu06042.1	K06133
MA1203.1	Pdu15812.1	252	266	3.6e-06	TACCAAAAATGGATT	Pdu01745.1	IPR001012	UBX domain	Pdu08311.1	O:0005524	O:0016787	O:0003723	O:0003724	O:0005844								Pdu06056.1	K14486
MA1203.1	Pdu03951.1	1555	1569	3.6e-06	TGCCTAAATTGGAAT	Pdu01754.1	IPR003746	Protein of unknown function DUF167	Pdu22348.1	O:0016021	O:0006281	O:0006334	O:0005634									Pdu06057.1	K12818
MA1203.1	Pdu04938.1	1781	1795	3.6e-06	TACCAAAAATGGATT	Pdu01718.1	IPR000719	Protein kinase domain	Pdu17505.1	O:0005524	O:0004672	O:0016021										Pdu06063.1	K01597
MA1203.1	Pdu08087.1	146	160	3.6e-06	TACCAAAAATGGATT	Pdu01620.1	IPR032861	Xylanase inhibitor, N-terminal	Pdu07281.1	O:0003723	O:0000184	O:0005737	O:0035145	O:0005844								Pdu06068.2	K22074
MA1203.1	Pdu06843.1	641	655	3.6e-06	ATCTAAAATTGGAAA	Pdu01620.1	IPR032799	Xylanase inhibitor, C-terminal	Pdu21030.1	O:0005524	O:0008094	O:0003697	O:0006310									Pdu06085.1	K07213
MA1203.1	Pdu18537.1	691	705	3.6e-06	TGCCAAAAAATGAAA	Pdu01743.1	IPR007527	Zinc finger, SWIM-type	Pdu16475.1	O:0003677	O:0005634											Pdu06087.1	K08286
MA1203.1	Pdu20363.1	751	765	3.6e-06	TGCCAAAAAATGAAA	Pdu01743.1	IPR004332	Transposase, MuDR, plant	Pdu22934.1	O:0006464	O:0015031	O:0016021										Pdu06093.1	K02206
MA1203.1	Pdu12525.1	1336	1350	3.6e-06	AGCCAAAAACGGCAG	Pdu01743.1	IPR018289	MULE transposase domain	Pdu12143.1	O:0008324	O:0016021	O:0016020										Pdu06108.1	K03029
MA1203.1	Pdu16086.1	1898	1912	3.6e-06	ATCTAAAATTGGAAA	Pdu01758.1	IPR009294	Gamma-secretase subunit Aph-1	Pdu04853.1	O:0016021	O:0004674											Pdu06109.1	K03029
MA1203.1	Pdu12404.1	59	73	3.64e-06	AGCCAAAAAAGGGAA	Pdu01613.1	IPR013103	Reverse transcriptase, RNA-dependent DNA polymerase	Pdu19783.1	O:0015297	O:0042910	O:0016021										Pdu06145.1	K13680
MA1203.1	Pdu11699.1	626	640	3.64e-06	ATCCAAATTTGGTAA	Pdu01693.1	-	-	Pdu19229.1	O:0016021	O:0005524	O:0030553	O:0005216	O:0042644								Pdu06150.1	K18081
MA1203.1	Pdu15910.1	946	960	3.64e-06	TGTCAAAAACGGCAA	Pdu01682.1	IPR025314	Domain of unknown function DUF4219	Pdu18199.1	O:0016301	O:0016773	O:0009658	O:0042793									Pdu06155.1	K15901
MA1203.1	Pdu12403.1	968	982	3.64e-06	AGCCAAAAAAGGGAA	Pdu01607.1	IPR014905	HIRAN domain	Pdu20893.1	O:0016157	O:0005985											Pdu06160.1	K00051
MA1203.1	Pdu00358.1	1290	1304	3.64e-06	TTCCAAAAGAGGCAT	Pdu01652.1	IPR002885	Pentatricopeptide repeat	Pdu07607.1	O:0016021	O:0033617	O:0031305	O:0005746									Pdu06164.1	K20291
MA1203.1	Pdu13732.1	1878	1892	3.64e-06	ATCCAAATTTGGTAA	Pdu01652.1	IPR002885	Pentatricopeptide repeat	Pdu03842.1	O:0003755	O:0061077	O:0000413	O:0005737	O:0004185								Pdu06172.4	K14944
MA1203.1	Pdu17088.1	1898	1912	3.64e-06	ATCCAAATTTGGTAA	Pdu01652.1	IPR002885	Pentatricopeptide repeat	Pdu06577.1	O:0007275	O:0004185											Pdu06172.1	K14944
MA1203.1	Pdu12405.1	29	43	3.64e-06	AGCCAAAAAAGGGAA	Pdu01652.1	IPR002885	Pentatricopeptide repeat	Pdu09024.1	O:0000724	O:0031573	O:0044778	O:0033314	O:0016021	O:0004674							Pdu06172.3	K14944
MA1203.1	Pdu03705.1	739	753	3.64e-06	ATCCAAATTTGGTAA	Pdu01652.1	IPR002885	Pentatricopeptide repeat	Pdu23647.1	O:0016021	O:0003677	O:0006310	O:0006281	O:0016021	O:0035861							Pdu06226.1	K03094
MA1203.1	Pdu03584.1	998	1012	3.64e-06	AGCCAAAAAAGGGAA	Pdu01652.1	IPR002885	Pentatricopeptide repeat	Pdu08580.1	O:0016042	O:0016021											Pdu06227.1	K08991
MA1203.1	Pdu07004.1	1053	1067	3.64e-06	TTCTGAAAAAGGCAA	Pdu01652.1	IPR002885	Pentatricopeptide repeat	Pdu17774.1	O:0003700	O:0043565	O:0008356	O:0048366									Pdu06232.1	K03094
MA1203.1	Pdu02009.1	1379	1393	3.64e-06	TTCTGAAAAAGGCAA	Pdu01652.1	IPR002885	Pentatricopeptide repeat	Pdu19191.1	O:0022857	O:0016021	O:0009705										Pdu06234.1	K03094
MA1203.1	Pdu21731.1	535	549	3.67e-06	TCCCAAAAAAAGAAA	Pdu01652.1	IPR002885	Pentatricopeptide repeat	Pdu08013.1	O:0005524	O:0042626	O:0016021										Pdu06242.1	K10389
MA1203.1	Pdu10568.1	1384	1398	3.67e-06	TCCCAAAAAAAGAAA	Pdu01652.1	IPR002885	Pentatricopeptide repeat	Pdu01247.1	O:0016021	O:0005886	O:0051539										Pdu06247.1	K00799
MA1203.1	Pdu13986.1	1421	1435	3.67e-06	TCCCAAAAAAAGAAA	Pdu01652.1	IPR002885	Pentatricopeptide repeat	Pdu10995.1	O:0003677	O:0006355											Pdu06272.1	K15283
MA1203.1	Pdu21655.1	1514	1528	3.67e-06	TCCCAAAAAAAGAAA	Pdu01639.1	IPR002213	UDP-glucuronosyl/UDP-glucosyltransferase	Pdu22636.1	O:0016021	O:0006886	O:0005049	O:0006611									Pdu06275.1	K05387
MA1203.1	Pdu00764.1	1662	1676	3.67e-06	TCCCAAAAAAAGAAA	Pdu01638.1	IPR002213	UDP-glucuronosyl/UDP-glucosyltransferase	Pdu07015.1	O:0031267	O:0006606	O:0005829	O:0005635									Pdu06282.1	K05387
MA1203.1	Pdu09843.1	1864	1878	3.67e-06	TCCCAAAAAAAGAAA	Pdu01594.1	IPR025452	Domain of unknown function DUF4218	Pdu24053.1	O:0043565	O:0008270	O:0006355										Pdu06296.1	K00963
MA1203.1	Pdu08676.1	1942	1956	3.67e-06	TCCCAAAAAAAGAAA	Pdu01594.1	IPR025312	Domain of unknown function DUF4216	Pdu19498.1	O:0003677	O:0046983	O:0005634										Pdu06308.1	K04123
MA1203.1	Pdu05268.1	149	163	3.67e-06	TACCAAATATGGTAT	Pdu01594.1	IPR029480	Transposase-associated domain	Pdu16763.1	O:0005739	O:0005737	O:0005739										Pdu06309.1	K04123
MA1203.1	Pdu00881.1	151	165	3.67e-06	TCCCAAAAAAAGAAA	Pdu01594.1	IPR004242	Transposon, En/Spm-like	Pdu08906.1	O:0051213	O:0046872	O:0016491	O:0009686	O:0016021	O:0016709	O:0009707	O:0005783					Pdu06310.1	K19828
MA1203.1	Pdu08677.1	414	428	3.67e-06	TCCCAAAAAAAGAAA	Pdu01747.1	IPR013632	DNA recombination and repair protein Rad51-like, C-terminal	Pdu07876.1	O:0015297	O:0022857	O:0042910	O:0016021	O:0007205	O:0005886							Pdu06320.1	K04123
MA1203.1	Pdu15031.1	624	638	3.67e-06	TGCCATAAGAGGAAA	Pdu01728.1	IPR007271	Nucleotide-sugar transporter	Pdu03557.1	O:0052615	O:0020037	O:0005506	O:0010241									Pdu06323.1	K14500
MA1203.1	Pdu02158.1	1007	1021	3.67e-06	TCCCAAAAAAAGAAA	Pdu01631.1	IPR007133	RNA polymerase II associated factor Paf1	Pdu19517.1	O:0003677	O:0046872	O:0046983	O:0005634									Pdu06323.2	K14500
MA1203.1	Pdu05158.1	1300	1314	3.67e-06	TCCCAAAAAAAGAAA	Pdu01669.1	IPR002921	Fungal lipase-like domain	Pdu18487.1	O:0008270	O:0016021	O:0009809										Pdu06323.3	K14500
MA1203.1	Pdu21499.1	1628	1642	3.67e-06	TCCCAAAAAAAGAAA	Pdu01725.1	IPR024752	Myb/SANT-like domain	Pdu11433.1	O:0016021	O:0004819	O:0006425	O:0005829									Pdu06325.1	K14638
MA1203.1	Pdu01411.1	1630	1644	3.67e-06	TCCCAAAAAAAGAAA	Pdu01653.1	IPR038729	Rad50/SbcC-type AAA domain	Pdu05560.1	O:0003676	O:0015074	O:0004491	O:0008270									Pdu06325.2	K14638
MA1203.1	Pdu09904.1	1735	1749	3.67e-06	TTCCAAAAGAGGAAT	Pdu01663.1	IPR008778	Pirin, C-terminal domain	Pdu22044.1	O:0005524	O:0004818	O:0006424	O:0005737	O:0008270	O:0000398	O:0004386						Pdu06326.2	K09008
MA1203.1	Pdu12260.1	1874	1888	3.67e-06	TCCCAAAAAAAGAAA	Pdu01663.1	IPR003829	Pirin, N-terminal domain	Pdu18506.1	O:0008483	O:0008270	O:0003824	O:0016021									Pdu06327.1	K00948
MA1203.1	Pdu18203.1	197	211	3.7e-06	AACCATAAAAGGAAA	Pdu01676.1	IPR019716	Ribosomal protein L53, mitochondrial	Pdu05867.1	O:0005524	O:0016787	O:0003676	O:0003724									Pdu06328.1	K10752
MA1203.1	Pdu02304.1	301	315	3.7e-06	TGCTGAAATTGGCAA	Pdu01753.1	IPR005828	Major facilitator, sugar transporter-like	Pdu10422.1	O:0047262	O:0071555	O:0045489	O:0000139									Pdu06332.1	K10880
MA1203.1	Pdu10212.1	1770	1784	3.7e-06	TTCCATAAATAGCAT	Pdu01651.1	IPR027246	Eukaryotic porin/Tom40	Pdu17508.1	O:0030247	O:0016301											Pdu06334.1	K03066
MA1203.1	Pdu11058.1	1021	1035	3.7e-06	ATCCAAAAAAGGAAG	Pdu01704.1	IPR008560	Protein of unknown function DUF842, eukaryotic	Pdu13743.1	O:0016491												Pdu06339.2	K11752
MA1203.1	Pdu18201.1	1100	1114	3.7e-06	AACCATAAAAGGAAA	Pdu01662.1	IPR002213	UDP-glucuronosyl/UDP-glucosyltransferase	Pdu01535.1	O:0005524	O:0016887	O:0051082	O:0006457									Pdu06341.1	K11271
MA1203.1	Pdu02655.1	1682	1696	3.7e-06	TTCCGAATTTGGCAT	Pdu01724.1	IPR003653	Ulp1 protease family, C-terminal catalytic domain	Pdu10729.1	O:0004252	O:0045116	O:0000151										Pdu06346.1	K20477
MA1203.1	Pdu00775.1	1711	1725	3.7e-06	ATCCAAAAAAGGAAG	Pdu01611.1	-	-	Pdu12146.1	O:0097602	O:0031624	O:0032182	O:0051443	O:0005634								Pdu06348.1	K13800
MA1203.1	Pdu03940.1	40	54	3.74e-06	TTTCAAAAAAGGAAA	Pdu01611.1	IPR025724	GAG-pre-integrase domain	Pdu07303.1	O:0003676	O:0015074	O:0016021	O:0003964	O:0005634								Pdu06348.3	K13800
MA1203.1	Pdu10350.1	396	410	3.74e-06	AACCAAAAAAGGTAA	Pdu01611.1	IPR013103	Reverse transcriptase, RNA-dependent DNA polymerase	Pdu06273.1	O:0016021	O:0005634											Pdu06350.1	K00028
MA1203.1	Pdu21528.1	747	761	3.74e-06	ATCCGGAAATGGCAA	Pdu01611.1	IPR001584	Integrase, catalytic core	Pdu15467.1	O:0005509	O:0005634											Pdu06359.1	K07893
MA1203.1	Pdu14486.1	1790	1804	3.74e-06	AACCAAAAAAGGTAA	Pdu01650.1	-	-	Pdu20896.1	O:0009733												Pdu06372.1	K10663
MA1203.1	Pdu04012.1	1818	1832	3.74e-06	AACCAAAAAAGGTAA	Pdu01623.1	IPR024752	Myb/SANT-like domain	Pdu23343.1	O:0046872	O:0016021	O:0071013	O:0005685									Pdu06376.1	K03035
MA1203.1	Pdu10745.1	1886	1900	3.74e-06	TTCCATAAATAGAAT	Pdu01715.1	IPR007197	Radical SAM	Pdu05262.1	O:0000387	O:0005681	O:0003723	O:0000398									Pdu06376.2	K03035
MA1203.1	Pdu03625.1	1923	1937	3.74e-06	TAACAAAAATGGCAA	Pdu01715.1	IPR010722	Biotin and thiamin synthesis-associated domain	Pdu14456.1	O:0005524	O:0004672	O:0005886	O:0009742									Pdu06381.1	K02134
MA1203.1	Pdu23487.1	2	16	3.74e-06	AACCAAAAAAGGTAA	Pdu01674.1	-	-	Pdu09613.1	O:0004857	O:0043086											Pdu06385.1	K03260
MA1203.1	Pdu06425.1	248	262	3.74e-06	TGCCAAAAACGGTTA	Pdu01674.1	IPR006706	Extensin domain	Pdu20915.1	O:0004650	O:0005975	O:0005618										Pdu06389.2	K03115
MA1203.1	Pdu10744.1	343	357	3.74e-06	TTCCATAAATAGAAT	Pdu01708.1	IPR033464	CSN8/PSMD8/EIF3K	Pdu10691.1	O:0005198	O:0090114	O:0006606	O:0030127									Pdu06411.1	K01179
MA1203.1	Pdu16178.1	464	478	3.74e-06	TTTCAAAAAAGGAAA	Pdu01612.1	IPR013057	Amino acid transporter, transmembrane domain	Pdu19194.1	O:0005507	O:0016021	O:0005743										Pdu06418.1	K20092
MA1203.1	Pdu15215.1	904	918	3.74e-06	TTTCAAAAAAGGAAA	Pdu01734.1	IPR013695	Wall-associated receptor kinase	Pdu10998.1	O:0009658	O:0010027	O:0009507	O:0009570	O:0010044								Pdu06422.1	K10696
MA1203.1	Pdu15084.1	1237	1251	3.74e-06	AACCAAAATTGGCAT	Pdu01734.1	IPR025287	Wall-associated receptor kinase, galacturonan-binding domain	Pdu10710.1	O:0016021												Pdu06426.1	K15601
MA1203.1	Pdu03941.1	1359	1373	3.74e-06	TTTCAAAAAAGGAAA	Pdu01734.1	IPR000719	Protein kinase domain	Pdu22639.1	O:0016567	O:0016021	O:0003824										Pdu06427.1	K02965
MA1203.1	Pdu08274.1	1912	1926	3.74e-06	AACCAAAAAAGGTAA	Pdu01642.1	IPR002213	UDP-glucuronosyl/UDP-glucosyltransferase	Pdu07572.1	O:0016791	O:0004842											Pdu06430.2	K09503
MA1203.1	Pdu00426.1	1932	1946	3.74e-06	TTTCAAAAAAGGAAA	Pdu01648.1	IPR007369	Peptidase A22B, signal peptide peptidase	Pdu03253.1	O:0046872	O:0016491	O:0051213	O:0005737									Pdu06442.1	K06961
MA1203.1	Pdu07501.1	1944	1958	3.74e-06	TTTCAAAAAAGGAAA	Pdu01648.1	IPR003137	PA domain	Pdu16766.1	O:0016874	O:0003676	O:0004523	O:0046872									Pdu06454.2	K14782
MA1203.1	Pdu14156.1	1	15	3.77e-06	AACCAAAATTGGAAT	Pdu01755.1	IPR014038	Translation elongation factor EF1B, beta/delta subunit, guanine nucleotide exchange domain	Pdu21321.1	O:0003677	O:0046872											Pdu06454.1	K14782
MA1203.1	Pdu03113.1	327	341	3.77e-06	TAACAAAAATGGAAA	Pdu01683.1	IPR001584	Integrase, catalytic core	Pdu12447.1	O:0033612	O:0045168											Pdu06456.1	K05754
MA1203.1	Pdu02704.1	464	478	3.77e-06	TTCCGAAAATTGAAA	Pdu01683.1	IPR013103	Reverse transcriptase, RNA-dependent DNA polymerase	Pdu00239.1	O:0003676	O:0003723	O:0016021	O:0009793	O:1901001	O:0000122	O:0048481	O:0045944					Pdu06456.3	K05754
MA1203.1	Pdu03770.1	549	563	3.77e-06	TGCCAAAATGGGAAT	Pdu01683.1	IPR025724	GAG-pre-integrase domain	Pdu08909.1	O:0051213	O:0046872	O:0016491	O:0009793	O:1901001	O:0000122	O:0048481	O:0045944					Pdu06459.1	K03294
MA1203.1	Pdu03770.1	570	584	3.77e-06	TGCCAAAATGGGAAT	Pdu01677.1	IPR013809	ENTH domain	Pdu07879.1	O:0008839	O:0019877	O:0009089	O:0001102									Pdu06459.2	K03294
MA1203.1	Pdu14801.1	577	591	3.77e-06	TTCTATAAAAGGCAA	Pdu01712.1	IPR000889	Glutathione peroxidase	Pdu06561.1	O:0008289												Pdu06459.3	K03294
MA1203.1	Pdu12099.1	653	667	3.77e-06	TTCCAAAAATAGTAT	Pdu01673.1	IPR007305	Vesicle transport protein, Got1/SFT2-like	Pdu06007.1	O:0003676	O:0008270											Pdu06459.5	K03294
MA1203.1	Pdu11202.1	820	834	3.77e-06	TGCCAAAATGGGAAT	Pdu01710.1	IPR002885	Pentatricopeptide repeat	Pdu15755.1	O:0005524	O:1990939	O:0008017	O:0007018									Pdu06459.6	K03294
MA1203.1	Pdu09932.1	1367	1381	3.77e-06	TGTCAAAATTGGCAA	Pdu01710.1	IPR002885	Pentatricopeptide repeat	Pdu18202.1	O:0003735	O:0002181	O:0042273	O:0022625	O:0006412	O:0005840							Pdu06466.1	K01535
MA1203.1	Pdu14960.1	1552	1566	3.77e-06	AACCAAAATTGGAAT	Pdu01710.1	IPR002885	Pentatricopeptide repeat	Pdu11436.1	O:0016021												Pdu06468.1	K03363
MA1203.1	Pdu23131.1	1720	1734	3.77e-06	TTCCAAAAATAGTAT	Pdu01710.1	IPR002885	Pentatricopeptide repeat	Pdu09882.1	O:0005789	O:0016021											Pdu06470.1	K10666
MA1203.1	Pdu19075.1	1953	1967	3.77e-06	TTCCAAAAATAGTAT	Pdu01710.1	IPR002885	Pentatricopeptide repeat	Pdu23631.1	O:0003677	O:0003700	O:0005634	O:0016021	O:0016020	O:0004497							Pdu06475.1	K09286
MA1203.1	Pdu03114.1	167	181	3.77e-06	TAACAAAAATGGAAA	Pdu01710.1	IPR002885	Pentatricopeptide repeat	Pdu22047.1	O:0009584	O:0018298	O:0006355	O:0000155	O:0005634	O:0008483	O:0008233						Pdu06476.1	K09286
MA1203.1	Pdu19076.1	223	237	3.77e-06	TTCCAAAAATAGTAT	Pdu01710.1	IPR002885	Pentatricopeptide repeat	Pdu01231.1	O:0005524	O:0004672	O:0016021	O:0007166	O:0006468	O:0005886	O:0016021						Pdu06477.6	K12180
MA1203.1	Pdu14959.1	534	548	3.77e-06	AACCAAAATTGGAAT	Pdu01710.1	IPR002885	Pentatricopeptide repeat	Pdu10425.1	O:0003676	O:0015074	O:0008270	O:0004491									Pdu06477.7	K12180
MA1203.1	Pdu23132.1	1633	1647	3.77e-06	TTCCAAAAATAGTAT	Pdu01710.1	IPR002885	Pentatricopeptide repeat	Pdu09901.1	O:0005524	O:0030247	O:0004672	O:0004674									Pdu06492.1	K16818
MA1203.1	Pdu09023.1	1671	1685	3.77e-06	TAACAAAAATGGAAA	Pdu01710.1	IPR002885	Pentatricopeptide repeat	Pdu08317.1	O:0003676	O:0008270											Pdu06493.1	K16818
MA1203.1	Pdu10225.1	1947	1961	3.77e-06	TTCTATAAAAGGCAA	Pdu01710.1	IPR002885	Pentatricopeptide repeat	Pdu21036.1	O:0003723												Pdu06495.2	K14164
MA1203.1	Pdu15058.1	38	52	3.8e-06	TGCCAAAAATGGAGA	Pdu01710.1	IPR002885	Pentatricopeptide repeat	Pdu13746.1	O:0003682	O:0003886	O:0003677	O:0006325									Pdu06497.1	K10666
MA1203.1	Pdu05365.1	71	85	3.8e-06	TGTCAAAATTGGAAA	Pdu01710.1	IPR002885	Pentatricopeptide repeat	Pdu19482.1	O:0008234												Pdu06503.1	K12877
MA1203.1	Pdu13177.1	210	224	3.8e-06	TTCTATAAAAGGAAA	Pdu01733.1	IPR001810	F-box domain	Pdu15163.1	O:0016787												Pdu06505.1	K00344
MA1203.1	Pdu19923.1	325	339	3.8e-06	TGCCGAATATGGATA	Pdu01733.1	IPR013187	F-box associated domain, type 3	Pdu21622.1	O:0009507												Pdu06508.2	K23538
MA1203.1	Pdu04491.1	792	806	3.8e-06	TGTCAAAATTGGAAA	Pdu01714.1	IPR002300	Aminoacyl-tRNA synthetase, class Ia	Pdu04859.1	O:0006355												Pdu06508.3	K23538
MA1203.1	Pdu01332.1	1258	1272	3.8e-06	TTCTATAAAAGGAAA	Pdu01714.1	IPR002300	Aminoacyl-tRNA synthetase, class Ia	Pdu06276.1	O:0015276	O:0016021											Pdu06509.1	K00940
MA1203.1	Pdu17250.1	1279	1293	3.8e-06	TCCCCAAAAAGGAAA	Pdu01714.1	IPR013155	Methionyl/Valyl/Leucyl/Isoleucyl-tRNA synthetase, anticodon-binding	Pdu19789.1	O:0005524	O:0003677	O:0004386	O:0005681	O:0005634								Pdu06512.1	K17912
MA1203.1	Pdu19897.1	1298	1312	3.8e-06	TGTCAAAATTGGAAA	Pdu01632.1	IPR003653	Ulp1 protease family, C-terminal catalytic domain	Pdu20025.1	O:0000987	O:0000981	O:0046983	O:0045944	O:0006412	O:0005840	O:0016021						Pdu06519.2	K05605
MA1203.1	Pdu10740.1	1338	1352	3.8e-06	TGCCGAATATGGATA	Pdu01737.1	IPR035426	Gemin2/Brr1	Pdu18471.1	O:0004306	O:0006646	O:0031307	O:0016021	O:0009840								Pdu06533.1	K12604
MA1203.1	Pdu02505.1	1724	1738	3.8e-06	TCCCAAATTAGGAAA	Pdu01649.1	IPR005123	Oxoglutarate/iron-dependent dioxygenase	Pdu21929.1	O:0003676	O:0015074	O:0008270										Pdu06533.2	K12604
MA1203.1	Pdu16261.1	1018	1032	3.8e-06	TTCTATAAAAGGAAA	Pdu01619.1	IPR009915	NnrU domain	Pdu14152.1	O:0003723	O:0003735	O:0002181	O:0022625	O:0005886	O:0050664	O:0005509						Pdu06542.1	K20353
MA1203.1	Pdu02392.1	1333	1347	3.8e-06	ATCCGAAAATGGGAA	Pdu01711.1	IPR002885	Pentatricopeptide repeat	Pdu06862.1	O:0016874	O:0005634	O:0005886	O:0004672	O:0006355								Pdu06542.2	K20353
MA1203.1	Pdu19896.1	1337	1351	3.8e-06	TGTCAAAATTGGAAA	Pdu01711.1	IPR002885	Pentatricopeptide repeat	Pdu23346.1	O:0005524	O:0004674	O:0006468	O:0005737									Pdu06544.1	K07447
MA1203.1	Pdu14108.1	1366	1380	3.8e-06	TGCCGAATATGGATA	Pdu01711.1	IPR002885	Pentatricopeptide repeat	Pdu05265.1	O:0042273	O:0005730	O:0030687										Pdu06544.2	K07447
MA1203.1	Pdu14327.1	1373	1387	3.8e-06	TCCCAAATATGGGAA	Pdu01711.1	IPR002885	Pentatricopeptide repeat	Pdu02530.1	O:0000981	O:0043565	O:0005634	O:0045893									Pdu06556.1	K00981
MA1203.1	Pdu15812.1	570	584	3.83e-06	TTCCAAAATTGGATT	Pdu01711.1	IPR002885	Pentatricopeptide repeat	Pdu11724.1	O:0003824	O:0009536	O:0016021										Pdu06570.1	K02918
MA1203.1	Pdu18475.1	1239	1253	3.83e-06	TGCCGAAAAAGGAAG	Pdu01711.1	IPR002885	Pentatricopeptide repeat	Pdu10694.1	O:0016779	O:0009058	O:0045490	O:0005618	O:0016021	O:0004857							Pdu06579.1	K14488
MA1203.1	Pdu14589.1	1249	1263	3.83e-06	TGCTGAATATGGAAA	Pdu01764.1	IPR026992	Non-haem dioxygenase N-terminal domain	Pdu13141.1	O:0003729	O:0006396	O:0005737	O:0005634									Pdu06603.1	K20547
MA1203.1	Pdu08077.1	1355	1369	3.83e-06	TTCCAAAATTGGATT	Pdu01764.1	IPR005123	Oxoglutarate/iron-dependent dioxygenase	Pdu22335.1	O:0016747	O:1990918	O:0007129	O:0006886	O:0000326	O:0005802							Pdu06609.1	K14638
MA1203.1	Pdu22381.1	1590	1604	3.83e-06	TTCCAAAATTGGATT	Pdu01882.1	-	-	Pdu19197.1	O:0003676	O:0015074	O:0005524	O:0004672									Pdu06612.1	K00615
MA1203.1	Pdu21631.1	401	415	3.87e-06	TTCCCTAAATGGAAT	Pdu01763.1	IPR006941	Ribonuclease CAF1	Pdu16462.1	O:0003676	O:0015074	O:0016301	O:0008270	O:0007131								Pdu06613.1	K00800
MA1203.1	Pdu21722.1	636	650	3.87e-06	TTCCCTAAATGGAAT	Pdu01763.1	IPR006941	Ribonuclease CAF1	Pdu02837.1	O:0048235												Pdu06616.1	K10669
MA1203.1	Pdu10844.1	1871	1885	3.87e-06	TGTCAAATATGGCAA	Pdu01763.1	IPR006941	Ribonuclease CAF1	Pdu10713.1	O:0004842												Pdu06616.2	K10669
MA1203.1	Pdu23035.1	789	803	3.89e-06	TGTCAAATATGGAAA	Pdu01763.1	IPR006941	Ribonuclease CAF1	Pdu01839.1	O:0016021	O:0005319	O:0005543	O:0009706	O:0009507	O:0008198	O:0006880	O:0005737					Pdu06616.3	K10669
MA1203.1	Pdu19808.1	1171	1185	3.89e-06	TGCTAAAATTGGTAA	Pdu01863.1	IPR004332	Transposase, MuDR, plant	Pdu08605.1	O:0005634	O:0005634	O:0043565										Pdu06619.1	K02953
MA1203.1	Pdu11327.1	1382	1396	3.89e-06	TGCCAAAAAAGGGAT	Pdu01837.1	IPR018289	MULE transposase domain	Pdu04840.1	O:0000976	O:0008270	O:0007623	O:0006355									Pdu06623.1	K20028
MA1203.1	Pdu04033.1	1711	1725	3.89e-06	TTCCGAAAAGGGTAA	Pdu01898.1	IPR007770	Protein DMP	Pdu21324.1	O:0004128												Pdu06629.1	K14423
MA1203.1	Pdu23034.1	1723	1737	3.89e-06	TGTCAAATATGGAAA	Pdu01779.1	IPR018119	Strictosidine synthase, conserved region	Pdu00521.1	O:0003993	O:0046872	O:0006432	O:0009328	O:0005737								Pdu06639.1	K20368
MA1203.1	Pdu16791.1	1727	1741	3.89e-06	TGCCATATTTGGTAA	Pdu01794.1	IPR041118	Rx, N-terminal	Pdu21910.1	O:0016021												Pdu06642.1	K16732
MA1203.1	Pdu04407.1	1778	1792	3.89e-06	TGCCCTAAATGGTAA	Pdu01773.1	IPR003959	ATPase, AAA-type, core	Pdu11132.1	O:0004869	O:0016021											Pdu06645.1	K21994
MA1203.1	Pdu20038.1	116	130	3.93e-06	TACCATAAAAGGCAT	Pdu01773.1	IPR001487	Bromodomain	Pdu19802.1	O:0016021												Pdu06650.2	K10396
MA1203.1	Pdu13843.1	1011	1025	3.93e-06	TCCCAAATCTGGAAA	Pdu01773.1	IPR041569	AAA ATPase, AAA+ lid domain	Pdu20880.1	O:0005524	O:0008094	O:0003690	O:0000150	O:0032040	O:0042148	O:0000794	O:0000724					Pdu06659.2	K08850
MA1203.1	Pdu17372.1	1234	1248	3.93e-06	TGCTAAAAATGGATA	Pdu01823.1	IPR004827	Basic-leucine zipper domain	Pdu20326.1	O:0005634	O:0003677											Pdu06660.3	K13254
MA1203.1	Pdu14237.1	1255	1269	3.93e-06	TTCCAAATATGGATT	Pdu01865.1	IPR000195	Rab-GTPase-TBC domain	Pdu00828.1	O:0005249	O:0016021	O:0030126										Pdu06684.2	K15919
MA1203.1	Pdu06560.1	1271	1285	3.93e-06	TTCCAAAAATTGTAA	Pdu01821.1	-	-	Pdu18205.1	O:0017077	O:1990542	O:0016021	O:0031966									Pdu06685.1	K05282
MA1203.1	Pdu11666.1	1417	1431	3.93e-06	TTCTAAATATGGCAT	Pdu01767.1	IPR002867	IBR domain	Pdu11993.1	O:0016740	O:0016021	O:0030126										Pdu06686.3	K13648
MA1203.1	Pdu10987.1	1518	1532	3.93e-06	TTCCAAAAATTGTAA	Pdu01767.1	IPR002867	IBR domain	Pdu17175.1	O:0005524	O:0033862	O:0006221	O:0005737	O:1990542								Pdu06688.1	K09264
MA1203.1	Pdu06149.1	1707	1721	3.93e-06	TTCCAAATATGGATT	Pdu01811.1	IPR000905	Gcp-like domain	Pdu09885.1	O:0016491	O:0030126											Pdu06689.1	K00847
MA1203.1	Pdu20429.1	1837	1851	3.93e-06	TGCTATATATGGCAA	Pdu01808.1	IPR004330	FAR1 DNA binding domain	Pdu14440.1	O:0003779	O:0030042	O:0015629	O:0032468	O:0032472	O:0071421	O:0005794	O:0016021					Pdu06691.3	K13510
MA1203.1	Pdu10261.1	591	605	3.96e-06	GACCAAAATCGGAAA	Pdu01812.1	IPR001890	RNA-binding, CRM domain	Pdu23634.1	O:0046872	O:0016491	O:0051213										Pdu06697.1	K19323
MA1203.1	Pdu12307.1	701	715	3.96e-06	GACCAAAATCGGAAA	Pdu01816.1	IPR001750	NADH:quinone oxidoreductase/Mrp antiporter, membrane subunit	Pdu09904.1	O:0003677	O:0009734	O:0006355	O:0005634	O:0000139	O:0030117	O:0006888	O:0006891	O:0006890				Pdu06698.1	K03868
MA1203.1	Pdu13166.1	1053	1067	3.96e-06	GACCAAAATCGGAAA	Pdu01781.1	IPR007502	Helicase-associated domain	Pdu10428.1	O:0004017	O:0005524	O:0004127	O:0016787									Pdu06698.2	K03868
MA1203.1	Pdu18133.1	1173	1187	3.96e-06	ATCCAAAAATAGAAT	Pdu01781.1	IPR001650	Helicase, C-terminal	Pdu00790.1	O:0006952	O:0009607	O:0005576	O:0000463	O:0070545	O:0030687	O:0000466	O:0005654					Pdu06699.2	K08492
MA1203.1	Pdu13167.1	1437	1451	3.96e-06	GACCAAAATCGGAAA	Pdu01781.1	IPR011709	Domain of unknown function DUF1605	Pdu21039.1	O:0003729	O:0003743	O:0001731	O:0002188									Pdu06702.1	K03868
MA1203.1	Pdu23356.1	1614	1628	3.96e-06	TCCCAAAATGGGCAA	Pdu01834.1	IPR001580	Calreticulin/calnexin	Pdu16750.1	O:0006364	O:0005730	O:0016021	O:0043021	O:0000139	O:0030117	O:0006888	O:0006891	O:0006890				Pdu06703.3	K13335
MA1203.1	Pdu12306.1	1721	1735	3.96e-06	GACCAAAATCGGAAA	Pdu01834.1	IPR001580	Calreticulin/calnexin	Pdu12431.1	O:0005524	O:0042626	O:0016021										Pdu06705.1	K01551
MA1203.1	Pdu23356.1	1727	1741	3.96e-06	TCCCAAAATGGGCAA	Pdu01892.1	IPR000743	Glycoside hydrolase, family 28	Pdu23042.1	O:0005509												Pdu06713.1	K22736
MA1203.1	Pdu06158.1	211	225	3.98e-06	ATCTAAAAAAGGCAA	Pdu01789.1	IPR001245	Serine-threonine/tyrosine-protein kinase, catalytic domain	Pdu00223.1	O:0047918	O:0051287	O:0005886										Pdu06721.1	K15523
MA1203.1	Pdu00284.1	237	251	3.98e-06	TACCAAAAAAGGTAT	Pdu01813.1	IPR011611	Carbohydrate kinase PfkB	Pdu07309.1	O:0009535	O:0005484	O:0006886	O:0016021	O:0016888	O:0031625							Pdu06724.2	K12893
MA1203.1	Pdu11413.1	542	556	3.98e-06	TTACAAAATTGGAAA	Pdu01871.1	IPR022666	Ribosomal Proteins L2, RNA binding domain	Pdu03544.1	O:0005524	O:0004672	O:0016021	O:0006265	O:0005694								Pdu06724.3	K12893
MA1203.1	Pdu18936.1	990	1004	3.98e-06	ATCCAAAAAAGGATA	Pdu01871.1	IPR022669	Ribosomal protein L2, C-terminal	Pdu20028.1	O:0016788	O:0015031	O:0016192	O:0016020									Pdu06739.1	K09338
MA1203.1	Pdu00283.1	1620	1634	3.98e-06	TACCAAAAAAGGTAT	Pdu01868.1	IPR001680	WD40 repeat	Pdu18474.1	O:0005634												Pdu06757.1	K17362
MA1203.1	Pdu14494.1	1710	1724	3.98e-06	TGCTAAATATGGTAA	Pdu01868.1	IPR001680	WD40 repeat	Pdu14155.1	O:0016836	O:0002181	O:0015935										Pdu06757.2	K17362
MA1203.1	Pdu17540.1	1967	1981	3.98e-06	ATCTAAAAAAGGCAA	Pdu01868.1	IPR018983	U3 small nucleolar RNA-associated protein 15, C-terminal	Pdu06865.1	O:0016021	O:0005886	O:0005794										Pdu06770.1	K00028
MA1203.1	Pdu05245.1	53	67	4.01e-06	GACCAAAAATAGCAA	Pdu01846.1	IPR005202	Transcription factor GRAS	Pdu23349.1	O:0003735	O:0000028	O:0006412	O:0022627	O:0002181								Pdu06770.2	K00028
MA1203.1	Pdu23167.1	393	407	4.01e-06	ATCCATATAAGGAAA	Pdu01850.1	IPR022228	Protein of unknown function DUF3755	Pdu20614.1	O:0016021	O:0010104	O:0009723	O:0005783									Pdu06770.3	K00028
MA1203.1	Pdu20110.1	1137	1151	4.01e-06	TGCCAAAACAGGAAT	Pdu01822.1	IPR013539	Adenylosuccinate lyase PurB, C-terminal	Pdu22031.1	O:0007165	O:0043531	O:0016787	O:0006952									Pdu06771.1	K15095
MA1203.1	Pdu06317.1	1255	1269	4.01e-06	TGCAAAAAAAGGAAA	Pdu01822.1	IPR013539	Adenylosuccinate lyase PurB, C-terminal	Pdu02533.1	O:0003723	O:0006665	O:0046512	O:0005737	O:0043231	O:0016020							Pdu06772.1	K15095
MA1203.1	Pdu02655.1	1430	1444	4.01e-06	ATCTAAAAAAGGAAA	Pdu01822.1	IPR022761	Fumarate lyase, N-terminal	Pdu05268.1	O:0017050	O:0001727	O:0003951	O:0016310									Pdu06773.3	K15095
MA1203.1	Pdu05000.1	1533	1547	4.01e-06	TGCAAAAAAAGGAAA	Pdu01822.1	IPR022761	Fumarate lyase, N-terminal	Pdu09619.1	O:0004650	O:0005975	O:0005618										Pdu06778.3	K08657
MA1203.1	Pdu05244.1	1938	1952	4.01e-06	GACCAAAAATAGCAA	Pdu01861.1	IPR002885	Pentatricopeptide repeat	Pdu10697.1	O:0004222	O:0008270	O:0030574	O:0030198	O:0009651	O:0005634							Pdu06785.1	K12614
MA1203.1	Pdu14142.1	494	508	4.04e-06	GACCAAAAATAGAAA	Pdu01861.1	IPR002885	Pentatricopeptide repeat	Pdu08589.1	O:0005049	O:0031267	O:0000049	O:0009908									Pdu06788.1	K09377
MA1203.1	Pdu17956.1	1463	1477	4.04e-06	GACCAAAAATAGAAA	Pdu01861.1	IPR002885	Pentatricopeptide repeat	Pdu05854.1	O:0003700	O:0009873	O:0005634	O:0016021									Pdu06791.1	K15440
MA1203.1	Pdu07655.1	1479	1493	4.04e-06	GACCAAAAATAGAAA	Pdu01861.1	IPR002885	Pentatricopeptide repeat	Pdu16465.1	O:0043531	O:0016787	O:0007165	O:0006952									Pdu06797.1	K15440
MA1203.1	Pdu07087.1	1491	1505	4.04e-06	TACCAAAATCAGAAA	Pdu01861.1	IPR002885	Pentatricopeptide repeat	Pdu21020.1	O:0005524	O:0004674	O:0006897	O:0018105	O:0004674								Pdu06815.1	K14500
MA1203.1	Pdu01711.1	1500	1514	4.04e-06	TACCAAAATCAGAAA	Pdu01861.1	IPR002885	Pentatricopeptide repeat	Pdu22924.1	O:0003723												Pdu06828.1	K01177
MA1203.1	Pdu22663.1	1534	1548	4.04e-06	AGCCAAAATTGGATA	Pdu01806.1	IPR004330	FAR1 DNA binding domain	Pdu10716.1	O:0051377	O:0008484	O:0006506	O:0005789									Pdu06829.1	K01177
MA1203.1	Pdu15785.1	1865	1879	4.04e-06	ATCCGAAAAGGGCAA	Pdu01775.1	IPR000719	Protein kinase domain	Pdu07578.1	O:0005524	O:0004386	O:0016787	O:0003723									Pdu06841.1	K09872
MA1203.1	Pdu15893.1	1902	1916	4.04e-06	GACCAAAAATAGAAA	Pdu01769.1	IPR002088	Protein prenyltransferase, alpha subunit	Pdu00524.1	O:0045549	O:0046872	O:0010114	O:0009570									Pdu06848.1	K02607
MA1203.1	Pdu18874.1	360	374	4.07e-06	AGCCATATTTGGAAA	Pdu01769.1	IPR002088	Protein prenyltransferase, alpha subunit	Pdu20297.1	O:0030515	O:0030490	O:0034388	O:0032040									Pdu06857.2	K13034
MA1203.1	Pdu12965.1	507	521	4.07e-06	ATCCTAAAATGGTAA	Pdu01769.1	IPR002088	Protein prenyltransferase, alpha subunit	Pdu18189.1	O:0005507	O:0052716	O:0016491	O:0046274									Pdu06866.1	K08506
MA1203.1	Pdu10771.1	606	620	4.07e-06	ATCCAAAAATTGCAA	Pdu01769.1	IPR002088	Protein prenyltransferase, alpha subunit	Pdu15454.1	O:0017172	O:0046872											Pdu06871.1	K20476
MA1203.1	Pdu04421.1	896	910	4.07e-06	ATCCTAAAATGGTAA	Pdu01887.1	IPR005067	Fatty acid desaturase, type 2	Pdu19805.1	O:0016021												Pdu06871.2	K20476
MA1203.1	Pdu16738.1	957	971	4.07e-06	ATCCAAATTTGGAAT	Pdu01765.1	IPR026992	Non-haem dioxygenase N-terminal domain	Pdu20883.1	O:0046983	O:0005634	O:0000981	O:0000978									Pdu06874.3	K22047
MA1203.1	Pdu15826.1	1012	1026	4.07e-06	ATCCAAATTTGGAAT	Pdu01765.1	IPR005123	Oxoglutarate/iron-dependent dioxygenase	Pdu03832.1	O:0003700	O:0000976	O:0045893	O:0005634									Pdu06879.1	K20600
MA1203.1	Pdu20496.1	1161	1175	4.07e-06	TCCCAGAAAAGGAAA	Pdu01893.1	IPR034907	Nucleoside diphosphate kinase-like domain	Pdu06567.1	O:0008519	O:0016021	O:0005576										Pdu06882.1	K06013
MA1203.1	Pdu05159.1	1240	1254	4.07e-06	TCCCACAAATGGAAA	Pdu01897.1	IPR000726	Glycoside hydrolase, family 19, catalytic	Pdu09014.1	O:0005634												Pdu06895.1	K13425
MA1203.1	Pdu13080.1	1587	1601	4.07e-06	TTACAAATATGGAAA	Pdu01897.1	IPR000726	Glycoside hydrolase, family 19, catalytic	Pdu02248.1	O:0010088	O:0004674	O:0006468	O:0005886	O:0048544	O:0016021							Pdu06897.2	K00606
MA1203.1	Pdu04422.1	1607	1621	4.07e-06	ATCCTAAAATGGTAA	Pdu01858.1	IPR013210	Leucine-rich repeat-containing N-terminal, plant-type	Pdu11996.1	O:0005634	O:0030246	O:0102210	O:0005975	O:0016020	O:0005774	O:0015297						Pdu06916.1	K11714
MA1203.1	Pdu12151.1	1770	1784	4.07e-06	TTACAAATATGGAAA	Pdu01858.1	IPR001611	Leucine-rich repeat	Pdu18208.1	O:0004843	O:0016579	O:0005634										Pdu06932.1	K14566
MA1203.1	Pdu04955.1	21	35	4.1e-06	AGCCCAAAATGGTAA	Pdu01858.1	IPR001611	Leucine-rich repeat	Pdu17178.1	O:0005524	O:0030246	O:0106310	O:0106311	O:0000278	O:0030174	O:0005634	O:0007049					Pdu06933.1	K01183
MA1203.1	Pdu17582.1	236	250	4.1e-06	ATCCAAAAATTGAAA	Pdu01858.1	IPR001611	Leucine-rich repeat	Pdu09888.1	O:0015299	O:0022857	O:0042910	O:0016021									Pdu06934.1	K01183
MA1203.1	Pdu17840.1	408	422	4.1e-06	ATCCAAAAATTGAAA	Pdu01880.1	IPR001179	FKBP-type peptidyl-prolyl cis-trans isomerase domain	Pdu23637.1	O:0003677	O:0070182	O:0000076	O:0071163									Pdu06939.1	K00889
MA1203.1	Pdu14063.1	816	830	4.1e-06	AGCCCAAAATGGTAA	Pdu01766.1	IPR026992	Non-haem dioxygenase N-terminal domain	Pdu20902.1	O:0050660	O:0004499	O:0050661	O:0000278	O:0030174	O:0005634	O:0007049						Pdu06945.1	K09060
MA1203.1	Pdu13489.1	1231	1245	4.1e-06	AGCCCAAAATGGTAA	Pdu01766.1	IPR005123	Oxoglutarate/iron-dependent dioxygenase	Pdu02834.1	O:0003700	O:0043565	O:0006351	O:0003676	O:0004523								Pdu06948.1	K06689
MA1203.1	Pdu06472.1	1245	1259	4.1e-06	TGCTGAAAAAGGCAA	Pdu01839.1	IPR003399	Mce/MlaD	Pdu08570.1	O:0003723	O:0003729											Pdu06951.1	K15119
MA1203.1	Pdu09877.1	1307	1321	4.1e-06	AGCCCAAAATGGTAA	Pdu01797.1	IPR002182	NB-ARC	Pdu01237.1	O:0015035	O:0005737											Pdu06955.1	K16240
MA1203.1	Pdu09033.1	1307	1321	4.1e-06	TACCAATAATAGAAA	Pdu01797.1	IPR041118	Rx, N-terminal	Pdu09907.1	O:0004109	O:0006782	O:0009570	O:0005737									Pdu06955.2	K16240
MA1203.1	Pdu17343.1	1713	1727	4.1e-06	AGCCCAAAATGGTAA	Pdu01884.1	IPR007157	PspA/IM30	Pdu01823.1	O:0003700	O:0005634											Pdu06958.1	K14506
MA1203.1	Pdu17855.1	1715	1729	4.1e-06	TCCCAAAAAAGGGAA	Pdu01800.1	IPR013823	Ribosomal protein L7/L12, C-terminal	Pdu07005.1	O:0003677	O:0008270	O:0006355	O:0005634									Pdu06958.2	K14506
MA1203.1	Pdu12924.1	65	79	4.13e-06	TGCTGAAAAAGGAAA	Pdu01782.1	IPR019557	Aminotransferase-like, plant mobile domain	Pdu00793.1	O:0005524	O:0106310	O:0004674	O:0106311	O:0006334								Pdu06958.4	K14506
MA1203.1	Pdu12894.1	371	385	4.13e-06	TGCTGAAAAAGGAAA	Pdu01841.1	IPR001646	Pentapeptide repeat	Pdu16753.1	O:0003677	O:0046982	O:0000786	O:0005634									Pdu06962.1	K08237
MA1203.1	Pdu01541.1	672	686	4.13e-06	AACCAAAAAAGGCAT	Pdu01783.1	IPR008629	GUN4-like	Pdu15169.1	O:0000978	O:0007049	O:0006357	O:0005634									Pdu06963.1	K08237
MA1203.1	Pdu17505.1	933	947	4.13e-06	CTCCATAAATGGAAA	Pdu01842.1	IPR004264	Transposase, Tnp1/En/Spm-like	Pdu12434.1	O:0016554	O:0006397	O:0080156	O:0005739									Pdu06970.1	K14496
MA1203.1	Pdu19186.1	1643	1657	4.13e-06	GTCCAAAAACAGAAA	Pdu01972.1	IPR013918	Nucleotide exchange factor Fes1	Pdu21628.1	O:0003729	O:0030154	O:0007275										Pdu06971.1	K10523
MA1203.1	Pdu03016.1	1772	1786	4.13e-06	GTCCAAAAACAGAAA	Pdu01975.1	IPR005140	eRF1 domain 1/Pelota-like	Pdu03547.1	O:0005524	O:0004713	O:0005802										Pdu06989.1	K03255
MA1203.1	Pdu11798.1	2	16	4.16e-06	ATCCATAAAGGGCAA	Pdu01975.1	IPR005141	eRF1 domain 2	Pdu11423.1	O:0016787	O:0003824	O:0016021										Pdu07000.1	K04506
MA1203.1	Pdu13681.1	405	419	4.16e-06	TTCCAGAAATGGTAT	Pdu01975.1	IPR005142	eRF1 domain 3	Pdu09315.1	O:0008171	O:0032259	O:0046983										Pdu07001.1	K23720
MA1203.1	Pdu21157.1	621	635	4.16e-06	TTCCAGAAATGGTAT	Pdu01931.1	IPR002423	Chaperonin Cpn60/TCP-1 family	Pdu08285.1	O:0016491	O:0008667	O:0015031	O:0006890	O:0000209	O:0006511	O:0005737	O:0000151	O:0004842	O:0022904			Pdu07004.2	K15601
MA1203.1	Pdu05936.1	633	647	4.16e-06	GACCAAATTTGGAAA	Pdu01931.1	IPR002423	Chaperonin Cpn60/TCP-1 family	Pdu05550.1	O:0008374	O:0016021	O:0016746	O:0000209	O:0006511	O:0005737	O:0000151	O:0004842					Pdu07004.3	K15601
MA1203.1	Pdu04413.1	695	709	4.16e-06	TTCAGAAAATGGAAA	Pdu01929.1	IPR002423	Chaperonin Cpn60/TCP-1 family	Pdu22620.1	O:0046872	O:0031624	O:0061630	O:0032436									Pdu07004.5	K15601
MA1203.1	Pdu09419.1	847	861	4.16e-06	GACCCAAAATGGAAA	Pdu01929.1	IPR002423	Chaperonin Cpn60/TCP-1 family	Pdu16468.1	O:0005525	O:0003924	O:0006511	O:0005768	O:0017119	O:0016021	O:0016020						Pdu07009.1	K18423
MA1203.1	Pdu17256.1	896	910	4.16e-06	GACCCAAAATGGAAA	Pdu02048.1	IPR011598	Myc-type, basic helix-loop-helix (bHLH) domain	Pdu13733.1	O:0006888	O:0006886	O:0070973	O:0005789									Pdu07010.1	K14486
MA1203.1	Pdu08050.1	1093	1107	4.16e-06	CTCCAAAAATGGTAA	Pdu02019.1	IPR000738	WHEP-TRS domain	Pdu22927.1	O:0005509	O:0061630	O:0006896	O:0006623	O:0006511	O:0005768	O:0017119	O:0016021	O:0016020				Pdu07028.1	K00275
MA1203.1	Pdu00593.1	1256	1270	4.16e-06	AACCAAAAAAGGAAT	Pdu02019.1	IPR004154	Anticodon-binding	Pdu15150.1	O:0003735	O:0032543	O:0005762	O:0006412	O:0009060								Pdu07028.2	K00275
MA1203.1	Pdu03171.1	1956	1970	4.16e-06	GACCCAAAATGGAAA	Pdu02019.1	IPR002314	Aminoacyl-tRNA synthetase, class II (G/ P/ S/T)	Pdu07860.1	O:0050660	O:0046593	O:0016614										Pdu07029.1	K09422
MA1203.1	Pdu01507.1	1978	1992	4.16e-06	AGCCAAAAAAGGAAG	Pdu01988.1	-	-	Pdu04846.1	O:0004842	O:0061630	O:0045732	O:0043161	O:0006351	O:0005634							Pdu07035.1	K08867
MA1203.1	Pdu13544.1	1980	1994	4.16e-06	GACCCAAAATGGAAA	Pdu01990.1	IPR001594	Palmitoyltransferase, DHHC domain	Pdu00527.1	O:0009916	O:0046872	O:0102721	O:0016021	O:0009793	O:1904216	O:0009706	O:0031969	O:0009570				Pdu07035.2	K08867
MA1203.1	Pdu13081.1	1980	1994	4.16e-06	GACCCAAAATGGAAA	Pdu01932.1	IPR019557	Aminotransferase-like, plant mobile domain	Pdu06263.1	O:0003899	O:0008380	O:0006384	O:0005666									Pdu07035.3	K08867
MA1203.1	Pdu01072.1	28	42	4.19e-06	TACCAATTTTGGCAA	Pdu01986.1	IPR008480	Protein of unknown function DUF761, plant	Pdu20012.1	O:0005524	O:0016887	O:0051082	O:0006457	O:0005634								Pdu07037.1	K24345
MA1203.1	Pdu08662.1	251	265	4.19e-06	TGTCAAAAAAGGAAA	Pdu02005.1	IPR024766	Zinc finger, RING-H2-type	Pdu11692.1	O:0003676	O:0003723	O:0051321	O:0000398	O:0005634								Pdu07038.1	K12893
MA1203.1	Pdu07072.1	345	359	4.19e-06	GTCCAATATTGGCAA	Pdu02031.1	IPR041677	DNA2/NAM7 helicase, helicase domain	Pdu11138.1	O:0004842	O:0016874											Pdu07038.2	K12893
MA1203.1	Pdu09572.1	545	559	4.19e-06	TGCCAATAATGGTAT	Pdu02031.1	-	-	Pdu09584.1	O:0004045												Pdu07039.1	K01537
MA1203.1	Pdu11452.1	967	981	4.19e-06	TGTCAAAAAAGGAAA	Pdu02046.1	IPR011684	Protein Networked (NET), actin-binding (NAB) domain	Pdu20886.1	O:0046872	O:0035091	O:0008380	O:0016607									Pdu07042.1	K07904
MA1203.1	Pdu18975.1	1237	1251	4.19e-06	TACCAATTTTGGCAA	Pdu01960.1	IPR006652	Kelch repeat type 1	Pdu03835.1	O:0008083	O:0030154	O:0008283	O:0005576									Pdu07051.1	K09338
MA1203.1	Pdu11451.1	1260	1274	4.19e-06	TGTCAAAAAAGGAAA	Pdu01960.1	IPR006652	Kelch repeat type 1	Pdu11711.1	O:0016740	O:0006488	O:0005789	O:0016021	O:0031965	O:0043541							Pdu07052.1	K14488
MA1203.1	Pdu16453.1	130	144	4.23e-06	TGCTATAAAAGGCAA	Pdu02015.1	IPR001585	Transaldolase/Fructose-6-phosphate aldolase	Pdu08573.1	O:0006887	O:0015031	O:0000145										Pdu07061.1	K20028
MA1203.1	Pdu19484.1	518	532	4.23e-06	TACCAATTTTGGAAA	Pdu02047.1	IPR004274	FCP1 homology domain	Pdu17767.1	O:0009658	O:0009507											Pdu07061.2	K20028
MA1203.1	Pdu01134.1	618	632	4.23e-06	TCCCTAAAAAGGAAA	Pdu02047.1	IPR001357	BRCT domain	Pdu22322.1	O:0003735	O:0006412	O:0005840										Pdu07061.3	K20028
MA1203.1	Pdu01575.1	146	160	4.26e-06	TTCCTTAAATGGCAT	Pdu02024.1	IPR013989	Development/cell death domain	Pdu07008.1	O:0046983	O:0005634	O:0003677										Pdu07068.1	K20291
MA1203.1	Pdu03003.1	671	685	4.26e-06	TACCCAAAATAGAAA	Pdu02039.1	IPR009856	Light regulated Lir1	Pdu00796.1	O:0005525												Pdu07069.1	K00103
MA1203.1	Pdu05216.1	737	751	4.26e-06	TACCCAAAATAGAAA	Pdu02006.1	IPR000109	Proton-dependent oligopeptide transporter family	Pdu16756.1	O:0004185	O:0005576											Pdu07074.1	K02206
MA1203.1	Pdu11295.1	816	830	4.26e-06	TTCCGAAAGTGGCAT	Pdu01956.1	IPR004827	Basic-leucine zipper domain	Pdu19203.1	O:0003677	O:0006260											Pdu07081.1	K20178
MA1203.1	Pdu20734.1	1374	1388	4.26e-06	TTCCATATAAGGAAT	Pdu01957.1	IPR004963	Pectinacetylesterase/NOTUM	Pdu00229.1	O:0102336	O:0102337	O:0102338	O:0102756									Pdu07087.1	K14689
MA1203.1	Pdu20609.1	148	162	4.29e-06	TGCCAAAATTGGATT	Pdu01991.1	IPR003855	Potassium transporter	Pdu11426.1	O:0106306	O:0106307	O:0003723	O:0008420	O:0005681	O:0016021							Pdu07090.1	K13066
MA1203.1	Pdu20607.1	949	963	4.29e-06	TGCCAAAATTGGATT	Pdu02021.1	IPR019275	Protein of unknown function DUF2301	Pdu09872.1	O:0043295	O:0004364	O:0006749	O:0009636	O:0006635								Pdu07092.1	K13066
MA1203.1	Pdu22608.1	983	997	4.29e-06	TTCCTTAAATGGAAT	Pdu01983.1	IPR025322	Protein of unknown function DUF4228, plant	Pdu23621.1	O:0030628	O:0000386	O:0000398	O:0008380	O:0009718	O:0042304	O:0006808	O:0009416	O:0009744				Pdu07093.1	K13066
MA1203.1	Pdu12100.1	1436	1450	4.29e-06	TTCCAAATAAGGTAT	Pdu01964.1	IPR023410	14-3-3 domain	Pdu08288.1	O:0010307	O:0005524	O:0030234	O:0000287									Pdu07097.1	K24028
MA1203.1	Pdu14185.1	765	779	4.33e-06	TTCAAAAAATGGTAA	Pdu01967.1	IPR010765	Protein of unknown function DUF1350	Pdu14747.1	O:0015035	O:0005516											Pdu07098.1	K24028
MA1203.1	Pdu01957.1	891	905	4.33e-06	TGCCATATTTGGAAT	Pdu01952.1	IPR006939	SNF5/SMARCB1/INI1	Pdu16164.1	O:0042973	O:0005975	O:0046658	O:0016021									Pdu07100.1	K13066
MA1203.1	Pdu17533.1	1067	1081	4.33e-06	TTCCAATATTAGAAA	Pdu01952.1	IPR006939	SNF5/SMARCB1/INI1	Pdu22623.1	O:0016021												Pdu07103.1	K12133
MA1203.1	Pdu18384.1	1167	1181	4.33e-06	TTCCAATATTAGAAA	Pdu01911.1	IPR019557	Aminotransferase-like, plant mobile domain	Pdu24040.1	O:0003700	O:0000976	O:0045893	O:0005634									Pdu07106.1	K08269
MA1203.1	Pdu20233.1	1191	1205	4.33e-06	TCCCATAATCGGAAA	Pdu01925.1	IPR000048	IQ motif, EF-hand binding site	Pdu02539.1	O:0046872	O:0016021	O:0030134	O:0005783	O:0005793	O:0005794							Pdu07108.1	K01507
MA1203.1	Pdu00537.1	1290	1304	4.33e-06	AGCCAAAATCGGAAT	Pdu01925.1	IPR025064	Domain of unknown function DUF4005	Pdu10415.1	O:0003676	O:0008270	O:0015074	O:0016021	O:0097428	O:0009507	O:0005739	O:0005777					Pdu07110.1	K11592
MA1203.1	Pdu01886.1	1329	1343	4.33e-06	TTCAAAAAATGGTAA	Pdu02002.1	IPR004993	GH3 family	Pdu00191.1	O:0016021	O:0006888	O:0007030	O:0006886									Pdu07110.2	K11592
MA1203.1	Pdu12565.1	1396	1410	4.33e-06	TTCCAATATTAGAAA	Pdu01961.1	IPR001876	Zinc finger, RanBP2-type	Pdu15153.1	O:0051015	O:0046872	O:0051017	O:0015629									Pdu07112.1	K21848
MA1203.1	Pdu13641.1	1698	1712	4.33e-06	TGCTAAAATTGGAAT	Pdu01961.1	IPR022764	Peptidase S54, rhomboid domain	Pdu07863.1	O:0016491	O:0008270	O:0003939										Pdu07117.1	K23978
MA1203.1	Pdu20726.1	36	50	4.37e-06	TGCCATAAATTGAAA	Pdu01909.1	IPR020045	DNA polymerase I-like, H3TH domain	Pdu21612.1	O:0046872	O:0003729	O:0009793	O:0009570	O:0005739								Pdu07129.2	K06276
MA1203.1	Pdu23904.1	233	247	4.37e-06	TACCCAATTTGGCAA	Pdu01909.1	IPR020046	5'-3' exonuclease, alpha-helical arch, N-terminal	Pdu20582.1	O:0005524	O:0016887	O:0016787										Pdu07129.3	K06276
MA1203.1	Pdu03038.1	319	333	4.37e-06	TTCCAAAAATTGAAT	Pdu01917.1	IPR014912	Selenoprotein F/M domain	Pdu09280.1	O:0005524	O:0008094	O:0003677	O:0006281									Pdu07137.1	K00565
MA1203.1	Pdu08804.1	408	422	4.37e-06	TCCCAAAAGAGGAAA	Pdu02026.1	IPR019400	Peptidase C65, otubain	Pdu06266.1	O:0016829	O:0008652	O:0004794	O:0030170									Pdu07146.1	K01728
MA1203.1	Pdu20241.1	467	481	4.37e-06	TTACAAAAAAGGCAA	Pdu01918.1	IPR031968	VASt domain	Pdu21919.1	O:0016021	O:0016401	O:0033540	O:0055088	O:0001676	O:0000038							Pdu07152.3	K12885
MA1203.1	Pdu05424.1	497	511	4.37e-06	TGCCCAAAATGGTAT	Pdu01992.1	IPR003855	Potassium transporter	Pdu11695.1	O:0003676	O:0008270											Pdu07152.5	K12885
MA1203.1	Pdu14468.1	558	572	4.37e-06	TTCCCAAAACAGAAA	Pdu02009.1	IPR004332	Transposase, MuDR, plant	Pdu20889.1	O:0046872	O:0031624	O:0061630	O:0032436									Pdu07152.6	K12885
MA1203.1	Pdu20725.1	632	646	4.37e-06	TGCCATAAATTGAAA	Pdu01985.1	IPR033762	MCM OB domain	Pdu14142.1	O:0003997	O:0071949	O:0005504	O:0050660									Pdu07152.7	K12885
MA1203.1	Pdu04846.1	727	741	4.37e-06	TGCCATAAATTGAAA	Pdu01985.1	IPR001208	MCM domain	Pdu06852.1	O:0016021												Pdu07152.8	K12885
MA1203.1	Pdu18913.1	978	992	4.37e-06	TGCCATAAATTGAAA	Pdu01985.1	IPR041562	MCM, AAA-lid domain	Pdu20601.1	O:0016021												Pdu07159.1	K05605
MA1203.1	Pdu08803.1	1053	1067	4.37e-06	TCCCAAAAGAGGAAA	Pdu01998.1	IPR000086	NUDIX hydrolase domain	Pdu17463.1	O:0016301												Pdu07171.1	K10396
MA1203.1	Pdu10927.1	1295	1309	4.37e-06	TGCCATAAATTGAAA	Pdu01996.1	IPR003613	U box domain	Pdu02520.1	O:0016021												Pdu07179.2	K20029
MA1203.1	Pdu13793.1	1360	1374	4.37e-06	TTCCCAAAACAGAAA	Pdu01926.1	IPR000504	RNA recognition motif domain	Pdu14449.1	O:0004602	O:0004601	O:0006979	O:0005829	O:0010091								Pdu07182.1	K17943
MA1203.1	Pdu20342.1	1692	1706	4.37e-06	TTCCCAAAACAGAAA	Pdu02034.1	-	-	Pdu11714.1	O:0004373	O:0019252	O:0009507	O:0009501									Pdu07182.2	K17943
MA1203.1	Pdu02678.1	1698	1712	4.37e-06	TGCCATAAATTGAAA	Pdu01980.1	IPR000757	Glycoside hydrolase family 16	Pdu10684.1	O:0005524	O:0042626	O:0016021	O:0055085									Pdu07182.3	K17943
MA1203.1	Pdu07054.1	1739	1753	4.37e-06	TTACAAAAAAGGCAA	Pdu01980.1	IPR010713	Xyloglucan endo-transglycosylase, C-terminal	Pdu00492.1	O:0009567	O:0048364											Pdu07191.1	K01551
MA1203.1	Pdu07147.1	1876	1890	4.37e-06	TTCCAAAAATTGAAT	Pdu02057.1	IPR011205	Uncharacterised conserved protein UCP015417, vWA	Pdu16452.1	O:0003677	O:0046982	O:0006342	O:0000786	O:0016021	O:0005524							Pdu07191.2	K01551
MA1203.1	Pdu09842.1	1924	1938	4.37e-06	TTCCCAAAACAGAAA	Pdu02033.1	IPR003105	SRA-YDG	Pdu22911.1	O:0010468												Pdu07194.1	K17808
MA1203.1	Pdu04517.1	143	157	4.41e-06	TTACAAAAAAGGAAA	Pdu02033.1	IPR007728	Pre-SET domain	Pdu00799.1	O:0016301	O:0016021											Pdu07196.1	K22883
MA1203.1	Pdu11013.1	493	507	4.41e-06	TGCCAAAAATTGTAA	Pdu02033.1	IPR001214	SET domain	Pdu03246.1	O:0004869												Pdu07202.1	K10775
MA1203.1	Pdu20332.1	759	773	4.41e-06	TGCCAAATATGGATT	Pdu02041.1	IPR001048	Aspartate/glutamate/uridylate kinase	Pdu00511.1	O:0060320	O:0005576											Pdu07218.1	K12613
MA1203.1	Pdu22223.1	1113	1127	4.41e-06	GTCCCAAATTGGAAA	Pdu02020.1	IPR003105	SRA-YDG	Pdu16759.1	O:0016567	O:0032543	O:0005739										Pdu07218.2	K12613
MA1203.1	Pdu11014.1	1400	1414	4.41e-06	TGCCAAAAATTGTAA	Pdu02020.1	IPR018957	Zinc finger, C3HC4 RING-type	Pdu21900.1	O:0006629	O:0019878	O:0005737	O:0016021									Pdu07219.2	K09872
MA1203.1	Pdu21368.1	1454	1468	4.41e-06	TTACAAAAAAGGAAA	Pdu02020.1	IPR027370	RING-type zinc-finger, LisH dimerisation motif	Pdu20870.1	O:0047131	O:0047130	O:0004753	O:0033512	O:0004753	O:0033512	O:0019878	O:0005737					Pdu07225.1	K01736
MA1203.1	Pdu06574.1	1503	1517	4.41e-06	TTACAAAAAAGGAAA	Pdu01913.1	IPR007146	Sas10/Utp3/C1D	Pdu20316.1	O:0016021												Pdu07226.1	K13950
MA1203.1	Pdu15638.1	1661	1675	4.41e-06	GTCCCAAATTGGAAA	Pdu01913.1	IPR018972	Sas10 C-terminal domain	Pdu11429.1	O:0032922	O:2001011	O:1901672	O:1902066	O:0006562	O:0016592							Pdu07228.1	K12872
MA1203.1	Pdu07466.1	1752	1766	4.41e-06	TTACAAAAAAGGAAA	Pdu01963.1	IPR005484	Ribosomal protein L18	Pdu09875.1	O:0007142	O:0010104	O:2000022	O:0048586	O:0006355	O:0006970							Pdu07230.1	K06688
MA1203.1	Pdu01073.1	1811	1825	4.41e-06	TTACAAAAAAGGAAA	Pdu02042.1	IPR032867	DYW domain	Pdu10399.1	O:0071949	O:0004657	O:0010133	O:0005739									Pdu07241.1	K03139
MA1203.1	Pdu17237.1	139	153	4.44e-06	TTCCAATTATAGAAA	Pdu02042.1	IPR002885	Pentatricopeptide repeat	Pdu23624.1	O:0016573	O:0000123	O:0043968	O:0044154	O:0005730								Pdu07244.1	K01051
MA1203.1	Pdu03340.1	697	711	4.44e-06	TCCCATAAATAGAAA	Pdu02042.1	IPR002885	Pentatricopeptide repeat	Pdu05556.1	O:0003700	O:0043972	O:0043983	O:0043981	O:0043982	O:0070776							Pdu07260.1	K02138
MA1203.1	Pdu12566.1	1235	1249	4.44e-06	TTCCGAAAATGGTTA	Pdu02042.1	IPR002885	Pentatricopeptide repeat	Pdu10111.1	O:0003677	O:0046872	O:0003729										Pdu07264.1	K23387
MA1203.1	Pdu21524.1	1843	1857	4.44e-06	TTCCAATTATAGAAA	Pdu02042.1	IPR002885	Pentatricopeptide repeat	Pdu16167.1	O:0030943	O:0008320	O:0045039	O:0016021	O:0005739	O:0006862	O:0055085						Pdu07275.1	K14638
MA1203.1	Pdu01213.1	25	39	4.47e-06	TGACAAAATTGGAAA	Pdu02042.1	IPR002885	Pentatricopeptide repeat	Pdu24043.1	O:0051724	O:0035352	O:0031969	O:0016021	O:0006468	O:0050790	O:0005737	O:0031588	O:0005634				Pdu07277.1	K14638
MA1203.1	Pdu14586.1	647	661	4.47e-06	ATCCAAATAAGGCAT	Pdu02042.1	IPR002885	Pentatricopeptide repeat	Pdu01224.1	O:0016208	O:0019901	O:0019887	O:0042149									Pdu07278.1	K14638
MA1203.1	Pdu09343.1	743	757	4.47e-06	TCCCAAATACGGTAA	Pdu02042.1	IPR002885	Pentatricopeptide repeat	Pdu10418.1	O:0080143	O:0016021	O:0006468	O:0050790	O:0005737	O:0031588	O:0005634						Pdu07285.1	K01254
MA1203.1	Pdu13339.1	766	780	4.47e-06	TCCCAAATACGGTAA	Pdu02042.1	IPR002885	Pentatricopeptide repeat	Pdu00194.1	O:0005524	O:0004674	O:0018105	O:0018107									Pdu07286.1	K00939
MA1203.1	Pdu00652.1	832	846	4.47e-06	AGCTAAAAAAGGCAA	Pdu02042.1	IPR002885	Pentatricopeptide repeat	Pdu08864.1	O:0005524	O:0016887	O:0005829	O:0005634	O:0000785	O:0005634							Pdu07291.1	K00995
MA1203.1	Pdu16262.1	986	1000	4.47e-06	GACCAGAAATGGAAA	Pdu01930.1	IPR013632	DNA recombination and repair protein Rad51-like, C-terminal	Pdu21029.1	O:0003682	O:0042393	O:0006334	O:0016444	O:0016444	O:0000785							Pdu07297.1	K18624
MA1203.1	Pdu23731.1	1162	1176	4.47e-06	ATCCATAAATGGAAG	Pdu01928.1	IPR013632	DNA recombination and repair protein Rad51-like, C-terminal	Pdu16740.1	O:0046872	O:0004784											Pdu07297.2	K18624
MA1203.1	Pdu08678.1	1177	1191	4.47e-06	AGCCAAAAAAGGATA	Pdu02017.1	IPR001251	CRAL-TRIO lipid binding domain	Pdu12421.1	O:0046872	O:0106306	O:0106307	O:0005802									Pdu07304.1	K05391
MA1203.1	Pdu04227.1	1175	1189	4.47e-06	TCCCAAATACGGTAA	Pdu01989.1	IPR000504	RNA recognition motif domain	Pdu09283.1	O:0008970	O:0016042											Pdu07305.1	K19199
MA1203.1	Pdu05589.1	1292	1306	4.47e-06	TCCCAAATACGGTAA	Pdu02050.1	IPR002182	NB-ARC	Pdu23339.1	O:0004812	O:0005524	O:0006418	O:0009507									Pdu07311.1	K12843
MA1203.1	Pdu04828.1	1826	1840	4.47e-06	TGACAAAATTGGAAA	Pdu02050.1	IPR041118	Rx, N-terminal	Pdu10380.1	O:0016787	O:0016021											Pdu07318.1	K15397
MA1203.1	Pdu20024.1	1841	1855	4.47e-06	TGACAAAATTGGAAA	Pdu02065.1	IPR001611	Leucine-rich repeat	Pdu08272.1	O:0005267	O:0016021	O:0019346	O:0005737	O:0003824	O:0016829							Pdu07319.1	K15397
MA1203.1	Pdu04768.1	1856	1870	4.47e-06	TGACAAAATTGGAAA	Pdu02065.1	IPR010402	CCT domain	Pdu14731.1	O:0016846	O:0004123	O:0030170	O:0019343	O:0005829	O:0005634	O:1990904	O:0005737					Pdu07321.1	K01728
MA1203.1	Pdu04766.1	1928	1942	4.47e-06	TGACAAAATTGGAAA	Pdu02065.1	IPR000315	B-box-type zinc finger	Pdu17466.1	O:0016021	O:0022857											Pdu07322.1	K07195
MA1203.1	Pdu07008.1	771	785	4.5e-06	GACCAAAATAGGAAA	Pdu02065.1	IPR013210	Leucine-rich repeat-containing N-terminal, plant-type	Pdu23925.1	O:0005524	O:0042626	O:0016021	O:0055085									Pdu07343.1	K02893
MA1203.1	Pdu10758.1	1551	1565	4.5e-06	AGCTAAAAAAGGAAA	Pdu01905.1	-	-	Pdu02523.1	O:0016021												Pdu07344.3	K02717
MA1203.1	Pdu18389.1	49	63	4.54e-06	AGCCTTAAATGGAAA	Pdu01974.1	IPR002913	START domain	Pdu11717.1	O:0005524	O:0004672	O:0016021	O:0004674									Pdu07345.1	K05658
MA1203.1	Pdu18777.1	325	339	4.54e-06	AGCCGAAAAGGGCAA	Pdu01987.1	IPR000008	C2 domain	Pdu10687.1	O:0003714	O:0005634											Pdu07345.2	K05658
MA1203.1	Pdu10969.1	907	921	4.54e-06	TCCCAAAATTGGATA	Pdu02062.1	IPR006629	LPS-induced tumour necrosis factor alpha factor	Pdu08579.1	O:0004175	O:0010499	O:0043161	O:0005737									Pdu07352.2	K05765
MA1203.1	Pdu07219.1	136	150	4.57e-06	TACCAGAAATAGAAA	Pdu02022.1	IPR027806	Harbinger transposase-derived nuclease domain	Pdu13134.1	O:0005524	O:0042626	O:0016021										Pdu07375.5	K08678
MA1203.1	Pdu20601.1	179	193	4.57e-06	TCCCATATTTGGAAA	Pdu02044.1	IPR001563	Peptidase S10, serine carboxypeptidase	Pdu01525.1	O:0016021												Pdu07377.2	K10575
MA1203.1	Pdu05800.1	899	913	4.57e-06	TCCTAAAATTGGAAA	Pdu01984.1	IPR001580	Calreticulin/calnexin	Pdu16455.1	O:0003677	O:0046982	O:0000786	O:0005634	O:0016021	O:0004222							Pdu07377.3	K10575
MA1203.1	Pdu20009.1	901	915	4.57e-06	TCCTAAAATTGGAAA	Pdu01915.1	IPR013979	Translation initiation factor, beta propellor-like domain	Pdu13720.1	O:0003677	O:0008270	O:0006310	O:0006281	O:0000312	O:0015935							Pdu07380.1	K11713
MA1203.1	Pdu04192.1	945	959	4.57e-06	TTCCCATTATGGAAA	Pdu01973.1	-	-	Pdu12690.1	O:0020037	O:0005506	O:0004497	O:0016705									Pdu07392.1	K03283
MA1203.1	Pdu13493.1	1193	1207	4.57e-06	AGCCTAAAATGGTAA	Pdu02130.1	IPR004274	FCP1 homology domain	Pdu12136.1	O:0003735	O:0006412	O:0005840	O:0003723									Pdu07394.1	K10258
MA1203.1	Pdu20008.1	1462	1476	4.57e-06	TCCTAAAATTGGAAA	Pdu02113.1	IPR001810	F-box domain	Pdu19776.1	O:0005524	O:0004385	O:0005829										Pdu07395.1	K10355
MA1203.1	Pdu10381.1	1618	1632	4.57e-06	ACCCAAAATCGGAAA	Pdu02162.1	IPR020683	Ankyrin repeat-containing domain	Pdu03249.1	O:0004842	O:0005737	O:0005634	O:0000387	O:0097352	O:0071712	O:0051228	O:0030970	O:0030433				Pdu07404.1	K10733
MA1203.1	Pdu10188.1	1879	1893	4.57e-06	TGACAAATATGGAAA	Pdu02162.1	IPR020683	Ankyrin repeat-containing domain	Pdu19209.1	O:0003677	O:0006355											Pdu07408.1	K06941
MA1203.1	Pdu07467.1	1929	1943	4.57e-06	AGCCCAAAATGGAAT	Pdu02162.1	IPR020683	Ankyrin repeat-containing domain	Pdu12997.1	O:0005524	O:0016887	O:0016787	O:0031593	O:0051301								Pdu07409.1	K12900
MA1203.1	Pdu20791.1	125	139	4.61e-06	AGCCAAAAATTGAAA	Pdu02162.1	IPR002110	Ankyrin repeat	Pdu15444.1	O:0008233	O:0006465	O:0016021										Pdu07418.1	K11672
MA1203.1	Pdu13426.1	140	154	4.61e-06	TCCCAAATATGGCTA	Pdu02207.1	IPR001128	Cytochrome P450	Pdu21903.1	O:0016021	O:0008270											Pdu07430.1	K13945
MA1203.1	Pdu08605.1	387	401	4.61e-06	TACCAAAATAAGAAA	Pdu02144.1	IPR009542	Signal peptidase complex subunit Spc1/SPCS1	Pdu20873.1	O:0005634												Pdu07437.2	K14497
MA1203.1	Pdu02910.1	706	720	4.61e-06	CTCCAAAAATGGCAT	Pdu02072.1	IPR001753	Enoyl-CoA hydratase/isomerase	Pdu20319.1	O:0004842	O:0036297	O:0005634										Pdu07440.1	K10523
MA1203.1	Pdu13294.1	694	708	4.61e-06	CTCCAAAAATGGCAT	Pdu02205.1	IPR005202	Transcription factor GRAS	Pdu18765.1	O:0005789	O:0016021											Pdu07444.1	K00966
MA1203.1	Pdu01202.1	738	752	4.61e-06	TTCCAAAAATAGCCA	Pdu02145.1	IPR010914	RsgA GTPase domain	Pdu22290.1	O:0003700	O:0046983	O:0000977	O:0045944	O:0006355								Pdu07444.2	K00966
MA1203.1	Pdu11115.1	986	1000	4.61e-06	GGCCAAAAACAGCAA	Pdu02075.1	IPR004140	Exocyst complex component Exo70	Pdu02238.1	O:0003723												Pdu07447.2	K12657
MA1203.1	Pdu22281.1	975	989	4.61e-06	CTCCAAAAATGGCAT	Pdu02133.1	IPR002495	Glycosyl transferase, family 8	Pdu23627.1	O:0005315	O:0015293	O:0006817	O:0016021									Pdu07447.5	K12657
MA1203.1	Pdu17522.1	1098	1112	4.61e-06	TTCCAAAAATAGCCA	Pdu02172.1	IPR001650	Helicase, C-terminal	Pdu10114.1	O:0016491	O:0046872	O:0051213										Pdu07448.1	K22940
MA1203.1	Pdu14115.1	1184	1198	4.61e-06	CTCCAAAAATGGCAT	Pdu02172.1	IPR011545	DEAD/DEAH box helicase domain	Pdu02824.1	O:0003700	O:0005634	O:0005524										Pdu07450.2	K01930
MA1203.1	Pdu05493.1	1455	1469	4.61e-06	TCCCCAAAATGGTAA	Pdu02078.1	IPR041006	Morc, S5 domain 2-like	Pdu01794.1	O:0043531	O:0006952											Pdu07451.1	K16547
MA1203.1	Pdu14615.1	1600	1614	4.61e-06	CTCCAAAAATGGCAT	Pdu02078.1	-	-	Pdu17754.1	O:0003676	O:0015074											Pdu07453.1	K06269
MA1203.1	Pdu20507.1	1930	1944	4.61e-06	TACCAAAATAAGAAA	Pdu02213.1	IPR001005	SANT/Myb domain	Pdu21599.1	O:0008839	O:0070402	O:0019877	O:0009089									Pdu07472.1	K13993
MA1203.1	Pdu05428.1	1946	1960	4.61e-06	TACCAAAATAAGAAA	Pdu02213.1	IPR001789	Signal transduction response regulator, receiver domain	Pdu24046.1	O:0016021												Pdu07479.2	K22939
MA1203.1	Pdu15628.1	416	430	4.65e-06	TCCTAAATATGGCAA	Pdu02122.1	IPR027450	Alpha-ketoglutarate-dependent dioxygenase AlkB-like	Pdu21311.1	O:0016787												Pdu07483.1	K09377
MA1203.1	Pdu23294.1	483	497	4.65e-06	GACCAAAACTGGAAA	Pdu02179.1	IPR010530	NADH-ubiquinone reductase complex 1 MLRQ subunit	Pdu01813.1	O:0008865	O:0006000	O:0019252	O:0005829	O:0046872	O:0009249	O:0009507						Pdu07483.2	K09377
MA1203.1	Pdu13994.1	828	842	4.65e-06	GACCTAAAATGGAAA	Pdu02190.1	IPR003511	HORMA domain	Pdu04548.1	O:0003677	O:0003700	O:0005634										Pdu07488.1	K01100
MA1203.1	Pdu22303.1	1328	1342	4.65e-06	GACCTAAAATGGAAA	Pdu02135.1	IPR007873	Glycosyltransferase, ALG3	Pdu16743.1	O:0019843	O:0003735	O:0006412	O:0005739	O:0031227								Pdu07489.1	K05909
MA1203.1	Pdu22302.1	1542	1556	4.65e-06	GACCTAAAATGGAAA	Pdu02169.1	IPR005516	Remorin, C-terminal	Pdu15159.1	O:0003824	O:0006284	O:0000398										Pdu07491.1	K13463
MA1203.1	Pdu23075.1	1647	1661	4.65e-06	TCCCAAATATGGATA	Pdu02178.1	IPR020829	Glyceraldehyde 3-phosphate dehydrogenase, catalytic domain	Pdu18160.1	O:0000981	O:0000978	O:0006357	O:0005634	O:0008023	O:0005634							Pdu07494.1	K13354
MA1203.1	Pdu08826.1	1743	1757	4.65e-06	TACCGAAAATGGTAT	Pdu02178.1	IPR020828	Glyceraldehyde 3-phosphate dehydrogenase, NAD(P) binding domain	Pdu06551.1	O:0046872	O:0000993	O:0048096	O:0006368	O:0005634								Pdu07498.1	K03038
MA1203.1	Pdu22548.1	1850	1864	4.65e-06	ACCCAAAAATAGCAA	Pdu02200.1	IPR003480	Transferase	Pdu23035.1	O:0009733												Pdu07507.1	K13946
MA1203.1	Pdu08275.1	1854	1868	4.65e-06	GACCAAAACTGGAAA	Pdu02108.1	IPR002075	Nuclear transport factor 2	Pdu22591.1	O:0005524	O:0016740	O:0019788	O:0045116	O:0070615	O:0043044	O:0045944	O:0040029	O:0005634				Pdu07510.1	K01657
MA1203.1	Pdu12805.1	1	15	4.69e-06	ACCCAAAAATAGAAA	Pdu02124.1	IPR022796	Chlorophyll A-B binding protein	Pdu00802.1	O:0050660	O:0046593	O:0016614										Pdu07515.4	K00685
MA1203.1	Pdu04652.1	297	311	4.69e-06	AGCCATAAAGGGCAA	Pdu02074.1	IPR000719	Protein kinase domain	Pdu14148.1	O:0016021												Pdu07522.1	K08869
MA1203.1	Pdu03810.1	546	560	4.69e-06	ACCCAAAAATAGAAA	Pdu02159.1	IPR003323	OTU domain	Pdu11413.1	O:0004097												Pdu07523.1	K23978
MA1203.1	Pdu02791.1	732	746	4.69e-06	TACCAATTAAGGAAA	Pdu02077.1	-	-	Pdu09305.1	O:0004526	O:0008033											Pdu07528.1	K05857
MA1203.1	Pdu19813.1	1035	1049	4.69e-06	TGCAGAAAATGGAAA	Pdu02101.1	IPR007238	DNA primase large subunit, eukaryotic/archaeal	Pdu20607.1	O:0071949	O:0016491											Pdu07529.1	K15683
MA1203.1	Pdu03129.1	1612	1626	4.69e-06	ATCTGAAAATGGAAA	Pdu02139.1	IPR002935	Class I-like SAM-dependent O-methyltransferase	Pdu10383.1	O:0005524	O:0004674	O:0016021	O:0009645									Pdu07556.1	K22920
MA1203.1	Pdu23662.1	1870	1884	4.69e-06	GTCCAGAATTGGCAA	Pdu02188.1	IPR019080	YqaJ viral recombinase	Pdu08275.1	O:0003700	O:0005634	O:0000387	O:0000932	O:0005681	O:0097526	O:0005688						Pdu07556.2	K22920
MA1203.1	Pdu20039.1	1919	1933	4.69e-06	TTCCAGAAACAGAAA	Pdu02097.1	IPR003657	WRKY domain	Pdu22024.1	O:0016021												Pdu07556.3	K22920
MA1203.1	Pdu06954.1	1967	1981	4.69e-06	ATCTGAAAATGGAAA	Pdu02115.1	IPR000873	AMP-dependent synthetase/ligase	Pdu22898.1	O:0051213	O:0005506	O:0031418	O:0016705									Pdu07567.1	K06670
MA1203.1	Pdu05565.1	163	177	4.72e-06	TACCTATAATGGAAA	Pdu02115.1	IPR025110	AMP-binding enzyme, C-terminal domain	Pdu22610.1	O:0022857	O:0016021											Pdu07570.1	K03237
MA1203.1	Pdu03505.1	218	232	4.72e-06	TACCAAATAAAGAAA	Pdu02091.1	IPR003323	OTU domain	Pdu02526.1	O:0005524	O:0004674	O:0005829										Pdu07570.2	K03237
MA1203.1	Pdu19469.1	500	514	4.72e-06	TGCCAATAACAGAAA	Pdu02118.1	IPR016140	Bifunctional inhibitor/plant lipid transfer protein/seed storage helical domain	Pdu10402.1	O:0004014	O:0006557	O:0008295	O:0006597									Pdu07573.1	K02987
MA1203.1	Pdu23874.1	566	580	4.72e-06	TACCAAATAAAGAAA	Pdu02197.1	IPR003480	Transferase	Pdu05847.1	O:0016787	O:0046856											Pdu07611.1	K00430
MA1203.1	Pdu00465.1	611	625	4.72e-06	TACCAAATAAAGAAA	Pdu02131.1	IPR001128	Cytochrome P450	Pdu00498.1	O:0060320	O:0005576											Pdu07620.2	K03301
MA1203.1	Pdu23873.1	749	763	4.72e-06	TACCAAATAAAGAAA	Pdu02131.1	IPR001128	Cytochrome P450	Pdu16458.1	O:0016021												Pdu07626.1	K04564
MA1203.1	Pdu10216.1	752	766	4.72e-06	TACCCGAAATGGAAA	Pdu02079.1	IPR003676	Small auxin-up RNA	Pdu13723.1	O:0008168	O:0032259	O:0005737	O:0005768	O:0046777	O:0009651	O:0005829						Pdu07628.1	K00555
MA1203.1	Pdu05905.1	768	782	4.72e-06	GTCCAAAAAAAGAAA	Pdu02105.1	IPR021775	Protein of unknown function DUF3339	Pdu21887.1	O:0003676	O:0008270	O:0005829										Pdu07630.1	K07407
MA1203.1	Pdu21685.1	767	781	4.72e-06	AGCCAAAAGTGGTAA	Pdu02177.1	-	-	Pdu15140.1	O:0003824	O:0005992											Pdu07642.1	K15437
MA1203.1	Pdu20105.1	772	786	4.72e-06	GTCCAAAAAAAGAAA	Pdu02177.1	IPR020683	Ankyrin repeat-containing domain	Pdu19779.1	O:0005524	O:0106310	O:0106311	O:0048544	O:0016021								Pdu07657.1	K18848
MA1203.1	Pdu18283.1	883	897	4.72e-06	TACCAAAACTAGCAA	Pdu02194.1	IPR003480	Transferase	Pdu00517.1	O:0005524	O:0004674	O:0016021	O:0004672									Pdu07660.1	K08176
MA1203.1	Pdu11234.1	1108	1122	4.72e-06	GTCCAAAAAAAGAAA	Pdu02117.1	IPR001876	Zinc finger, RanBP2-type	Pdu06253.1	O:0003677	O:0046872	O:0004668	O:0009446									Pdu07667.1	K01069
MA1203.1	Pdu20834.1	1218	1232	4.72e-06	ATTCAAAAATGGCAA	Pdu02134.1	IPR008630	Glycosyltransferase 34	Pdu11682.1	O:0003677												Pdu07669.3	K22991
MA1203.1	Pdu18144.1	1229	1243	4.72e-06	ATTCAAAAATGGCAA	Pdu02119.1	IPR021148	Polysaccharide biosynthesis domain	Pdu22293.1	O:0008234												Pdu07674.1	K22184
MA1203.1	Pdu12886.1	1231	1245	4.72e-06	ATCCGAATATGGTAA	Pdu02163.1	IPR011545	DEAD/DEAH box helicase domain	Pdu08563.1	O:0004315	O:0006633											Pdu07675.1	K20661
MA1203.1	Pdu02120.1	1326	1340	4.72e-06	GTCCAAAAAAAGAAA	Pdu02163.1	IPR001650	Helicase, C-terminal	Pdu08009.1	O:0004553	O:0005975	O:0004568	O:0005576									Pdu07679.1	K01724
MA1203.1	Pdu20554.1	1488	1502	4.72e-06	TTCCAAAAACAGGAA	Pdu02163.1	IPR011709	Domain of unknown function DUF1605	Pdu01797.1	O:0043531	O:0006952											Pdu07681.1	K01051
MA1203.1	Pdu16852.1	1739	1753	4.72e-06	AGCCAAAAGTGGTAA	Pdu02163.1	IPR007502	Helicase-associated domain	Pdu04244.1	O:0009306	O:0005887											Pdu07687.1	K22684
MA1203.1	Pdu18152.1	1900	1914	4.72e-06	GTCCAAAAAAAGAAA	Pdu02219.1	IPR008700	RIN4, pathogenic type III effector avirulence factor Avr cleavage site	Pdu17757.1	O:0004185	O:0030198											Pdu07688.1	K04564
MA1203.1	Pdu09323.1	1924	1938	4.72e-06	TACCAAATAAAGAAA	Pdu02141.1	IPR040911	Exostosin, GT47 domain	Pdu13992.1	O:0102229	O:0016161	O:0000272	O:0000176									Pdu07690.3	K15153
MA1203.1	Pdu11325.1	1918	1932	4.72e-06	GTCCAAAAAAAGAAA	Pdu02186.1	IPR001810	F-box domain	Pdu19174.1	O:0008408	O:0003676	O:0000166	O:0006396	O:0000981	O:0006357	O:0043565						Pdu07691.1	K00261
MA1203.1	Pdu08394.1	1952	1966	4.72e-06	ATTCAAAAATGGCAA	Pdu02170.1	IPR002938	FAD-binding domain	Pdu24049.1	O:0003677	O:0016301	O:0000160	O:0005634									Pdu07712.1	K00850
MA1203.1	Pdu05693.1	1975	1989	4.72e-06	GTCCAAAAAAAGAAA	Pdu02090.1	IPR025520	Domain of unknown function DUF4408	Pdu21314.1	O:0005524	O:0004674	O:0004672										Pdu07716.2	K17662
MA1203.1	Pdu10975.1	314	328	4.76e-06	GACCAAAAGTGGCAA	Pdu02111.1	IPR001623	DnaJ domain	Pdu19760.1	O:0008270												Pdu07721.1	K00688
MA1203.1	Pdu18776.1	679	693	4.76e-06	TACCAAAACTAGAAA	Pdu02111.1	IPR024593	Domain of unknown function DUF3444	Pdu20284.1	O:0008194												Pdu07722.1	K04715
MA1203.1	Pdu23522.1	1334	1348	4.76e-06	ATTCAAAAATGGAAA	Pdu02098.1	IPR012458	Domain of unknown function DUF1664	Pdu01816.1	O:0016021	O:0009507	O:0009579	O:0005634									Pdu07723.1	K01444
MA1203.1	Pdu18777.1	1369	1383	4.76e-06	TACCAAAACTAGAAA	Pdu02106.1	IPR002909	IPT domain	Pdu16746.1	O:0003677	O:0046982	O:0006334	O:0000786	O:0005886								Pdu07726.1	K24193
MA1203.1	Pdu22819.1	1678	1692	4.76e-06	TTCCCAAAATGGCCA	Pdu02106.1	IPR005559	CG-1 DNA-binding domain	Pdu12427.1	O:0016758	O:0006486	O:0000139	O:0016021									Pdu07730.2	K00344
MA1203.1	Pdu15882.1	1776	1790	4.76e-06	TTCCAAATTTGGCCA	Pdu02106.1	IPR020683	Ankyrin repeat-containing domain	Pdu06554.1	O:0090158	O:0061817	O:0005789	O:0016021									Pdu07731.1	K14823
MA1203.1	Pdu19579.1	1877	1891	4.76e-06	GTCCAAAATTGGGAA	Pdu02106.1	IPR000048	IQ motif, EF-hand binding site	Pdu23038.1	O:0016021												Pdu07738.1	K03026
MA1203.1	Pdu10494.1	18	32	4.8e-06	GGCCAAAATTAGAAA	Pdu02106.1	IPR000048	IQ motif, EF-hand binding site	Pdu02222.1	O:0016491	O:0045703	O:0005783	O:0016021	O:0046872								Pdu07740.1	K02877
MA1203.1	Pdu20207.1	107	121	4.8e-06	GGCCAAAATTAGAAA	Pdu02102.1	IPR004333	SBP domain	Pdu11416.1	O:0003677	O:0006355	O:0005634	O:0016021									Pdu07744.1	K22804
MA1203.1	Pdu15861.1	537	551	4.8e-06	TGCAATAAATGGCAA	Pdu02084.1	IPR002130	Cyclophilin-type peptidyl-prolyl cis-trans isomerase domain	Pdu09308.1	O:0008964	O:0015977	O:0006099	O:0005737									Pdu07745.1	K10268
MA1203.1	Pdu03624.1	879	893	4.8e-06	GACCAAAAAGGGCAA	Pdu02150.1	IPR031631	Glycosyl hydrolase family 63, N-terminal	Pdu10386.1	O:0004197	O:0051603	O:0006624	O:0005773	O:0016021	O:0000307							Pdu07749.1	K06674
MA1203.1	Pdu11922.1	1179	1193	4.8e-06	TTCCAATAAAAGAAA	Pdu02150.1	IPR008802	Rubber elongation factor	Pdu05543.1	O:1990190	O:1990189	O:0018002	O:0017198									Pdu07750.2	K13427
MA1203.1	Pdu12562.1	1625	1639	4.8e-06	GGCCAAAATTAGAAA	Pdu02164.1	IPR002019	Urease, beta subunit	Pdu08278.1	O:0005524	O:0004674											Pdu07751.1	K09873
MA1203.1	Pdu08226.1	1887	1901	4.8e-06	GACCAAAAAGGGCAA	Pdu02164.1	IPR011612	Urease alpha-subunit, N-terminal domain	Pdu22027.1	O:0043531	O:0016787	O:0006952	O:0007165									Pdu07755.1	K20294
MA1203.1	Pdu11199.1	1899	1913	4.8e-06	TTCCAATAAAAGAAA	Pdu02164.1	IPR006680	Amidohydrolase-related	Pdu14737.1	O:0003677	O:0046983	O:0005634										Pdu07757.1	K13783
MA1203.1	Pdu07740.1	99	113	4.85e-06	TGCAATAAATGGAAA	Pdu02164.1	IPR002026	Urease, gamma/gamma-beta subunit	Pdu22613.1	O:0051539	O:0051745	O:0046872	O:0050992									Pdu07762.1	K01087
MA1203.1	Pdu21414.1	146	160	4.85e-06	TTCCAAACATGGCAA	Pdu02212.1	IPR027329	TPX2, C-terminal	Pdu24030.1	O:0043044	O:0031011	O:0006338										Pdu07763.2	K01193
MA1203.1	Pdu08945.1	246	260	4.85e-06	TTCAAAAAATGGAAT	Pdu02068.1	IPR005475	Transketolase-like, pyrimidine-binding domain	Pdu02529.1	O:0016021												Pdu07767.1	K01051
MA1203.1	Pdu19426.1	717	731	4.85e-06	TTCCAAAACCAGCAA	Pdu02068.1	IPR033248	Transketolase, C-terminal domain	Pdu00213.1	O:0007186	O:0003729	O:0032544	O:0009941	O:0009570	O:0005739							Pdu07771.1	K01179
MA1203.1	Pdu23929.1	782	796	4.85e-06	GACCAAAAAGGGAAA	Pdu02136.1	IPR003958	Transcription factor CBF/NF-Y/archaeal histone domain	Pdu21016.1	O:0004379	O:0018008	O:0005737	O:0006499									Pdu07783.1	K01410
MA1203.1	Pdu08396.1	871	885	4.85e-06	TTCCAAAGATGGCAA	Pdu02208.1	IPR002068	Alpha crystallin/Hsp20 domain	Pdu12696.1	O:0003723	O:0003735	O:0006412	O:0005840									Pdu07784.1	K01410
MA1203.1	Pdu14184.1	904	918	4.85e-06	TGCAATAAATGGAAA	Pdu02151.1	IPR007502	Helicase-associated domain	Pdu21602.1	O:0009269	O:0005829	O:0008284	O:0006468	O:0010389	O:0010468	O:0007165						Pdu07791.1	K08679
MA1203.1	Pdu22138.1	1002	1016	4.85e-06	TTCAAAAAATGGAAT	Pdu02151.1	IPR001650	Helicase, C-terminal	Pdu20572.1	O:0016985	O:0071704	O:0005576	O:0005975									Pdu07798.1	K01410
MA1203.1	Pdu11751.1	1360	1374	4.85e-06	TTCCAAAACCAGCAA	Pdu02151.1	IPR011545	DEAD/DEAH box helicase domain	Pdu04839.1	O:0008194	O:0005829	O:0016021	O:0043231	O:0010411	O:0048046	O:0005618						Pdu07806.1	K14823
MA1203.1	Pdu15686.1	1475	1489	4.85e-06	TTCAAAAAATGGAAT	Pdu02151.1	IPR011709	Domain of unknown function DUF1605	Pdu06256.1	O:0016021	O:0045490	O:0005618	O:0016021	O:0046910								Pdu07811.1	K12948
MA1203.1	Pdu23029.1	1535	1549	4.85e-06	TTCCAAAACCAGCAA	Pdu02086.1	IPR017887	Transcription factor TCP subgroup	Pdu11685.1	O:0004553	O:0016762	O:0042546	O:0071555	O:0005634	O:0005737							Pdu07817.2	K16732
MA1203.1	Pdu07891.1	1630	1644	4.85e-06	TACCCAATAAGGCAA	Pdu02140.1	IPR005066	Moybdenum cofactor oxidoreductase, dimerisation	Pdu09577.1	O:0006400	O:0002098	O:0005829	O:0033588	O:0016020								Pdu07830.1	K16911
MA1203.1	Pdu19452.1	1740	1754	4.85e-06	TACCCAATAAGGCAA	Pdu02140.1	IPR000572	Oxidoreductase, molybdopterin-binding domain	Pdu23912.1	O:0015079	O:0016021	O:0005886	O:0006813	O:0006457	O:0016021							Pdu07831.1	K23010
MA1203.1	Pdu16972.1	1741	1755	4.85e-06	TACCCAATAAGGCAA	Pdu02218.1	IPR003675	Type II CAAX prenyl endopeptidase Rce1-like	Pdu10706.1	O:0004222	O:0008270	O:0030574	O:0030198	O:0030127	O:0070971	O:0006325	O:0006888	O:0005634				Pdu07836.1	K15397
MA1203.1	Pdu00183.1	1750	1764	4.85e-06	ACCCCAAAATGGAAA	Pdu02154.1	IPR003613	U box domain	Pdu00482.1	O:0000149	O:0008270	O:0090110	O:0006886									Pdu07851.1	K09264
MA1203.1	Pdu06433.1	391	405	4.9e-06	TTCCAAAGATGGAAA	Pdu02152.1	IPR013210	Leucine-rich repeat-containing N-terminal, plant-type	Pdu22901.1	O:0016301	O:0005737											Pdu07857.1	K00430
MA1203.1	Pdu15920.1	413	427	4.9e-06	TTCCAAAACCAGAAA	Pdu02152.1	IPR001611	Leucine-rich repeat	Pdu21317.1	O:0005524	O:0004672	O:0004674	O:0006468									Pdu07863.2	K00008
MA1203.1	Pdu15937.1	604	618	4.9e-06	TACCAAAAAAGGCCA	Pdu02152.1	IPR000719	Protein kinase domain	Pdu20287.1	O:0008194												Pdu07863.3	K00008
MA1203.1	Pdu10239.1	593	607	4.9e-06	TGCCAATATTAGAAA	Pdu02152.1	IPR001611	Leucine-rich repeat	Pdu16749.1	O:0046872	O:0008080											Pdu07867.1	K05657
MA1203.1	Pdu01566.1	785	799	4.9e-06	TACCAATAGTGGAAA	Pdu02175.1	-	-	Pdu12984.1	O:0020037	O:0005506	O:0004497	O:0016705									Pdu07869.1	K23553
MA1203.1	Pdu10449.1	863	877	4.9e-06	TTCCAAAACCAGAAA	Pdu02191.1	IPR003511	HORMA domain	Pdu06557.1	O:0005634	O:0003700	O:0043565	O:0006355	O:0005634								Pdu07870.1	K01873
MA1203.1	Pdu11254.1	882	896	4.9e-06	TTCCAAAATTAGGAA	Pdu02199.1	IPR003480	Transferase	Pdu20860.1	O:0046872	O:0016491	O:0051213	O:0050302									Pdu07875.1	K12893
MA1203.1	Pdu19638.1	1274	1288	4.9e-06	GGCCAAATATAGCAA	Pdu02129.1	IPR001041	2Fe-2S ferredoxin-type iron-sulfur binding domain	Pdu20306.1	O:0008270	O:0061630	O:0016567	O:0006511									Pdu07875.2	K12893
MA1203.1	Pdu16629.1	1407	1421	4.9e-06	TTCCAAAATTAGGAA	Pdu02073.1	IPR004316	SWEET sugar transporter	Pdu02792.1	O:0016787	O:0046872	O:0035539	O:0006203									Pdu07875.6	K12893
MA1203.1	Pdu13299.1	1563	1577	4.9e-06	TGCCAAATTCAGCAA	Pdu02073.1	IPR004316	SWEET sugar transporter	Pdu00808.1	O:0008270	O:0005634	O:0009909										Pdu07875.8	K12893
MA1203.1	Pdu16499.1	1670	1684	4.9e-06	GTCCAAATATGGGAA	Pdu02125.1	IPR002893	Zinc finger, MYND-type	Pdu11419.1	O:0016021												Pdu07876.1	K03327
MA1203.1	Pdu09142.1	1746	1760	4.9e-06	TGCCAATTTCGGAAA	Pdu02126.1	IPR035204	NADH-ubiquinone oxidoreductase 11kDa subunit	Pdu02811.1	O:0004190	O:0005576											Pdu07878.1	K16908
MA1203.1	Pdu00308.1	765	779	4.95e-06	TTCCAATTTAGGCAA	Pdu02085.1	IPR002912	ACT domain	Pdu01781.1	O:0005524	O:0016787	O:0003676	O:0003724									Pdu07890.1	K19044
MA1203.1	Pdu22748.1	911	925	4.95e-06	TGACAAAAAAGGCAA	Pdu02085.1	IPR002912	ACT domain	Pdu10975.1	O:0009630	O:2000012	O:0016021										Pdu07891.1	K06910
MA1203.1	Pdu21416.1	1002	1016	4.95e-06	AGCCAAAATAGGCAT	Pdu02167.1	IPR021924	Protein of unknown function DUF3537	Pdu16157.1	O:0008194												Pdu07893.1	K09419
MA1203.1	Pdu22350.1	1021	1035	4.95e-06	TGCCAAAAATTGAAT	Pdu02121.1	IPR007454	Uncharacterised protein family UPF0250	Pdu12392.1	O:0005524	O:0030246	O:0106310	O:0106311	O:0070734	O:0048587	O:0005677						Pdu07897.1	K16833
MA1203.1	Pdu19136.1	1204	1218	4.95e-06	TCCCGAATAAGGAAA	Pdu02204.1	IPR013094	Alpha/beta hydrolase fold-3	Pdu24033.1	O:0008168	O:0032259	O:0031519	O:0006342									Pdu07899.1	K11270
MA1203.1	Pdu22703.1	1593	1607	4.95e-06	TGACAAAAAAGGCAA	Pdu02168.1	IPR000719	Protein kinase domain	Pdu01800.1	O:0003735	O:0006412	O:0005840	O:0071555	O:0010411	O:0048046	O:0005618						Pdu07909.1	K08360
MA1203.1	Pdu08253.1	1833	1847	4.95e-06	TACCAAAAAAGGACA	Pdu02182.1	IPR002554	Protein phosphatase 2A, regulatory B subunit, B56	Pdu04535.1	O:0016787	O:0004743	O:0006096	O:0006629	O:0046686	O:0010431							Pdu07918.1	K07375
MA1203.1	Pdu21164.1	63	77	4.99e-06	TGCCAATTATAGCAA	Pdu02318.1	IPR002885	Pentatricopeptide repeat	Pdu00770.1	O:0004553	O:0005975	O:0016762	O:0042546									Pdu07920.1	K03023
MA1203.1	Pdu03214.1	734	748	4.99e-06	TTCCAGATATAGAAA	Pdu02318.1	IPR002885	Pentatricopeptide repeat	Pdu00216.1	O:0005524	O:0016301	O:0000287	O:0030955									Pdu07929.1	K24184
MA1203.1	Pdu21175.1	796	810	4.99e-06	TGACAAAAAAGGAAA	Pdu02318.1	IPR002885	Pentatricopeptide repeat	Pdu07856.1	O:0051213	O:0005506	O:0031418	O:0016705									Pdu07930.1	K24184
MA1203.1	Pdu20513.1	835	849	4.99e-06	TACCAAAAAGAGAAA	Pdu02318.1	IPR002885	Pentatricopeptide repeat	Pdu12411.1	O:0030246	O:0004553	O:0005975										Pdu07935.1	K10403
MA1203.1	Pdu15704.1	959	973	4.99e-06	TGACAAAAAAGGAAA	Pdu02318.1	IPR002885	Pentatricopeptide repeat	Pdu21605.1	O:0005093	O:0015031	O:0007264	O:0016192	O:0006979	O:0005576	O:0016021						Pdu07951.2	K03327
MA1203.1	Pdu01106.1	1173	1187	4.99e-06	TCCCAATAATGGAAT	Pdu02345.1	IPR006689	Small GTPase superfamily, ARF/SAR type	Pdu11381.1	O:0016491												Pdu07958.1	K00521
MA1203.1	Pdu12011.1	1588	1602	4.99e-06	TGACAAAAAAGGAAA	Pdu02261.1	IPR004839	Aminotransferase, class I/classII	Pdu23022.1	O:0030170	O:0008483	O:0009058	O:0016887									Pdu07964.1	K03609
MA1203.1	Pdu09884.1	1795	1809	4.99e-06	TACCAAATATGGAAC	Pdu02264.1	IPR001547	Glycoside hydrolase, family 5	Pdu15732.1	O:0005524	O:0004672	O:0016021	O:0005737	O:0016020	O:0016021							Pdu07966.1	K15746
MA1203.1	Pdu01163.1	1872	1886	4.99e-06	TCCCGAAACTGGAAA	Pdu02341.1	IPR002885	Pentatricopeptide repeat	Pdu18467.1	O:0003735	O:0006412	O:0005840	O:0022625									Pdu07970.1	K04079
MA1203.1	Pdu20514.1	1931	1945	4.99e-06	TACCAAAAAGAGAAA	Pdu02341.1	IPR002885	Pentatricopeptide repeat	Pdu11688.1	O:0004386	O:0005634											Pdu07976.1	K16302
MA1203.1	Pdu18239.1	174	188	5.03e-06	AACCATAAATGGCAT	Pdu02341.1	IPR002885	Pentatricopeptide repeat	Pdu10370.1	O:0003700	O:0007275	O:0043565	O:2000032									Pdu07985.1	K03949
MA1203.1	Pdu11940.1	238	252	5.03e-06	TTCCAAATTAAGAAA	Pdu02341.1	IPR002885	Pentatricopeptide repeat	Pdu22299.1	O:0006807	O:0003837	O:0016811	O:0033396	O:0032544	O:0045727	O:0043489	O:0009507	O:0003676				Pdu07987.2	K12795
MA1203.1	Pdu22920.1	321	335	5.03e-06	TGCCGAAAATGGTTA	Pdu02341.1	IPR002885	Pentatricopeptide repeat	Pdu17456.1	O:0005737	O:0004096	O:0020037										Pdu08004.1	K13466
MA1203.1	Pdu07292.1	494	508	5.03e-06	TTCCAATAATGGCAC	Pdu02341.1	IPR002885	Pentatricopeptide repeat	Pdu14721.1	O:0016021	O:0017101											Pdu08013.1	K05666
MA1203.1	Pdu01050.1	636	650	5.03e-06	TTCCAATAGCGGAAA	Pdu02341.1	IPR002885	Pentatricopeptide repeat	Pdu08569.1	O:0015995	O:0016021	O:0071985	O:0015031	O:0000814	O:0043328							Pdu08016.1	K20854
MA1203.1	Pdu10719.1	709	723	5.03e-06	TTCCAAATTAAGAAA	Pdu02341.1	IPR000743	Glycoside hydrolase, family 28	Pdu10709.1	O:0008270	O:0006355	O:0005634										Pdu08024.1	K15119
MA1203.1	Pdu14431.1	862	876	5.03e-06	TTCCAAATTAAGAAA	Pdu02341.1	IPR002885	Pentatricopeptide repeat	Pdu12126.1	O:0000287	O:0010333											Pdu08028.1	K15151
MA1203.1	Pdu05503.1	1328	1342	5.03e-06	TTCCCGAATTGGAAA	Pdu02341.1	IPR002885	Pentatricopeptide repeat	Pdu21874.1	O:0005634												Pdu08029.1	K20558
MA1203.1	Pdu11941.1	1444	1458	5.03e-06	TTCCAAATTAAGAAA	Pdu02222.1	IPR002347	Short-chain dehydrogenase/reductase SDR	Pdu19766.1	O:0052692	O:0005975	O:0003824	O:0016757									Pdu08034.2	K14948
MA1203.1	Pdu15505.1	1462	1476	5.03e-06	TTCCCAAAAAAGAAA	Pdu02352.1	IPR012336	Thioredoxin-like fold	Pdu23291.1	O:0005524	O:0004672	O:0016021										Pdu08041.1	K05391
MA1203.1	Pdu13427.1	1541	1555	5.03e-06	TTCCCAAAAAAGAAA	Pdu02352.1	IPR012336	Thioredoxin-like fold	Pdu00504.1	O:0060320	O:0005576											Pdu08042.3	K05391
MA1203.1	Pdu01842.1	174	188	5.07e-06	TTCCAAAAGCAGAAA	Pdu02352.1	IPR012336	Thioredoxin-like fold	Pdu18169.1	O:0016740	O:0006749											Pdu08048.1	K00703
MA1203.1	Pdu20382.1	605	619	5.07e-06	TGCCCAAATTAGCAA	Pdu02352.1	IPR004146	DC1	Pdu15434.1	O:0016740	O:0006004	O:0005737	O:0016021									Pdu08050.1	K23113
MA1203.1	Pdu03118.1	729	743	5.07e-06	TGCCCATATTGGAAA	Pdu02277.1	IPR001204	Phosphate transporter	Pdu11115.1	O:0051539	O:0070482	O:0005829	O:0005634									Pdu08050.3	K23113
MA1203.1	Pdu18574.1	779	793	5.07e-06	TGCTGAAAATGGTAA	Pdu02327.1	IPR000719	Protein kinase domain	Pdu03825.1	O:0016021												Pdu08051.2	K23113
MA1203.1	Pdu21152.1	838	852	5.07e-06	TTCCTAAATTAGAAA	Pdu02327.1	IPR002902	Gnk2-homologous domain	Pdu23598.1	O:0005524	O:0004674	O:0016021										Pdu08056.1	K01278
MA1203.1	Pdu06632.1	1077	1091	5.07e-06	TCCCATATAAGGCAA	Pdu02327.1	IPR002902	Gnk2-homologous domain	Pdu20309.1	O:0005634												Pdu08066.1	K12827
MA1203.1	Pdu17227.1	1381	1395	5.07e-06	TTTCAAAAATGGCAT	Pdu02248.1	IPR027944	Sieve element occlusion, C-terminal	Pdu02795.1	O:0010274												Pdu08073.2	K00797
MA1203.1	Pdu06042.1	1532	1546	5.07e-06	TTCCTAAATTAGAAA	Pdu02248.1	IPR027942	Sieve element occlusion, N-terminal	Pdu09007.1	O:0070122	O:0008237	O:0030623	O:0017070									Pdu08074.1	K05391
MA1203.1	Pdu15875.1	1599	1613	5.07e-06	TTCCCAAACCGGAAA	Pdu02285.1	IPR001471	AP2/ERF domain	Pdu23310.1	O:0005509	O:0016757	O:0006486	O:0000139									Pdu08081.1	K21444
MA1203.1	Pdu19877.1	1677	1691	5.07e-06	TTCCCAAATTGGGAA	Pdu02266.1	IPR015802	Copper amine oxidase, N3-terminal	Pdu14990.1	O:0016787												Pdu08085.1	K14293
MA1203.1	Pdu21207.1	1705	1719	5.07e-06	TGCTGAAAATGGTAA	Pdu02266.1	IPR015800	Copper amine oxidase, N2-terminal	Pdu09868.1	O:0031145	O:0007049	O:0051301	O:0045842									Pdu08093.2	K09122
MA1203.1	Pdu18402.1	1917	1931	5.07e-06	TTCCAAAAGCAGAAA	Pdu02266.1	IPR015798	Copper amine oxidase, catalytic domain	Pdu10104.1	O:0016788	O:0016021	O:0005794										Pdu08093.3	K09122
MA1203.1	Pdu21589.1	1920	1934	5.07e-06	TTTCAAAAATGGCAT	Pdu02357.1	IPR000719	Protein kinase domain	Pdu08550.1	O:0008234	O:0016021	O:0005794										Pdu08102.1	K24175
MA1203.1	Pdu08219.1	1949	1963	5.07e-06	GGCCCAATATGGCAA	Pdu02249.1	IPR001128	Cytochrome P450	Pdu13425.1	O:1990380	O:0004843	O:0005524	O:0004386									Pdu08104.1	K18466
MA1203.1	Pdu01279.1	159	173	5.11e-06	TTCCAATTCTGGCAA	Pdu02348.1	IPR004567	Type II pantothenate kinase	Pdu19161.1	O:0005524	O:0016887	O:0008234	O:0051082	O:0005777	O:0008757							Pdu08124.8	K12890
MA1203.1	Pdu13096.1	350	364	5.11e-06	TGTCATAAATGGAAA	Pdu02251.1	IPR012476	GLE1-like	Pdu22619.1	O:0008168	O:0032259											Pdu08141.2	K03626
MA1203.1	Pdu16050.1	1237	1251	5.11e-06	GACCGAAAACGGCAA	Pdu02349.1	IPR003863	Protein of unknown function DUF220	Pdu21589.1	O:0018708	O:0032259	O:0009941	O:0005829	O:0022904								Pdu08145.1	K14664
MA1203.1	Pdu11077.1	1310	1324	5.11e-06	TACCAAATTGGGCAA	Pdu02260.1	IPR031722	Coilin, N-terminal domain	Pdu24036.1	O:0016021	O:0005746											Pdu08165.1	K08331
MA1203.1	Pdu09337.1	1326	1340	5.11e-06	TTCCTATTATGGCAA	Pdu02228.1	IPR000408	Regulator of chromosome condensation, RCC1	Pdu20271.1	O:0005524	O:0004386	O:0016787	O:0003676									Pdu08166.1	K24134
MA1203.1	Pdu11811.1	293	307	5.16e-06	TTCCAAATCTAGCAA	Pdu02228.1	IPR000408	Regulator of chromosome condensation, RCC1	Pdu00773.1	O:0016773	O:0005975	O:0016301										Pdu08182.1	K06228
MA1203.1	Pdu21138.1	464	478	5.16e-06	TGTCAAAAATGGTAA	Pdu02228.1	IPR000408	Regulator of chromosome condensation, RCC1	Pdu15149.1	O:0003682	O:0003735	O:0006325	O:0006412	O:0018024								Pdu08187.1	K12930
MA1203.1	Pdu21137.1	1338	1352	5.16e-06	TGTCAAAAATGGTAA	Pdu02228.1	IPR000408	Regulator of chromosome condensation, RCC1	Pdu07859.1	O:0003824	O:0006308											Pdu08193.1	K05909
MA1203.1	Pdu19235.1	1524	1538	5.16e-06	ATCCGAAATTGGCAT	Pdu02228.1	IPR000408	Regulator of chromosome condensation, RCC1	Pdu02190.1	O:0051301	O:0007094	O:0005634	O:0005737	O:0005761	O:0005634							Pdu08195.1	K11352
MA1203.1	Pdu01014.1	1584	1598	5.16e-06	TTCCTAATATAGCAA	Pdu02228.1	IPR000408	Regulator of chromosome condensation, RCC1	Pdu09276.1	O:0006886	O:0016192	O:0033263	O:0005764	O:0000785								Pdu08195.2	K11352
MA1203.1	Pdu02469.1	1648	1662	5.16e-06	TACCCAAAAGGGAAA	Pdu02304.1	IPR000836	Phosphoribosyltransferase domain	Pdu06541.1	O:0006355	O:0009060											Pdu08198.1	K18735
MA1203.1	Pdu19996.1	1654	1668	5.16e-06	TTCCATAAATGGATT	Pdu02304.1	IPR029099	Ribose-phosphate pyrophosphokinase, N-terminal domain	Pdu11970.1	O:0005216	O:0016021	O:0016567										Pdu08201.1	K03939
MA1203.1	Pdu16250.1	1840	1854	5.16e-06	TTCTATAAATGGCAT	Pdu02250.1	IPR001547	Glycoside hydrolase, family 5	Pdu23611.1	O:0006353	O:0009922	O:0034625	O:0034626	O:0019367	O:0030148							Pdu08203.1	K01904
MA1203.1	Pdu14455.1	1888	1902	5.16e-06	TTACGAAAATGGCAA	Pdu02284.1	IPR023210	NADP-dependent oxidoreductase domain	Pdu22581.1	O:0022857	O:0016021											Pdu08206.1	K20924
MA1203.1	Pdu21156.1	1942	1956	5.16e-06	TCCCGAAAGTGGAAA	Pdu02351.1	IPR012336	Thioredoxin-like fold	Pdu03527.1	O:0016740	O:0006633	O:0016021	O:0005783	O:0016740								Pdu08213.1	K22767
MA1203.1	Pdu08003.1	663	677	5.2e-06	TTCCAAATCTAGAAA	Pdu02351.1	IPR012336	Thioredoxin-like fold	Pdu02497.1	O:0022857	O:0016021											Pdu08216.1	K09422
MA1203.1	Pdu03118.1	730	744	5.2e-06	TTCCAATATGGGCAA	Pdu02351.1	IPR012336	Thioredoxin-like fold	Pdu11403.1	O:0052692	O:0005975	O:0007165	O:0003688	O:0006270	O:0005664							Pdu08217.1	K00913
MA1203.1	Pdu10968.1	1003	1017	5.2e-06	TCCCCAAAATGGAAT	Pdu02351.1	IPR004146	DC1	Pdu14138.1	O:0004842	O:0005634	O:0016874	O:0045892	O:0003688	O:0006270	O:0005664						Pdu08223.1	K02144
MA1203.1	Pdu16654.1	1020	1034	5.2e-06	TTCTATAAATGGAAT	Pdu02294.1	IPR001932	PPM-type phosphatase domain	Pdu10373.1	O:0046872	O:0016491	O:0005794	O:0016021									Pdu08233.1	K18670
MA1203.1	Pdu18159.1	1353	1367	5.2e-06	ATCCGAAATTGGAAT	Pdu02365.1	IPR004873	BURP domain	Pdu01499.1	O:0005524	O:0004674	O:0016021	O:0004672									Pdu08233.2	K18670
MA1203.1	Pdu15168.1	1961	1975	5.2e-06	TCCCCAAAATGGAAT	Pdu02278.1	IPR000270	PB1 domain	Pdu17459.1	O:0051537	O:0051538	O:0051539	O:0009055									Pdu08234.3	K03086
MA1203.1	Pdu02029.1	203	217	5.24e-06	ACCCAAAATAGGCAA	Pdu02333.1	IPR001810	F-box domain	Pdu22014.1	O:0008270	O:0006355	O:0005634	O:0005737	O:0005829	O:0016740							Pdu08236.1	K02988
MA1203.1	Pdu07976.1	312	326	5.24e-06	TTCTAAAAATGGTAT	Pdu02334.1	IPR032263	ATP-citrate synthase, citrate-binding domain	Pdu14724.1	O:0055085	O:0016021	O:0051980	O:0010039									Pdu08251.1	K03768
MA1203.1	Pdu18233.1	395	409	5.24e-06	TTCCATATATGGTAT	Pdu02334.1	IPR013650	ATP-grasp fold, succinyl-CoA synthetase-type	Pdu22888.1	O:0045944	O:0006357	O:0005634										Pdu08253.1	K08869
MA1203.1	Pdu11972.1	592	606	5.24e-06	TCCCAAAAATTGAAA	Pdu02358.1	IPR012442	Protein of unknown function DUF1645, plant	Pdu01518.1	O:0004402	O:0006384	O:0000127	O:0009934	O:1902183	O:0035019	O:0005737	O:0003676					Pdu08254.2	K19882
MA1203.1	Pdu13362.1	587	601	5.24e-06	TCCCAAAAATTGAAA	Pdu02223.1	IPR002347	Short-chain dehydrogenase/reductase SDR	Pdu00488.1	O:0015020	O:0016020	O:0005794										Pdu08254.1	K19882
MA1203.1	Pdu07977.1	945	959	5.24e-06	TTCTAAAAATGGTAT	Pdu02240.1	IPR003439	ABC transporter-like	Pdu22907.1	O:0016021												Pdu08255.2	K15053
MA1203.1	Pdu09149.1	1230	1244	5.24e-06	TCCCAAAAATTGAAA	Pdu02240.1	IPR003439	ABC transporter-like	Pdu12683.1	O:0000287	O:0010333	O:0090575	O:0003700	O:0005634								Pdu08257.1	K00231
MA1203.1	Pdu15712.1	1738	1752	5.24e-06	TCCCAAAAATTGAAA	Pdu02240.1	IPR011527	ABC transporter type 1, transmembrane domain	Pdu07840.1	O:0005524	O:0004674											Pdu08258.1	K14484
MA1203.1	Pdu00605.1	1824	1838	5.24e-06	TCCCAAAAATTGAAA	Pdu02240.1	IPR011527	ABC transporter type 1, transmembrane domain	Pdu15130.1	O:0000981	O:0046983	O:0000977	O:0006357									Pdu08264.1	K20027
MA1203.1	Pdu01286.1	1881	1895	5.24e-06	TACCGATAACGGAAA	Pdu02354.1	IPR025610	Transcription factor MYC/MYB N-terminal	Pdu19769.1	O:0005525	O:0003924	O:1990904	O:0003746	O:0097428								Pdu08269.1	K02898
MA1203.1	Pdu20072.1	1945	1959	5.24e-06	TTCTAAAAATGGTAT	Pdu02354.1	IPR011598	Myc-type, basic helix-loop-helix (bHLH) domain	Pdu23294.1	O:0009535	O:0098719	O:0016021	O:0005886	O:0006885								Pdu08271.3	K05658
MA1203.1	Pdu22575.1	89	103	5.28e-06	GTCCAAATAGGGAAA	Pdu02255.1	IPR001128	Cytochrome P450	Pdu00507.1	O:0060320	O:0005576											Pdu08279.1	K00789
MA1203.1	Pdu16735.1	209	223	5.28e-06	GTCCAGAAAAGGAAA	Pdu02220.1	IPR016137	RGS domain	Pdu12702.1	O:0016021												Pdu08281.1	K08341
MA1203.1	Pdu07775.1	558	572	5.28e-06	TTCCAAATTTGGAAC	Pdu02338.1	IPR001890	RNA-binding, CRM domain	Pdu11118.1	O:0016021	O:0005747											Pdu08281.3	K08341
MA1203.1	Pdu08774.1	591	605	5.28e-06	GTCCAAATAGGGAAA	Pdu02369.1	-	-	Pdu02510.1	O:0016021	O:0003676	O:0008270										Pdu08286.1	K20471
MA1203.1	Pdu17099.1	649	663	5.28e-06	GTCCAGAAAAGGAAA	Pdu02369.1	IPR007197	Radical SAM	Pdu05245.1	O:0002161	O:0005524	O:0004823	O:0006429									Pdu08286.2	K20471
MA1203.1	Pdu17098.1	696	710	5.28e-06	GTCCAGAAAAGGAAA	Pdu02369.1	IPR001680	WD40 repeat	Pdu11704.1	O:0008124	O:0006729	O:0005739										Pdu08287.4	K07937
MA1203.1	Pdu03623.1	974	988	5.28e-06	TACCAAAAATAGCAG	Pdu02369.1	IPR001680	WD40 repeat	Pdu22315.1	O:0006541	O:0005829	O:0016740										Pdu08293.1	K22698
MA1203.1	Pdu03772.1	1143	1157	5.28e-06	TTCCAAAATGAGAAA	Pdu02369.1	IPR001680	WD40 repeat	Pdu21285.1	O:0005739	O:0005634	O:0000049	O:0018105	O:0006521	O:0009635							Pdu08303.1	K04125
MA1203.1	Pdu18640.1	1788	1802	5.28e-06	ACCCAAAAATGGGAA	Pdu02369.1	IPR001680	WD40 repeat	Pdu13982.1	O:0009982	O:0003723	O:0001522	O:0006396									Pdu08305.1	K11324
MA1203.1	Pdu01790.1	1918	1932	5.28e-06	ACCCAAAATAGGAAA	Pdu02369.1	IPR001680	WD40 repeat	Pdu19164.1	O:0000287	O:0010333	O:0046983										Pdu08305.2	K11324
MA1203.1	Pdu00935.1	22	36	5.32e-06	GGCCAAAAAAAGCAA	Pdu02256.1	IPR000719	Protein kinase domain	Pdu04820.1	O:0005524	O:1990939	O:0008017	O:0007018									Pdu08305.4	K11324
MA1203.1	Pdu13969.1	136	150	5.32e-06	GGCCAAAAAAAGCAA	Pdu02287.1	IPR027356	NPH3 domain	Pdu07555.1	O:0004842	O:0005737	O:0005634	O:0035511	O:0016491	O:0006281	O:0008168	O:0032259					Pdu08309.1	K01897
MA1203.1	Pdu09123.1	309	323	5.32e-06	TACCAGAACTGGAAA	Pdu02246.1	IPR027944	Sieve element occlusion, C-terminal	Pdu21304.1	O:0005249	O:0016021	O:0006307	O:0035511	O:0016491	O:0008168	O:0032259						Pdu08313.1	K13508
MA1203.1	Pdu17506.1	448	462	5.32e-06	AGCTGAAAATGGAAA	Pdu02246.1	IPR027942	Sieve element occlusion, N-terminal	Pdu11080.1	O:0051747	O:0043734	O:0008198	O:0006307									Pdu08318.2	K13207
MA1203.1	Pdu19498.1	471	485	5.32e-06	GGCCAAAAAAAGCAA	Pdu02265.1	IPR000225	Armadillo	Pdu19750.1	O:0043531	O:0006952	O:0006487	O:0005789	O:0016021	O:0006486							Pdu08323.1	K09008
MA1203.1	Pdu10496.1	471	485	5.32e-06	TGCCAGAAACAGAAA	Pdu02299.1	IPR001087	GDSL lipase/esterase	Pdu06544.1	O:0006364	O:0045003	O:0051321										Pdu08325.1	K11517
MA1203.1	Pdu08877.1	546	560	5.32e-06	GGCCAAAAAAAGCAA	Pdu02344.1	IPR000403	Phosphatidylinositol 3-/4-kinase, catalytic domain	Pdu23028.1	O:0004177	O:0005737	O:0005524	O:0004672									Pdu08327.1	K01193
MA1203.1	Pdu20305.1	779	793	5.32e-06	TACCAAATAAGGGAA	Pdu02344.1	IPR001263	Phosphoinositide 3-kinase, accessory (PIK) domain	Pdu15738.1	O:0005524	O:0008094	O:0003677	O:0006281									Pdu08338.3	K12835
MA1203.1	Pdu01618.1	907	921	5.32e-06	GACCGAAATTGGAAA	Pdu02344.1	IPR002420	Phosphatidylinositol 3-kinase, C2 domain	Pdu11973.1	O:0016021												Pdu08348.1	K18881
MA1203.1	Pdu18336.1	992	1006	5.32e-06	TACCTGAAATGGAAA	Pdu02343.1	IPR001753	Enoyl-CoA hydratase/isomerase	Pdu17155.1	O:0008234												Pdu08357.2	K02291
MA1203.1	Pdu17202.1	1019	1033	5.32e-06	TACCAAATAAGGGAA	Pdu02331.1	IPR026057	PC-Esterase	Pdu23614.1	O:0008289	O:0007049	O:0051301										Pdu08364.1	K00695
MA1203.1	Pdu06829.1	1224	1238	5.32e-06	TACCAAAAATAGAAG	Pdu02331.1	IPR025846	PMR5 N-terminal domain	Pdu02212.1	O:0005737	O:0005874											Pdu08372.1	K00963
MA1203.1	Pdu09254.1	1430	1444	5.32e-06	GGCCAAAAAAAGCAA	Pdu02245.1	IPR001680	WD40 repeat	Pdu10376.1	O:0003676	O:0008270	O:0005654	O:0003723									Pdu08373.1	K15171
MA1203.1	Pdu17524.1	1568	1582	5.32e-06	TACCTGAAATGGAAA	Pdu02245.1	IPR001680	WD40 repeat	Pdu05533.1	O:0008168	O:0032259											Pdu08373.2	K15171
MA1203.1	Pdu13989.1	1670	1684	5.32e-06	GTCCAAAAAAGGGAA	Pdu02245.1	IPR001680	WD40 repeat	Pdu13697.1	O:0016747	O:0005634	O:0006555										Pdu08374.1	K09338
MA1203.1	Pdu10754.1	1775	1789	5.32e-06	TTCCAAATGTAGCAA	Pdu02245.1	IPR001680	WD40 repeat	Pdu08854.1	O:0008276												Pdu08384.1	K02993
MA1203.1	Pdu16294.1	117	131	5.36e-06	ACCCAAATAAGGCAA	Pdu02243.1	IPR003439	ABC transporter-like	Pdu22603.1	O:0005524	O:0016787	O:0003724										Pdu08389.1	K07955
MA1203.1	Pdu20207.1	118	132	5.36e-06	GGCCAAAAAAAGAAA	Pdu02339.1	IPR020101	Cytochrome b-c1 complex subunit 8, plants	Pdu07257.1	O:0005730	O:0005886											Pdu08391.1	K13993
MA1203.1	Pdu08201.1	137	151	5.36e-06	TTCCAAATGTAGAAA	Pdu02335.1	-	-	Pdu15133.1	O:0008643	O:0016021	O:0005886										Pdu08399.1	K06174
MA1203.1	Pdu17736.1	247	261	5.36e-06	GGCCAAAAAAAGAAA	Pdu02368.1	IPR010341	Protein of unknown function DUF936, plant	Pdu07843.1	O:0003700	O:0046983	O:0006357	O:0005634									Pdu08401.1	K07195
MA1203.1	Pdu15763.1	317	331	5.36e-06	GGCCAAAAAAAGAAA	Pdu02368.1	IPR010341	Protein of unknown function DUF936, plant	Pdu23297.1	O:0016787	O:0016021											Pdu08405.1	K06174
MA1203.1	Pdu07261.1	329	343	5.36e-06	AGTCAAAAATGGCAA	Pdu02258.1	IPR002885	Pentatricopeptide repeat	Pdu20008.1	O:0000981	O:0046983	O:0000978	O:0006357									Pdu08406.1	K06174
MA1203.1	Pdu22072.1	555	569	5.36e-06	ATCCATAATTGGAAT	Pdu02258.1	IPR002885	Pentatricopeptide repeat	Pdu20869.1	O:0008253	O:0009264	O:0005666										Pdu08409.1	K02937
MA1203.1	Pdu13897.1	611	625	5.36e-06	AGCCAAAAAGGGAAT	Pdu02258.1	IPR002885	Pentatricopeptide repeat	Pdu06832.1	O:0005085												Pdu08419.1	K13434
MA1203.1	Pdu13985.1	646	660	5.36e-06	GGCCAAAAAAAGAAA	Pdu02258.1	IPR002885	Pentatricopeptide repeat	Pdu23316.1	O:0030544	O:0043022	O:0051083	O:0006450									Pdu08420.2	K21444
MA1203.1	Pdu00451.1	759	773	5.36e-06	TTCCAAATGTAGAAA	Pdu02258.1	IPR002885	Pentatricopeptide repeat	Pdu05248.1	O:0003899	O:0006383	O:0016021	O:0005634									Pdu08440.1	K18881
MA1203.1	Pdu03384.1	776	790	5.36e-06	AGCCAAAAAGGGAAT	Pdu02258.1	IPR002885	Pentatricopeptide repeat	Pdu02513.1	O:0003700	O:0043565	O:0005634										Pdu08459.1	K14488
MA1203.1	Pdu08388.1	854	868	5.36e-06	TCCCATAAAGGGAAA	Pdu02258.1	IPR002885	Pentatricopeptide repeat	Pdu14996.1	O:0005524	O:0003677	O:0003887	O:0006260									Pdu08465.1	K01369
MA1203.1	Pdu05289.1	996	1010	5.36e-06	TTCCAAATGTAGAAA	Pdu02258.1	IPR002885	Pentatricopeptide repeat	Pdu11707.1	O:0005267	O:0016021											Pdu08467.1	K15032
MA1203.1	Pdu11761.1	1009	1023	5.36e-06	TACCTAAAATGGGAA	Pdu02350.1	IPR012336	Thioredoxin-like fold	Pdu17443.1	O:0034485	O:0004439	O:0046856	O:0016787									Pdu08477.1	K01853
MA1203.1	Pdu06115.1	1254	1268	5.36e-06	ATCCATAATTGGAAT	Pdu02350.1	IPR012336	Thioredoxin-like fold	Pdu23902.1	O:0003700	O:0005634	O:0009507	O:0003887									Pdu08481.1	K15813
MA1203.1	Pdu24070.1	1257	1271	5.36e-06	GGCCAAAAAAAGAAA	Pdu02350.1	IPR012336	Thioredoxin-like fold	Pdu13124.1	O:0016021												Pdu08485.1	K20102
MA1203.1	Pdu02301.1	1350	1364	5.36e-06	TGCCAAAAATGTCAA	Pdu02301.1	IPR003808	Fe-S metabolism associated domain, SufE-like	Pdu22318.1	O:0016301	O:0003676	O:0015074	O:0008270									Pdu08485.2	K20102
MA1203.1	Pdu05131.1	1495	1509	5.36e-06	TTCCACTAATGGAAA	Pdu02360.1	IPR001765	Carbonic anhydrase	Pdu21000.1	O:0016021	O:0006357	O:0005634	O:0000987									Pdu08485.4	K20102
MA1203.1	Pdu24045.1	1565	1579	5.36e-06	ATCCATAATTGGAAT	Pdu02233.1	IPR004000	Actin family	Pdu08556.1	O:0004722	O:0046872	O:0106306	O:0106307									Pdu08495.1	K11322
MA1203.1	Pdu15764.1	1890	1904	5.36e-06	GGCCAAAAAAAGAAA	Pdu02281.1	IPR006958	Mak16 protein	Pdu04237.1	O:0016021	O:0008270											Pdu08499.1	K11517
MA1203.1	Pdu17292.1	1916	1930	5.36e-06	GGCCAAAAAAAGAAA	Pdu02281.1	IPR029004	Ribosomal L28e/Mak16	Pdu00472.1	O:0090415	O:0052592	O:0033354	O:0009507									Pdu08509.1	K03691
MA1203.1	Pdu23757.1	24	38	5.41e-06	GGCCAAAACCGGAAA	Pdu02302.1	IPR041233	Alpha galactosidase, C-terminal beta sandwich domain	Pdu13985.1	O:0046872												Pdu08509.2	K03691
MA1203.1	Pdu19865.1	58	72	5.41e-06	AGCCATAAATGGCTA	Pdu02302.1	IPR002241	Glycoside hydrolase, family 27	Pdu12113.1	O:0022857	O:0016021											Pdu08515.1	K14790
MA1203.1	Pdu02098.1	59	73	5.41e-06	AGCCATAAATGGCTA	Pdu02362.1	-	-	Pdu21861.1	O:0008234												Pdu08518.2	K00814
MA1203.1	Pdu13463.1	78	92	5.41e-06	ACCCTAAAATGGCAA	Pdu02362.1	IPR013154	Alcohol dehydrogenase, N-terminal	Pdu21307.1	O:0020037	O:0005506	O:0004497	O:0016705	O:0005634								Pdu08535.1	K17471
MA1203.1	Pdu21746.1	174	188	5.41e-06	AGTCAAAAATGGAAA	Pdu02353.1	IPR000490	Glycoside hydrolase family 17	Pdu03793.1	O:0016791												Pdu08542.1	K14832
MA1203.1	Pdu10622.1	383	397	5.41e-06	TTCCAGAAAAAGAAA	Pdu02274.1	IPR031937	PNN-interacting serine/arginine-rich protein	Pdu20277.1	O:0051213	O:0046872	O:0016491										Pdu08543.1	K13993
MA1203.1	Pdu12418.1	423	437	5.41e-06	TACCGATATTGGAAA	Pdu02355.1	IPR001245	Serine-threonine/tyrosine-protein kinase, catalytic domain	Pdu06240.1	O:0016021												Pdu08546.1	K12412
MA1203.1	Pdu13166.1	530	544	5.41e-06	TGCCAAAAATGTAAA	Pdu02238.1	IPR007201	Mei2-like, C-terminal RNA recognition motif	Pdu19753.1	O:0016021												Pdu08548.1	K13412
MA1203.1	Pdu01079.1	720	734	5.41e-06	GGCCAAAATTGGGAA	Pdu02238.1	IPR007201	Mei2-like, C-terminal RNA recognition motif	Pdu22280.1	O:0046872	O:0008168	O:0032259										Pdu08553.1	K22071
MA1203.1	Pdu07321.1	800	814	5.41e-06	GGCCAAAACCGGAAA	Pdu02238.1	IPR000504	RNA recognition motif domain	Pdu06547.1	O:0016021	O:0005794	O:0016021										Pdu08558.1	K12852
MA1203.1	Pdu10790.1	923	937	5.41e-06	TGCCAAAAATGTAAA	Pdu02325.1	IPR006501	Pectinesterase inhibitor domain	Pdu11976.1	O:0004521	O:0000479	O:0005730	O:0003824	O:0046872	O:0048825							Pdu08565.1	K11517
MA1203.1	Pdu15050.1	978	992	5.41e-06	AGTCAAAAATGGAAA	Pdu02469.1	IPR011598	Myc-type, basic helix-loop-helix (bHLH) domain	Pdu14423.1	O:0005524	O:0004386	O:0016787	O:0003676	O:0008270	O:0006265							Pdu08565.3	K11517
MA1203.1	Pdu10399.1	972	986	5.41e-06	TTCCCAAATGGGCAA	Pdu02513.1	IPR003657	WRKY domain	Pdu17158.1	O:0003700	O:0045893	O:0005634										Pdu08568.1	K17710
MA1203.1	Pdu18176.1	1044	1058	5.41e-06	TTACAAAAATGGTAA	Pdu02492.1	IPR000504	RNA recognition motif domain	Pdu13393.1	O:0005524	O:0004672	O:0003677	O:0003917									Pdu08571.1	K13464
MA1203.1	Pdu07320.1	1196	1210	5.41e-06	GGCCAAAACCGGAAA	Pdu02419.1	IPR028207	DNA polymerase beta, palm domain	Pdu22587.1	O:0003700												Pdu08576.5	K20790
MA1203.1	Pdu18174.1	1280	1294	5.41e-06	TTACAAAAATGGTAA	Pdu02388.1	IPR003855	Potassium transporter	Pdu01771.1	O:0016021												Pdu08576.1	K20790
MA1203.1	Pdu20306.1	1323	1337	5.41e-06	TCCCAAAAAGGGTAA	Pdu02409.1	IPR025322	Protein of unknown function DUF4228, plant	Pdu01217.1	O:0005739	O:0043486	O:0048638	O:0009909	O:0000812								Pdu08576.2	K20790
MA1203.1	Pdu06377.1	1410	1424	5.41e-06	TTCCCAAATGGGCAA	Pdu02472.1	IPR032403	Exocyst component Exo84, C-terminal	Pdu10965.1	O:0016021												Pdu08576.3	K20790
MA1203.1	Pdu10398.1	1415	1429	5.41e-06	TTCCCAAATGGGCAA	Pdu02472.1	-	-	Pdu00187.1	O:0046872	O:0009535	O:0009536										Pdu08576.4	K20790
MA1203.1	Pdu06393.1	1470	1484	5.41e-06	TTCCCAAATGGGCAA	Pdu02403.1	IPR000916	Bet v I/Major latex protein	Pdu16147.1	O:0042802	O:0046872	O:0031491	O:0042742									Pdu08578.1	K02152
MA1203.1	Pdu19108.1	1509	1523	5.41e-06	TTACAAAAATGGTAA	Pdu02509.1	IPR001471	AP2/ERF domain	Pdu13412.1	O:0003676	O:0008270											Pdu08584.1	K00454
MA1203.1	Pdu01167.1	1592	1606	5.41e-06	TTCCAGAAAAAGAAA	Pdu02509.1	IPR001471	AP2/ERF domain	Pdu24023.1	O:0048046	O:0016021	O:0046423	O:0009695									Pdu08590.2	K00951
MA1203.1	Pdu04471.1	1654	1668	5.41e-06	TTCCAGAAAAAGAAA	Pdu02406.1	IPR019181	Anticodon-binding domain	Pdu12689.1	O:0010333	O:0000287											Pdu08596.1	K15688
MA1203.1	Pdu16816.1	1706	1720	5.41e-06	TTCCAATAAAGGGAA	Pdu02410.1	IPR001048	Aspartate/glutamate/uridylate kinase	Pdu12401.1	O:0043087	O:0005737	O:0005832										Pdu08603.1	K09422
MA1203.1	Pdu21814.1	1842	1856	5.41e-06	ACCCAAATAAGGAAA	Pdu02410.1	IPR000182	GNAT domain	Pdu11371.1	O:0016567	O:0031146	O:0019005	O:0030173									Pdu08604.1	K08336
MA1203.1	Pdu13167.1	1960	1974	5.41e-06	TGCCAAAAATGTAAA	Pdu02465.1	IPR000157	Toll/interleukin-1 receptor homology (TIR) domain	Pdu15722.1	O:0007049												Pdu08607.1	K15199
MA1203.1	Pdu01316.1	4	18	5.46e-06	GGCCAGATATGGCAA	Pdu02487.1	IPR000109	Proton-dependent oligopeptide transporter family	Pdu14692.1	O:0031267	O:0006606	O:0005737	O:0061608									Pdu08614.1	K13566
MA1203.1	Pdu22033.1	255	269	5.46e-06	ACCCTAAAATGGAAA	Pdu02379.1	IPR010713	Xyloglucan endo-transglycosylase, C-terminal	Pdu23319.1	O:0005507	O:0016491	O:0046658	O:0016021									Pdu08614.2	K13566
MA1203.1	Pdu01569.1	349	363	5.46e-06	TGCAAAAAATGGCAT	Pdu02379.1	IPR000757	Glycoside hydrolase family 16	Pdu14999.1	O:0005747	O:0046872											Pdu08629.2	K14497
MA1203.1	Pdu16199.1	540	554	5.46e-06	TTCCAAAAACAGAAG	Pdu02390.1	IPR001830	Glycosyl transferase, family 20	Pdu08252.1	O:0016787	O:0016020											Pdu08629.3	K14497
MA1203.1	Pdu21077.1	842	856	5.46e-06	ACCCTAAAATGGAAA	Pdu02390.1	IPR003337	Trehalose-phosphatase	Pdu17446.1	O:0003997	O:0071949	O:0005504	O:0050660									Pdu08636.2	K00671
MA1203.1	Pdu18397.1	882	896	5.46e-06	TTCCCAAATGGGAAA	Pdu02448.1	IPR012961	ATP-dependent RNA helicase Ski2, C-terminal	Pdu23905.1	O:0015079	O:0016021	O:0005886	O:0006813									Pdu08637.1	K03257
MA1203.1	Pdu03050.1	910	924	5.46e-06	TGCCAAATTTGGACA	Pdu02448.1	IPR011545	DEAD/DEAH box helicase domain	Pdu13681.1	O:0050660	O:0017150	O:0002943	O:0005737									Pdu08638.1	K03257
MA1203.1	Pdu02355.1	992	1006	5.46e-06	ATCCAAAAATGGATT	Pdu02497.1	IPR000109	Proton-dependent oligopeptide transporter family	Pdu12097.1	O:0004190	O:0005975	O:0010019	O:0007623									Pdu08640.1	K15032
MA1203.1	Pdu22345.1	1198	1212	5.46e-06	TTCCAAAAAAAGGAA	Pdu02518.1	IPR000719	Protein kinase domain	Pdu05824.1	O:0043531	O:0016787	O:0006952	O:0007165	O:0005634								Pdu08650.1	K09422
MA1203.1	Pdu04429.1	1385	1399	5.46e-06	TACCGAAATTAGAAA	Pdu02518.1	IPR001611	Leucine-rich repeat	Pdu08559.1	O:0005524	O:0042626	O:0055085	O:0016021	O:0006355	O:0010091	O:0005829	O:0005634					Pdu08657.1	K03787
MA1203.1	Pdu18398.1	1494	1508	5.46e-06	TTCCCAAATGGGAAA	Pdu02503.1	IPR001107	Band 7 domain	Pdu01505.1	O:0000987	O:0000981	O:0046983	O:0045944									Pdu08658.1	K04460
MA1203.1	Pdu14732.1	1645	1659	5.46e-06	ACCCAAAACTGGAAA	Pdu02431.1	IPR001611	Leucine-rich repeat	Pdu07241.1	O:0003677	O:0006367	O:0005674	O:0003743									Pdu08658.4	K04460
MA1203.1	Pdu20311.1	1766	1780	5.46e-06	TTCCAAAAAAAGGAA	Pdu02431.1	IPR001611	Leucine-rich repeat	Pdu00475.1	O:0040008	O:0048826	O:0009908	O:0051781									Pdu08662.1	K18121
MA1203.1	Pdu13344.1	91	105	5.51e-06	GTCCAAAACAGGAAA	Pdu02431.1	IPR001611	Leucine-rich repeat	Pdu13988.1	O:0015299	O:0016021											Pdu08663.1	K11279
MA1203.1	Pdu05613.1	196	210	5.51e-06	GTCCAAAACAGGAAA	Pdu02431.1	IPR001611	Leucine-rich repeat	Pdu12670.1	O:0016881	O:0010279	O:0005737										Pdu08664.1	K01193
MA1203.1	Pdu02134.1	417	431	5.51e-06	ATCCATATATGGAAT	Pdu02431.1	IPR001611	Leucine-rich repeat	Pdu04826.1	O:0005634	O:0003677											Pdu08664.2	K01193
MA1203.1	Pdu00414.1	473	487	5.51e-06	AGCTATAAATGGAAA	Pdu02431.1	IPR001611	Leucine-rich repeat	Pdu11086.1	O:0016021												Pdu08665.1	K02990
MA1203.1	Pdu00415.1	486	500	5.51e-06	AGCTATAAATGGAAA	Pdu02431.1	IPR001611	Leucine-rich repeat	Pdu03796.1	O:0016301												Pdu08672.1	K04077
MA1203.1	Pdu23941.1	598	612	5.51e-06	ATCCATATATGGAAT	Pdu02431.1	IPR001611	Leucine-rich repeat	Pdu03229.1	O:0051539	O:0016992	O:0102552	O:0102553									Pdu08674.1	K15403
MA1203.1	Pdu00417.1	739	753	5.51e-06	AGCTATAAATGGAAA	Pdu02431.1	IPR001611	Leucine-rich repeat	Pdu02199.1	O:0016747	O:0050636											Pdu08676.1	K22698
MA1203.1	Pdu01133.1	1076	1090	5.51e-06	TACCAAAAACAGTAA	Pdu02499.1	IPR000014	PAS domain	Pdu11105.1	O:0016021												Pdu08678.1	K17086
MA1203.1	Pdu06707.1	1139	1153	5.51e-06	TGCCAGAATTAGAAA	Pdu02499.1	IPR000014	PAS domain	Pdu03815.1	O:0016021	O:0004497	O:0016705										Pdu08682.1	K11145
MA1203.1	Pdu02190.1	1230	1244	5.51e-06	ATCTAAAAATGGAAT	Pdu02399.1	IPR000620	EamA domain	Pdu09551.1	O:0016021												Pdu08683.1	K12823
MA1203.1	Pdu08841.1	1406	1420	5.51e-06	ATCTAAAAATGGAAT	Pdu02376.1	IPR002259	Equilibrative nucleoside transporter	Pdu18745.1	O:0005544	O:0060548											Pdu08701.3	K00262
MA1203.1	Pdu18557.1	1545	1559	5.51e-06	TACCAAAAACAGTAA	Pdu02462.1	IPR013103	Reverse transcriptase, RNA-dependent DNA polymerase	Pdu14980.1	O:0003677	O:0046872											Pdu08704.1	K02903
MA1203.1	Pdu12631.1	1553	1567	5.51e-06	TCCCGAAAATGGCAG	Pdu02426.1	IPR018944	DNA polymerase lambda, fingers domain	Pdu14426.1	O:0003676	O:0005739											Pdu08707.1	K12197
MA1203.1	Pdu07874.1	1600	1614	5.51e-06	GTCCAAAATTGGAAG	Pdu02426.1	IPR028207	DNA polymerase beta, palm domain	Pdu10661.1	O:0005524	O:0042626	O:0016021										Pdu08715.1	K12125
MA1203.1	Pdu23748.1	1612	1626	5.51e-06	TACCAAAAACAGTAA	Pdu02426.1	IPR029398	DNA polymerase beta, thumb domain	Pdu22302.1	O:0005524	O:0004829	O:0006435	O:0009507									Pdu08715.4	K12125
MA1203.1	Pdu01255.1	1870	1884	5.51e-06	AGCCAAAAATGGTTA	Pdu02426.1	IPR010996	DNA polymerase beta-like, N-terminal domain	Pdu21272.1	O:0004526	O:0008033											Pdu08722.1	K00469
MA1203.1	Pdu23472.1	214	228	5.56e-06	GGCCAAAAGCGGCAA	Pdu02485.1	IPR002213	UDP-glucuronosyl/UDP-glucosyltransferase	Pdu02218.1	O:0004222	O:0071586	O:0016021										Pdu08739.3	K04485
MA1203.1	Pdu14852.1	400	414	5.56e-06	GGCCCAAAAAGGAAA	Pdu02437.1	IPR001680	WD40 repeat	Pdu17734.1	O:0004869	O:0003676	O:0004523										Pdu08740.2	K00850
MA1203.1	Pdu14189.1	538	552	5.56e-06	GGCCCAAAAAGGAAA	Pdu02437.1	IPR001680	WD40 repeat	Pdu10968.1	O:0016021	O:0005829											Pdu08740.3	K00850
MA1203.1	Pdu09572.1	544	558	5.56e-06	TACCATTATTGGCAA	Pdu02437.1	IPR001680	WD40 repeat	Pdu03191.1	O:0004176	O:0051117	O:0004252	O:0006515									Pdu08746.1	K05759
MA1203.1	Pdu21684.1	596	610	5.56e-06	GGCCAAAAGCGGCAA	Pdu02437.1	IPR001680	WD40 repeat	Pdu22609.1	O:0022857	O:0016021	O:0006108	O:0005739									Pdu08762.1	K14484
MA1203.1	Pdu08028.1	779	793	5.56e-06	GGCCCAAAAAGGAAA	Pdu02437.1	IPR001680	WD40 repeat	Pdu21579.1	O:0003984	O:1990610	O:0009097	O:0009099									Pdu08770.2	K00029
MA1203.1	Pdu06629.1	830	844	5.56e-06	TGCCAAATTCGGGAA	Pdu02517.1	IPR000608	Ubiquitin-conjugating enzyme E2	Pdu24026.1	O:0004333	O:0006106	O:0006099	O:0045239									Pdu08806.2	K00784
MA1203.1	Pdu01489.1	1091	1105	5.56e-06	GGCCCAAAAAGGAAA	Pdu02493.1	IPR009577	Putative small multi-drug export	Pdu16736.1	O:0046983	O:0005634											Pdu08810.1	K14484
MA1203.1	Pdu13537.1	1235	1249	5.56e-06	AGCCATATATGGTAA	Pdu02524.1	IPR001841	Zinc finger, RING-type	Pdu12971.1	O:0003676	O:0008270	O:0016491										Pdu08810.2	K14484
MA1203.1	Pdu09478.1	1736	1750	5.56e-06	CCCCAAAAATGGCAA	Pdu02389.1	IPR003855	Potassium transporter	Pdu18153.1	O:0016192	O:0005783	O:0016021	O:0016020									Pdu08818.1	K16587
MA1203.1	Pdu18287.1	1852	1866	5.56e-06	CCCCAAAAATGGCAA	Pdu02474.1	IPR001079	Galectin, carbohydrate recognition domain	Pdu04528.1	O:0016301	O:0033897	O:0003723	O:0046872									Pdu08819.1	K18660
MA1203.1	Pdu19825.1	1894	1908	5.56e-06	TACCAAAAGTGGGAA	Pdu02474.1	IPR002659	Glycosyl transferase, family 31	Pdu12404.1	O:0004650	O:0005975	O:0005618										Pdu08824.1	K20286
MA1203.1	Pdu11366.1	53	67	5.62e-06	TTCCCAATAGGGAAA	Pdu02526.1	IPR001245	Serine-threonine/tyrosine-protein kinase, catalytic domain	Pdu11374.1	O:0022857	O:0016021	O:0008643										Pdu08827.1	K09338
MA1203.1	Pdu14211.1	233	247	5.62e-06	TTCCTAAAAAAGCAA	Pdu02404.1	IPR000182	GNAT domain	Pdu09266.1	O:0005524	O:0008094	O:0003677	O:0006281	O:0005886								Pdu08831.1	K11982
MA1203.1	Pdu08230.1	274	288	5.62e-06	TTCCCAAAACGGCAG	Pdu02506.1	IPR007524	Pectate lyase, N-terminal	Pdu23015.1	O:0047617												Pdu08832.1	K15919
MA1203.1	Pdu23955.1	653	667	5.62e-06	TGCCGAAAATGGCTT	Pdu02506.1	IPR002022	Pectate lyase	Pdu01182.1	O:0005525	O:0003924	O:0003743	O:0000049	O:0006777	O:0032324	O:0018315	O:0005737	O:0005829				Pdu08833.1	K09580
MA1203.1	Pdu22509.1	1015	1029	5.62e-06	TTCCAAAACAAGCAA	Pdu02505.1	IPR006047	Glycosyl hydrolase, family 13, catalytic domain	Pdu23601.1	O:0006897	O:0016020											Pdu08835.1	K10418
MA1203.1	Pdu14208.1	1031	1045	5.62e-06	TTCCTAAAAAAGCAA	Pdu02505.1	IPR012850	Alpha-amylase, C-terminal beta-sheet	Pdu01489.1	O:0008270	O:0016554											Pdu08841.1	K07897
MA1203.1	Pdu17500.1	1056	1070	5.62e-06	TACCAAAAAGGGGAA	Pdu02510.1	IPR012458	Domain of unknown function DUF1664	Pdu17449.1	O:0003677	O:0003700	O:0005634	O:0009898	O:0000815	O:0005771							Pdu08844.1	K17925
MA1203.1	Pdu14209.1	1079	1093	5.62e-06	TTCCTAAAAAAGCAA	Pdu02420.1	IPR001650	Helicase, C-terminal	Pdu23908.1	O:0003723	O:0009451	O:0043231										Pdu08850.1	K15109
MA1203.1	Pdu02931.1	1166	1180	5.62e-06	TTCCAAAACAAGCAA	Pdu02420.1	IPR011545	DEAD/DEAH box helicase domain	Pdu16131.1	O:0003723	O:0000398	O:0005686										Pdu08854.1	K23040
MA1203.1	Pdu07751.1	1285	1299	5.62e-06	TTCCCGAAAAGGAAA	Pdu02491.1	IPR000408	Regulator of chromosome condensation, RCC1	Pdu08841.1	O:0005525	O:0003924	O:0005774										Pdu08854.3	K23040
MA1203.1	Pdu21226.1	1437	1451	5.62e-06	TTCCCAAAACGGCAG	Pdu02491.1	IPR000408	Regulator of chromosome condensation, RCC1	Pdu21560.1	O:0003677	O:0003729	O:0009570										Pdu08856.1	K07889
MA1203.1	Pdu17412.1	1565	1579	5.62e-06	TTCCAATATTGGAAG	Pdu02491.1	IPR000408	Regulator of chromosome condensation, RCC1	Pdu01508.1	O:0080043	O:0080044	O:0008194	O:0005634									Pdu08862.1	K24272
MA1203.1	Pdu02274.1	1878	1892	5.62e-06	TTCCAAAAAGGGCCA	Pdu02491.1	IPR000408	Regulator of chromosome condensation, RCC1	Pdu07244.1	O:0045330	O:0030599	O:0046910	O:0042545									Pdu08863.1	K09191
MA1203.1	Pdu20471.1	1985	1999	5.62e-06	TTCCAAAAGTGGACA	Pdu02491.1	IPR000408	Regulator of chromosome condensation, RCC1	Pdu12673.1	O:0016021	O:0035529											Pdu08869.1	K00943
MA1203.1	Pdu22793.1	57	71	5.68e-06	ACCCAAAAGTGGAAA	Pdu02484.1	IPR001365	Adenosine/AMP deaminase domain	Pdu04829.1	O:0051539	O:0005524	O:0016887	O:0046872									Pdu08874.3	K17302
MA1203.1	Pdu06527.1	105	119	5.68e-06	TGCCAAAATCGGAAC	Pdu02504.1	IPR027246	Eukaryotic porin/Tom40	Pdu11089.1	O:0016787	O:0047631	O:0046872	O:0051287	O:0005730								Pdu08874.5	K17302
MA1203.1	Pdu13564.1	257	271	5.68e-06	TTCCTAAAAAAGAAA	Pdu02460.1	IPR002698	5-formyltetrahydrofolate cyclo-ligase	Pdu15120.1	O:0003723	O:0005737	O:0000178	O:0035529									Pdu08896.1	K10781
MA1203.1	Pdu02040.1	314	328	5.68e-06	TTCCAAAACAAGAAA	Pdu02414.1	IPR006671	Cyclin, N-terminal	Pdu03511.1	O:0016746	O:0016021	O:0032259										Pdu08897.1	K14484
MA1203.1	Pdu03991.1	405	419	5.68e-06	TGCCCAAAAAAGCAA	Pdu02414.1	IPR004367	Cyclin, C-terminal domain	Pdu19759.1	O:0003677	O:0003899	O:0046872	O:0006351	O:0035529								Pdu08898.1	K14484
MA1203.1	Pdu10970.1	680	694	5.68e-06	TTCCAAAACAAGAAA	Pdu02464.1	IPR002182	NB-ARC	Pdu15994.1	O:0046872												Pdu08899.1	K15918
MA1203.1	Pdu14429.1	751	765	5.68e-06	TTCCAAAATTAGAAG	Pdu02464.1	IPR000157	Toll/interleukin-1 receptor homology (TIR) domain	Pdu18441.1	O:0016567												Pdu08900.1	K06627
MA1203.1	Pdu22816.1	851	865	5.68e-06	TTCCTAAAAAAGAAA	Pdu02453.1	IPR001005	SANT/Myb domain	Pdu14122.1	O:0051537	O:0009055	O:0050661	O:0051287									Pdu08904.1	K04124
MA1203.1	Pdu16138.1	1039	1053	5.68e-06	TTCCAAAACAAGAAA	Pdu02502.1	IPR009770	Domain of unknown function DUF1338	Pdu13092.1	O:0016021	O:0009535											Pdu08916.1	K14772
MA1203.1	Pdu23511.1	1346	1360	5.68e-06	TTCCAAAATTAGAAG	Pdu02373.1	IPR001245	Serine-threonine/tyrosine-protein kinase, catalytic domain	Pdu03818.1	O:0008168	O:0045488	O:0016021										Pdu08922.1	K03301
MA1203.1	Pdu02787.1	1508	1522	5.68e-06	TTCCAAAATTAGAAG	Pdu02391.1	IPR001258	NHL repeat	Pdu10078.1	O:0005737	O:0000151											Pdu08931.2	K06130
MA1203.1	Pdu21703.1	1559	1573	5.68e-06	TTCCTAAAAAAGAAA	Pdu02381.1	-	-	Pdu02788.1	O:0008964	O:0015977	O:0006099	O:0005737	O:0006164	O:0005829							Pdu08951.1	K10732
MA1203.1	Pdu22834.1	1685	1699	5.68e-06	TTCCAAAATTAGAAG	Pdu02381.1	IPR035246	Spermidine synthase, tetramerisation domain	Pdu05235.1	O:0003723	O:0005524	O:0004637	O:0009113									Pdu08951.2	K10732
MA1203.1	Pdu02177.1	1776	1790	5.68e-06	TTCCTAAAAAAGAAA	Pdu02443.1	IPR015425	Formin, FH2 domain	Pdu14429.1	O:0046982	O:0005634	O:0001228	O:0006355									Pdu08966.1	K13280
MA1203.1	Pdu04871.1	1852	1866	5.68e-06	TCCCAAAAATGGGAT	Pdu02516.1	IPR000644	CBS domain	Pdu01470.1	O:0043531	O:0016787	O:0006952	O:0007165									Pdu08979.3	K01115
MA1203.1	Pdu07208.1	1911	1925	5.68e-06	TTCCAAAATTAGAAG	Pdu02516.1	IPR000644	CBS domain	Pdu10664.1	O:0005524	O:0016887	O:0016021	O:0034475									Pdu09019.1	K03106
MA1203.1	Pdu04987.1	358	372	5.74e-06	TGCTGAAAATGGAAT	Pdu02444.1	IPR027329	TPX2, C-terminal	Pdu17430.1	O:0061077	O:0009507											Pdu09031.1	K03255
MA1203.1	Pdu07159.1	434	448	5.74e-06	TGCCTATATTGGAAA	Pdu02397.1	IPR025610	Transcription factor MYC/MYB N-terminal	Pdu13111.1	O:0016747	O:0030639	O:0009058	O:0046084	O:0006164	O:0005829							Pdu09045.1	K03943
MA1203.1	Pdu22230.1	1135	1149	5.74e-06	TGCTGAAAATGGAAT	Pdu02393.1	IPR008152	Clathrin adaptor, alpha/beta/gamma-adaptin, appendage, Ig-like subdomain	Pdu02807.1	O:0016021	O:0005783											Pdu09045.2	K03943
MA1203.1	Pdu18607.1	1604	1618	5.74e-06	ATACAAAAATGGAAA	Pdu02393.1	IPR002553	Clathrin/coatomer adaptor, adaptin-like, N-terminal	Pdu03194.1	O:0005524	O:0016787	O:0005388	O:0005887	O:0043231								Pdu09064.1	K07565
MA1203.1	Pdu11945.1	1790	1804	5.74e-06	TGCCTAAATTAGCAA	Pdu02401.1	IPR000620	EamA domain	Pdu12388.1	O:0010087	O:0032875	O:0030132	O:0030130	O:0071439	O:0006898	O:0009507						Pdu09068.1	K00052
MA1203.1	Pdu20543.1	21	35	5.8e-06	TCCCATAAATGGAAG	Pdu02401.1	IPR000620	EamA domain	Pdu12100.1	O:0000166	O:0016021	O:0005524	O:0019829	O:0006952	O:0009607							Pdu09070.1	K10268
MA1203.1	Pdu07243.1	182	196	5.8e-06	TTCCATTATCGGAAA	Pdu02451.1	IPR008166	Glycosyltransferase family 92	Pdu07545.1	O:0032051	O:0005198	O:0006886	O:0016192	O:0009506								Pdu09076.1	K13065
MA1203.1	Pdu11717.1	358	372	5.8e-06	AACCAAAAACAGCAA	Pdu02416.1	IPR002156	Ribonuclease H domain	Pdu24029.1	O:0005524	O:1990939	O:0008017	O:0007018	O:0006357								Pdu09092.1	K09874
MA1203.1	Pdu10319.1	470	484	5.8e-06	TGTCAAAAATGGCAT	Pdu02416.1	IPR011320	Ribonuclease H1, N-terminal	Pdu16739.1	O:0000184												Pdu09096.1	K12581
MA1203.1	Pdu07161.1	540	554	5.8e-06	TTCCAATAGAGGCAA	Pdu02446.1	IPR002495	Glycosyl transferase, family 8	Pdu11070.1	O:0070042	O:0070475	O:0005737	O:0016787	O:0006357								Pdu09124.1	K16075
MA1203.1	Pdu07199.1	612	626	5.8e-06	TTCCAATTATGGAAG	Pdu02417.1	IPR007263	DCC1-like thiol-disulfide oxidoreductase family	Pdu14391.1	O:0003677	O:0004803	O:0008270	O:0006313	O:0016021								Pdu09126.1	K17499
MA1203.1	Pdu04692.1	668	682	5.8e-06	TACCAAAAATAGATA	Pdu02452.1	IPR021325	Cofactor assembly of complex C subunit B, CCB2/CCB4	Pdu23585.1	O:0016756	O:0046872	O:0046938	O:0010038	O:0010411	O:0048046	O:0005618						Pdu09131.1	K13065
MA1203.1	Pdu17329.1	669	683	5.8e-06	TTCCAAATATAGCAG	Pdu02463.1	IPR013103	Reverse transcriptase, RNA-dependent DNA polymerase	Pdu00766.1	O:0004553	O:0016762	O:0042546	O:0071555									Pdu09134.1	K13065
MA1203.1	Pdu10576.1	841	855	5.8e-06	TGCCGAATATGGTAT	Pdu02375.1	IPR002483	PWI domain	Pdu12407.1	O:0005739	O:0005634											Pdu09135.1	K13065
MA1203.1	Pdu10070.1	910	924	5.8e-06	TACCTAAAAGGGCAA	Pdu02375.1	IPR000504	RNA recognition motif domain	Pdu09269.1	O:0016538	O:0051301	O:0044772	O:0000079	O:0016973								Pdu09149.1	K05287
MA1203.1	Pdu21497.1	1033	1047	5.8e-06	TGCCAAAAATAGCAC	Pdu02434.1	IPR001623	DnaJ domain	Pdu11963.1	O:0016192	O:0016021											Pdu09163.1	K12581
MA1203.1	Pdu04548.1	1055	1069	5.8e-06	AACCAAAAACAGCAA	Pdu02374.1	IPR003653	Ulp1 protease family, C-terminal catalytic domain	Pdu09855.1	O:0009507	O:0016021	O:0005768	O:0005802									Pdu09165.2	K04798
MA1203.1	Pdu09612.1	1130	1144	5.8e-06	TTCCAATTATGGAAG	Pdu02402.1	IPR000620	EamA domain	Pdu23604.1	O:0008168	O:0032259	O:0016021	O:0005737	O:0006487	O:0009645	O:0009414	O:1904423	O:0005789				Pdu09168.2	K14292
MA1203.1	Pdu22424.1	1910	1924	5.8e-06	TACCATTTATGGAAA	Pdu02402.1	IPR000620	EamA domain	Pdu17731.1	O:0004869	O:0003676	O:0004523										Pdu09168.3	K14292
MA1203.1	Pdu22613.1	58	72	5.85e-06	TACTAAAAATAGAAA	Pdu02512.1	IPR013742	Whirly transcription factor	Pdu05523.1	O:0003676	O:0015074	O:0003964	O:0008270									Pdu09175.1	K08835
MA1203.1	Pdu03806.1	90	104	5.85e-06	AACCAAAAACAGAAA	Pdu02387.1	IPR000504	RNA recognition motif domain	Pdu04493.1	O:0016620	O:0006081	O:0016491										Pdu09188.1	K11975
MA1203.1	Pdu14103.1	194	208	5.85e-06	TTCCAAAAGAAGCAA	Pdu02387.1	IPR001878	Zinc finger, CCHC-type	Pdu13687.1	O:0016021												Pdu09191.1	K11975
MA1203.1	Pdu12447.1	371	385	5.85e-06	TTCCAAAAGAAGCAA	Pdu02457.1	IPR004843	Calcineurin-like phosphoesterase domain, ApaH type	Pdu10952.1	O:0003713	O:0016578	O:0006406	O:0006368	O:0071819	O:0005643	O:0000124	O:0070390	O:0003682				Pdu09194.1	K01904
MA1203.1	Pdu16922.1	386	400	5.85e-06	TTCCAAAAGAAGCAA	Pdu02575.1	IPR003851	Zinc finger, Dof-type	Pdu08844.1	O:0035091	O:0016021	O:0006357	O:0006368	O:0071819	O:0005643	O:0000124						Pdu09204.2	K09419
MA1203.1	Pdu08320.1	422	436	5.85e-06	AACCAAAAACAGAAA	Pdu02648.1	IPR001208	MCM domain	Pdu16134.1	O:0016021												Pdu09204.3	K09419
MA1203.1	Pdu14878.1	463	477	5.85e-06	GTCCATAAATAGAAA	Pdu02648.1	IPR013187	F-box associated domain, type 3	Pdu21009.1	O:0046872												Pdu09206.1	K15280
MA1203.1	Pdu06160.1	482	496	5.85e-06	TGTCAAAAATGGAAT	Pdu02589.1	IPR003441	NAC domain	Pdu24010.1	O:0045330	O:0030599	O:0046910	O:0042545									Pdu09225.1	K09264
MA1203.1	Pdu00549.1	553	567	5.85e-06	TGTCAAAAATGGAAT	Pdu02607.1	IPR009038	GOLD domain	Pdu15690.1	O:0005216	O:0016021											Pdu09240.1	K09495
MA1203.1	Pdu22614.1	584	598	5.85e-06	TACTAAAAATAGAAA	Pdu02638.1	IPR005199	Glycoside hydrolase, family 79	Pdu07247.1	O:0005634												Pdu09243.1	K13348
MA1203.1	Pdu07070.1	601	615	5.85e-06	AACCAAAAACAGAAA	Pdu02570.1	IPR002659	Glycosyl transferase, family 31	Pdu04512.1	O:0046872												Pdu09243.3	K13348
MA1203.1	Pdu16173.1	722	736	5.85e-06	TGTCAAAAATGGAAT	Pdu02570.1	IPR001079	Galectin, carbohydrate recognition domain	Pdu12676.1	O:0016021												Pdu09250.4	K16055
MA1203.1	Pdu16466.1	856	870	5.85e-06	TTCCAAAAGAAGCAA	Pdu02624.1	IPR005527	Cell division topological specificity factor MinE	Pdu02484.1	O:0003876	O:0032264	O:0016021										Pdu09250.1	K16055
MA1203.1	Pdu18513.1	1339	1353	5.85e-06	TACCAAAACGGGAAA	Pdu02599.1	IPR004331	SPX domain	Pdu11678.1	O:0003676	O:0008270	O:0005634	O:0006397									Pdu09250.2	K16055
MA1203.1	Pdu22615.1	1332	1346	5.85e-06	TACTAAAAATAGAAA	Pdu02599.1	IPR004342	EXS, C-terminal	Pdu18444.1	O:0008080												Pdu09250.5	K16055
MA1203.1	Pdu16921.1	1358	1372	5.85e-06	TTCCAAAAGAAGCAA	Pdu02606.1	IPR019378	GDP-fucose protein O-fucosyltransferase	Pdu23873.1	O:0003677	O:0009734	O:0006355	O:0005634									Pdu09250.7	K16055
MA1203.1	Pdu13828.1	1563	1577	5.85e-06	AACCAAAAACAGAAA	Pdu02654.1	IPR013641	Protein KTI12/L-seryl-tRNA(Sec) kinase	Pdu13095.1	O:0000981	O:0046983	O:0000978	O:0006357									Pdu09257.1	K02868
MA1203.1	Pdu23391.1	1817	1831	5.85e-06	AACCAAAAACAGAAA	Pdu02528.1	-	-	Pdu09557.1	O:0006888	O:0015031	O:0030134	O:0005789	O:0005793	O:0030173	O:0005794	O:0016021					Pdu09258.1	K09500
MA1203.1	Pdu08760.1	1929	1943	5.85e-06	AACCAAAAACAGAAA	Pdu02600.1	IPR004342	EXS, C-terminal	Pdu05238.1	O:0016491	O:0016853											Pdu09263.1	K09500
MA1203.1	Pdu00335.1	1931	1945	5.85e-06	AACCAAAAACAGAAA	Pdu02600.1	IPR004331	SPX domain	Pdu02503.1	O:0043424	O:0009705	O:0005886	O:0009506									Pdu09271.1	K14455
MA1203.1	Pdu18692.1	72	86	5.9e-06	TTCCCAAATTGGAAG	Pdu02622.1	IPR020189	Translation elongation factor, IF5A C-terminal	Pdu17433.1	O:0008659	O:0008693	O:0047451	O:0004317									Pdu09290.1	K23953
MA1203.1	Pdu02691.1	326	340	5.9e-06	TTCCCAAACAGGAAA	Pdu02541.1	IPR017887	Transcription factor TCP subgroup	Pdu13114.1	O:0009507	O:0016021											Pdu09309.3	K02116
MA1203.1	Pdu01090.1	516	530	5.9e-06	TGCTATAAATGGCAT	Pdu02582.1	IPR002100	Transcription factor, MADS-box	Pdu22308.1	O:0043565	O:0008270	O:0006355	O:0005634									Pdu09322.1	K06630
MA1203.1	Pdu19126.1	679	693	5.9e-06	TCCAAAAAATGGAAA	Pdu02668.1	IPR025733	Iron/zinc purple acid phosphatase-like C-terminal domain	Pdu04794.1	O:0043531	O:0006952											Pdu09323.2	K20884
MA1203.1	Pdu02692.1	872	886	5.9e-06	TTCCCAAACAGGAAA	Pdu02668.1	IPR040974	Purple acid phosphatase, Fn3-like domain	Pdu21278.1	O:0022857	O:0008643	O:0016021										Pdu09335.1	K00053
MA1203.1	Pdu11182.1	1315	1329	5.9e-06	TTCCCAAACAGGAAA	Pdu02668.1	IPR004843	Calcineurin-like phosphoesterase domain, ApaH type	Pdu04227.1	O:0016567	O:0005634											Pdu09339.3	K12456
MA1203.1	Pdu08767.1	1359	1373	5.9e-06	TCCCAAAACTGGAAT	Pdu02539.1	IPR000306	FYVE zinc finger	Pdu00462.1	O:0008194												Pdu09339.1	K12456
MA1203.1	Pdu23804.1	1525	1539	5.9e-06	TCCCTAAAATGGAAT	Pdu02539.1	IPR027988	Transcription factor BREVIS RADIX, N-terminal domain	Pdu12103.1	O:0020037	O:0046872	O:0004601	O:0042744									Pdu09339.5	K12456
MA1203.1	Pdu08638.1	1595	1609	5.9e-06	TTCCTAATTAGGAAA	Pdu02539.1	IPR000408	Regulator of chromosome condensation, RCC1	Pdu04813.1	O:0008168	O:0032259											Pdu09350.1	K05658
MA1203.1	Pdu12016.1	1660	1674	5.9e-06	TACCCTAATTGGAAA	Pdu02539.1	IPR000408	Regulator of chromosome condensation, RCC1	Pdu11073.1	O:0003729												Pdu09353.1	K10880
MA1203.1	Pdu22548.1	1691	1705	5.9e-06	GTCCAAAAATAGTAA	Pdu02539.1	IPR000408	Regulator of chromosome condensation, RCC1	Pdu03783.1	O:0003677	O:0006355	O:0005634	O:0005737	O:0005634								Pdu09370.1	K03020
MA1203.1	Pdu12159.1	1903	1917	5.9e-06	TCCAAAAAATGGAAA	Pdu02539.1	IPR000408	Regulator of chromosome condensation, RCC1	Pdu12977.1	O:0020037	O:0005506	O:0004497	O:0016705									Pdu09381.1	K10880
MA1203.1	Pdu20354.1	1931	1945	5.9e-06	GTCCAAAAATAGTAA	Pdu02539.1	IPR000408	Regulator of chromosome condensation, RCC1	Pdu06230.1	O:0097602	O:0016567	O:0006511	O:0031146									Pdu09382.1	K09495
MA1203.1	Pdu16595.1	1962	1976	5.9e-06	TTCCAAAAGAAGAAA	Pdu02539.1	IPR000408	Regulator of chromosome condensation, RCC1	Pdu18159.1	O:0055085	O:0016021											Pdu09393.1	K00232
MA1203.1	Pdu04812.1	440	454	5.95e-06	TGCTATAAATGGAAT	Pdu02539.1	IPR013591	Brevis radix (BRX) domain	Pdu15424.1	O:0008146	O:0005737	O:0016787										Pdu09437.2	K03014
MA1203.1	Pdu16284.1	1236	1250	5.95e-06	TGCCAAATCTAGAAA	Pdu02610.1	IPR007705	Vesicle transport v-SNARE, N-terminal	Pdu14394.1	O:0005634	O:0003700	O:0043565	O:1900459									Pdu09452.1	K00815
MA1203.1	Pdu03584.1	1821	1835	5.95e-06	TTCCAAATAAGGAAC	Pdu02610.1	-	-	Pdu20853.1	O:0008270	O:0006355	O:0005634	O:0005739									Pdu09456.1	K12183
MA1203.1	Pdu11699.1	627	641	6.01e-06	TACCAAATTTGGATA	Pdu02543.1	IPR019559	Cullin protein, neddylation domain	Pdu03216.1	O:0008320	O:0030150	O:0005741	O:0005739									Pdu09458.1	K19355
MA1203.1	Pdu04137.1	657	671	6.01e-06	TACCAAAAGGGGCAA	Pdu02543.1	IPR001373	Cullin, N-terminal	Pdu02186.1	O:0005737												Pdu09493.1	K02178
MA1203.1	Pdu04137.1	721	735	6.01e-06	TACCAAAAGGGGCAA	Pdu02650.1	IPR001732	UDP-glucose/GDP-mannose dehydrogenase, N-terminal	Pdu06537.1	O:0046983	O:0005634											Pdu09493.2	K02178
MA1203.1	Pdu03705.1	738	752	6.01e-06	TACCAAATTTGGATA	Pdu02650.1	IPR014027	UDP-glucose/GDP-mannose dehydrogenase, C-terminal	Pdu03802.1	O:0008408	O:0003723											Pdu09498.2	K16900
MA1203.1	Pdu13509.1	1230	1244	6.01e-06	GGCCAGAAAAGGCAA	Pdu02650.1	IPR014026	UDP-glucose/GDP-mannose dehydrogenase, dimerisation	Pdu10062.1	O:0004650	O:0005975	O:0005618	O:0016829									Pdu09503.1	K10880
MA1203.1	Pdu10077.1	1278	1292	6.01e-06	TTCCAAAATGGGGAA	Pdu02547.1	IPR008721	Origin recognition complex, subunit 6	Pdu02772.1	O:0007062	O:0008278	O:0005634										Pdu09510.1	K14638
MA1203.1	Pdu10239.1	1524	1538	6.01e-06	GACCGAAAAAGGAAA	Pdu02594.1	IPR001005	SANT/Myb domain	Pdu18732.1	O:0016021	O:0010256											Pdu09521.1	K00793
MA1203.1	Pdu08693.1	1679	1693	6.01e-06	TACCAAAAGGGGCAA	Pdu02577.1	IPR007493	Protein of unknown function DUF538	Pdu09858.1	O:0003860	O:0003735	O:0006412	O:0006574									Pdu09526.1	K10666
MA1203.1	Pdu03642.1	1679	1693	6.01e-06	TACCAAAAGGGGCAA	Pdu02667.1	IPR006968	Root UVB sensitive family	Pdu22577.1	O:0022857	O:0016021											Pdu09537.2	K14571
MA1203.1	Pdu05526.1	1680	1694	6.01e-06	GTCCAAAATTGGATA	Pdu02675.1	IPR000719	Protein kinase domain	Pdu08540.1	O:0043813	O:0046856	O:0016021	O:0005774	O:0006412	O:0022625	O:0015934						Pdu09548.1	K11841
MA1203.1	Pdu10557.1	1698	1712	6.01e-06	TACCAGAAATGGAAG	Pdu02675.1	IPR013210	Leucine-rich repeat-containing N-terminal, plant-type	Pdu19151.1	O:0005509	O:0005544	O:0005737										Pdu09567.1	K12855
MA1203.1	Pdu01682.1	1732	1746	6.01e-06	TTCTAAAAACAGAAA	Pdu02675.1	IPR001611	Leucine-rich repeat	Pdu05526.1	O:0003723	O:0019843	O:0003735	O:0000470									Pdu09571.3	K18368
MA1203.1	Pdu09104.1	1745	1759	6.01e-06	TGCCAAAAATGGGCA	Pdu02675.1	IPR001611	Leucine-rich repeat	Pdu04496.1	O:0003756	O:0006457	O:0034976	O:0005783	O:0006412	O:0022625	O:0015934						Pdu09571.1	K18368
MA1203.1	Pdu04609.1	1782	1796	6.01e-06	TACCAAAAGGGGCAA	Pdu02675.1	IPR001611	Leucine-rich repeat	Pdu24013.1	O:0008810	O:0030245											Pdu09571.5	K18368
MA1203.1	Pdu22111.1	1849	1863	6.01e-06	TACCAAAAGGGGCAA	Pdu02675.1	IPR001611	Leucine-rich repeat	Pdu16723.1	O:0003677	O:0006355	O:0071422										Pdu09584.1	K01056
MA1203.1	Pdu18602.1	56	70	6.06e-06	TCCCAAAAGTGGCAT	Pdu02567.1	IPR002885	Pentatricopeptide repeat	Pdu18140.1	O:0016021	O:0005886	O:0006633	O:0016021	O:0016020								Pdu09610.1	K09495
MA1203.1	Pdu14721.1	89	103	6.06e-06	TACTCAAAATGGAAA	Pdu02567.1	IPR002885	Pentatricopeptide repeat	Pdu15126.1	O:0016021												Pdu09617.1	K12639
MA1203.1	Pdu15914.1	182	196	6.06e-06	TCCTGAAAATGGCAA	Pdu02567.1	IPR002885	Pentatricopeptide repeat	Pdu07836.1	O:0102336	O:0102337	O:0102338	O:0102756									Pdu09627.1	K12622
MA1203.1	Pdu21113.1	173	187	6.06e-06	TCCTGAAAATGGCAA	Pdu02567.1	IPR002885	Pentatricopeptide repeat	Pdu20555.1	O:0004842												Pdu09635.1	K01051
MA1203.1	Pdu22299.1	1172	1186	6.06e-06	ATCCATAAAAGGAAT	Pdu02567.1	IPR002885	Pentatricopeptide repeat	Pdu02487.1	O:0022857	O:0016021	O:0005886										Pdu09638.1	K18753
MA1203.1	Pdu09444.1	1343	1357	6.06e-06	AACCCAAAACGGAAA	Pdu02567.1	IPR002885	Pentatricopeptide repeat	Pdu18447.1	O:0003729	O:0048024	O:0005634	O:0003723									Pdu09640.1	K06210
MA1203.1	Pdu11668.1	1505	1519	6.06e-06	GTCTAAAATTGGAAA	Pdu02567.1	IPR032867	DYW domain	Pdu14128.1	O:0031625	O:0006511											Pdu09640.2	K06210
MA1203.1	Pdu05250.1	1577	1591	6.06e-06	TGCCAAAATGAGAAA	Pdu02540.1	IPR004345	TB2/DP1/HVA22-related protein	Pdu23876.1	O:0016021	O:0016021											Pdu09640.4	K06210
MA1203.1	Pdu08590.1	1687	1701	6.06e-06	AACCAAAATTAGAAA	Pdu02632.1	IPR001251	CRAL-TRIO lipid binding domain	Pdu10363.1	O:0006355	O:0005737	O:0005634										Pdu09640.6	K06210
MA1203.1	Pdu12527.1	289	303	6.12e-06	TTCCCAAAGAGGAAA	Pdu02632.1	IPR002589	Macro domain	Pdu05795.1	O:0005794												Pdu09644.1	K12261
MA1203.1	Pdu17312.1	737	751	6.12e-06	TCCCAAAAAGGGCAT	Pdu02568.1	IPR001568	Ribonuclease T2-like	Pdu02506.1	O:0046872	O:0030570	O:0045490	O:0005618									Pdu09646.1	K10753
MA1203.1	Pdu03676.1	927	941	6.12e-06	TTACAAAAATGGCAT	Pdu02619.1	IPR009769	Protein ENHANCED DISEASE RESISTANCE 2, C-terminal	Pdu01476.1	O:0016021												Pdu09652.1	K12879
MA1203.1	Pdu09033.1	1567	1581	6.12e-06	TTCCAAAATTAGCTA	Pdu02565.1	IPR013057	Amino acid transporter, transmembrane domain	Pdu14989.1	O:0016787	O:0035435											Pdu09658.1	K03262
MA1203.1	Pdu11784.1	25	39	6.19e-06	ATCCAAAATCAGCAA	Pdu02663.1	IPR002885	Pentatricopeptide repeat	Pdu08242.1	O:0003676	O:0008270											Pdu09664.1	K15186
MA1203.1	Pdu07073.1	135	149	6.19e-06	AACCAATTATGGAAA	Pdu02663.1	IPR002885	Pentatricopeptide repeat	Pdu13117.1	O:0008270	O:0006355	O:0005634										Pdu09665.1	K04078
MA1203.1	Pdu06916.1	150	164	6.19e-06	TCTCAAAAATGGCAA	Pdu02564.1	IPR000407	Nucleoside phosphatase GDA1/CD39	Pdu22865.1	O:0016021												Pdu09666.2	K04506
MA1203.1	Pdu03694.1	244	258	6.19e-06	TTCCAAATAGGGGAA	Pdu02564.1	IPR000407	Nucleoside phosphatase GDA1/CD39	Pdu12087.1	O:0005524	O:0003883	O:0044210	O:0006541									Pdu09670.4	K00604
MA1203.1	Pdu22182.1	629	643	6.19e-06	ATCCAAAATCAGCAA	Pdu02643.1	IPR000811	Glycosyl transferase, family 35	Pdu16992.1	O:0043531	O:0000981	O:0000978	O:0006357									Pdu09670.1	K00604
MA1203.1	Pdu11363.1	738	752	6.19e-06	TTCTAATATTGGAAA	Pdu02536.1	IPR006652	Kelch repeat type 1	Pdu00465.1	O:0102229	O:0016161	O:0000272	O:0000724									Pdu09670.3	K00604
MA1203.1	Pdu11846.1	779	793	6.19e-06	TCTCAAAAATGGCAA	Pdu02536.1	IPR006652	Kelch repeat type 1	Pdu12106.1	O:0003723	O:0009451	O:0043231										Pdu09686.1	K00868
MA1203.1	Pdu20287.1	836	850	6.19e-06	TTCCATATTTAGCAA	Pdu02664.1	IPR012946	X8 domain	Pdu11076.1	O:0016791	O:0008967	O:0016311	O:0009507									Pdu09707.1	K13448
MA1203.1	Pdu07417.1	910	924	6.19e-06	TTCCCAAAACGGATA	Pdu02662.1	IPR004853	Sugar phosphate transporter domain	Pdu19746.1	O:0016021												Pdu09708.1	K23327
MA1203.1	Pdu19846.1	1093	1107	6.19e-06	TTCCCTTAATGGAAA	Pdu02597.1	IPR004938	Xyloglucan fucosyltransferase	Pdu06233.1	O:0003677	O:0005634											Pdu09722.1	K14494
MA1203.1	Pdu18384.1	1166	1180	6.19e-06	TTCTAATATTGGAAA	Pdu02591.1	IPR025954	DBC1/CARP1 catalytically inactive NUDIX hydrolase domain	Pdu15981.1	O:0005524	O:1990939	O:0008017	O:0007018									Pdu09746.1	K21867
MA1203.1	Pdu23822.1	1204	1218	6.19e-06	TTCTAATATTGGAAA	Pdu02559.1	IPR008195	Ribosomal protein L34Ae	Pdu15427.1	O:0005524	O:0003676	O:0004386										Pdu09746.3	K21867
MA1203.1	Pdu22610.1	1223	1237	6.19e-06	ACCCAAAAATGGAAG	Pdu02659.1	IPR002885	Pentatricopeptide repeat	Pdu11662.1	O:0022857	O:0042981	O:0016021	O:0015141	O:0015116	O:0015117	O:0071423	O:0015729					Pdu09748.1	K13025
MA1203.1	Pdu22609.1	1225	1239	6.19e-06	ACCCAAAAATGGAAG	Pdu02659.1	IPR002885	Pentatricopeptide repeat	Pdu11969.1	O:0005216	O:0016021	O:0022625	O:0005840									Pdu09749.1	K06171
MA1203.1	Pdu05924.1	1266	1280	6.19e-06	TACCGAAAAAAGAAA	Pdu02659.1	IPR002885	Pentatricopeptide repeat	Pdu05222.1	O:0003723	O:0003735	O:0000027	O:0006412	O:0006388	O:0005849	O:0005634	O:0031124					Pdu09758.1	K01915
MA1203.1	Pdu22180.1	1272	1286	6.19e-06	ATCCAAAATCAGCAA	Pdu02569.1	IPR001568	Ribonuclease T2-like	Pdu14416.1	O:0005576	O:0006952	O:0022625	O:0005840									Pdu09761.2	K24104
MA1203.1	Pdu01230.1	1277	1291	6.19e-06	TGCCAGAAAAAGCAA	Pdu02651.1	IPR001360	Glycoside hydrolase family 1	Pdu08543.1	O:0009408	O:0043621	O:0051082	O:0051259									Pdu09761.4	K24104
MA1203.1	Pdu11020.1	1292	1306	6.19e-06	TACCGAAAAAAGAAA	Pdu02596.1	-	-	Pdu21262.1	O:0004252	O:0005794	O:0016021										Pdu09773.1	K08248
MA1203.1	Pdu06000.1	1326	1340	6.19e-06	TGCCAGAAAAAGCAA	Pdu02561.1	IPR006456	ZF-HD homeobox protein, Cys/His-rich dimerisation domain	Pdu04499.1	O:0016787												Pdu09779.2	K07300
MA1203.1	Pdu05014.1	1425	1439	6.19e-06	TGCCAGAAAAAGCAA	Pdu02655.1	IPR004159	Putative S-adenosyl-L-methionine-dependent methyltransferase	Pdu01764.1	O:0046872	O:0016491											Pdu09785.1	K03018
MA1203.1	Pdu11362.1	1474	1488	6.19e-06	TTCTAATATTGGAAA	Pdu02560.1	IPR012870	Protein of unknown function DUF1666	Pdu03181.1	O:0005524	O:0004356	O:0006542	O:0005737									Pdu09790.1	K00591
MA1203.1	Pdu06351.1	1461	1475	6.19e-06	TTCCATTTTTGGAAA	Pdu02677.1	IPR002075	Nuclear transport factor 2	Pdu21569.1	O:0005524	O:0004707	O:0106310	O:0004674									Pdu09798.1	K05757
MA1203.1	Pdu02529.1	1532	1546	6.19e-06	TCTCAAAAATGGCAA	Pdu02612.1	IPR003864	Calcium-dependent channel, 7TM region, putative phosphate	Pdu24016.1	O:0004650	O:0005975	O:0005618										Pdu09800.1	K15255
MA1203.1	Pdu03395.1	1686	1700	6.19e-06	ACCCAAAAATGGAAG	Pdu02612.1	IPR032880	Calcium permeable stress-gated cation channel 1, N-terminal transmembrane domain	Pdu16726.1	O:0009055	O:0016021	O:0046658										Pdu09818.1	K14504
MA1203.1	Pdu03286.1	1726	1740	6.19e-06	TACCGAAAAAAGAAA	Pdu02612.1	IPR027815	10TM putative phosphate transporter, cytosolic domain	Pdu20251.1	O:0009733												Pdu09834.1	K05389
MA1203.1	Pdu14697.1	1714	1728	6.19e-06	TTCTAATATTGGAAA	Pdu02673.1	IPR018108	Mitochondrial substrate/solute carrier	Pdu15696.1	O:0008270												Pdu09841.1	K08912
MA1203.1	Pdu08488.1	1783	1797	6.19e-06	TTACAAAAATGGAAT	Pdu02673.1	IPR018108	Mitochondrial substrate/solute carrier	Pdu23572.1	O:0046872	O:0006281											Pdu09844.1	K11000
MA1203.1	Pdu23699.1	1884	1898	6.19e-06	TTCCACAATAGGAAA	Pdu02665.1	IPR000073	Alpha/beta hydrolase fold-1	Pdu15129.1	O:0003676	O:0015074	O:0016491										Pdu09847.2	K20292
MA1203.1	Pdu05500.1	307	321	6.25e-06	TGACAAAAATGGTAA	Pdu02628.1	IPR008581	Protein of unknown function DUF863, plant	Pdu20558.1	O:0005507	O:0052716	O:0046274	O:0048046									Pdu09861.1	K22683
MA1203.1	Pdu00773.1	517	531	6.25e-06	AGCCAAAATTGGTAT	Pdu02666.1	IPR001107	Band 7 domain	Pdu05491.1	O:0016021	O:0009862	O:0005634										Pdu09867.1	K00457
MA1203.1	Pdu20949.1	508	522	6.25e-06	TGCCCAAATGGGCAA	Pdu02529.1	IPR005182	Domain of unknown function DUF304	Pdu14685.1	O:0009567	O:0080155	O:2000008	O:0005576	O:0005737	O:0030286	O:0005874						Pdu09868.1	K03352
MA1203.1	Pdu23752.1	821	835	6.25e-06	TGCCAGAAAAAGAAA	Pdu02535.1	IPR002130	Cyclophilin-type peptidyl-prolyl cis-trans isomerase domain	Pdu01172.1	O:0045505	O:0051959	O:0007017	O:2000582	O:0005737								Pdu09872.1	K00799
MA1203.1	Pdu17151.1	934	948	6.25e-06	TTCCAATTATGGCTA	Pdu02530.1	IPR001356	Homeobox domain	Pdu17132.1	O:0016788												Pdu09873.1	K00799
MA1203.1	Pdu15988.1	1054	1068	6.25e-06	AACCCAAATTGGCAA	Pdu02530.1	IPR003106	Leucine zipper, homeobox-associated	Pdu09842.1	O:0016168	O:0046872	O:0009768	O:0018298	O:0048831	O:0005634							Pdu09876.1	K02291
MA1203.1	Pdu17831.1	1100	1114	6.25e-06	TTCCAAAAGTGGAAC	Pdu02583.1	IPR007117	Expansin, cellulose-binding-like domain	Pdu10366.1	O:0016021	O:0031647	O:0005829	O:0005634	O:0008233								Pdu09878.1	K14508
MA1203.1	Pdu15405.1	1239	1253	6.25e-06	TTCCATATTTAGAAA	Pdu02583.1	IPR009009	RlpA-like protein, double-psi beta-barrel domain	Pdu06828.1	O:0102229	O:0016161	O:0000272	O:0003700									Pdu09880.1	K22382
MA1203.1	Pdu19083.1	1261	1275	6.25e-06	TGCCAGAAAAAGAAA	Pdu02614.1	IPR004127	Prefoldin alpha-like	Pdu05798.1	O:0016787	O:0004197	O:0004843	O:0016579									Pdu09884.1	K16189
MA1203.1	Pdu20736.1	1404	1418	6.25e-06	TTCTAAAATTAGAAA	Pdu02527.1	IPR013657	UAA transporter	Pdu02509.1	O:0003677	O:0003700	O:0005634	O:0046872									Pdu09886.1	K21843
MA1203.1	Pdu20737.1	1569	1583	6.25e-06	TTCTAAAATTAGAAA	Pdu02585.1	IPR006760	Endosulphine	Pdu08245.1	O:0016021												Pdu09888.1	K03327
MA1203.1	Pdu15989.1	1667	1681	6.25e-06	AACCCAAATTGGCAA	Pdu02533.1	IPR000504	RNA recognition motif domain	Pdu01479.1	O:0016757	O:0006486	O:0000139	O:0016021	O:0005576								Pdu09889.1	K03327
MA1203.1	Pdu10939.1	1765	1779	6.25e-06	ATCCAAAATCAGAAA	Pdu02629.1	IPR002885	Pentatricopeptide repeat	Pdu14704.1	O:0016567	O:0006306	O:0070918	O:0000832									Pdu09922.1	K14709
MA1203.1	Pdu23243.1	1786	1800	6.25e-06	ATCCAAAATCAGAAA	Pdu02629.1	IPR002885	Pentatricopeptide repeat	Pdu13674.1	O:0052793	O:0071555	O:0005576	O:0009505	O:0016787	O:0005618	O:0016021						Pdu09922.2	K14709
MA1203.1	Pdu14028.1	1066	1080	6.3e-06	TGCCCAAATGGGAAA	Pdu02629.1	IPR002885	Pentatricopeptide repeat	Pdu00161.1	O:0044030	O:0000419	O:0005634	O:0043621									Pdu09923.2	K00968
MA1203.1	Pdu14029.1	1112	1126	6.3e-06	TGCCCAAATGGGAAA	Pdu02629.1	IPR002885	Pentatricopeptide repeat	Pdu08831.1	O:0061630	O:0044183	O:0051082	O:0034620	O:0051085	O:0042026							Pdu09934.1	K20283
MA1203.1	Pdu02432.1	1152	1166	6.3e-06	ATCCAATAATAGCAA	Pdu02629.1	IPR002885	Pentatricopeptide repeat	Pdu15091.1	O:0008168	O:0032259											Pdu09934.3	K20283
MA1203.1	Pdu09868.1	1167	1181	6.3e-06	GACCAAAATTGGCAT	Pdu02629.1	IPR002885	Pentatricopeptide repeat	Pdu21550.1	O:0005524	O:0016887	O:0031072	O:0051787	O:0030014	O:0005737							Pdu09944.1	K19787
MA1203.1	Pdu23750.1	1255	1269	6.3e-06	TGCCAAAAAAAGGAA	Pdu02661.1	IPR012423	Chromatin modification-related protein Eaf7/MRGBP	Pdu19442.1	O:0015297	O:0022857	O:0042910	O:0016021									Pdu09964.1	K20299
MA1203.1	Pdu08664.1	1495	1509	6.3e-06	TGCCAAAAAAAGGAA	Pdu02637.1	IPR005516	Remorin, C-terminal	Pdu12109.1	O:0003677	O:0006355											Pdu09966.1	K08909
MA1203.1	Pdu11223.1	1553	1567	6.3e-06	AGCCAAAAATGGATT	Pdu02602.1	IPR004342	EXS, C-terminal	Pdu04819.1	O:0055085	O:0016021											Pdu09998.1	K12741
MA1203.1	Pdu02431.1	1754	1768	6.3e-06	ATCCAATAATAGCAA	Pdu02602.1	IPR004331	SPX domain	Pdu07820.1	O:0045927												Pdu10001.1	K01897
MA1203.1	Pdu04064.1	1827	1841	6.3e-06	TCCCATAAATGGATA	Pdu02630.1	IPR002885	Pentatricopeptide repeat	Pdu11665.1	O:0005524	O:0004672	O:0002229	O:0016021	O:0005886	O:0004672							Pdu10008.1	K01609
MA1203.1	Pdu18010.1	1861	1875	6.3e-06	TGCCAAAAAAAGGAA	Pdu02630.1	IPR002885	Pentatricopeptide repeat	Pdu20859.1	O:0005524	O:0030246	O:0004675	O:0042742	O:0006357								Pdu10013.1	K00626
MA1203.1	Pdu15005.1	11	25	6.35e-06	TTCCCAAATTGGCTA	Pdu02630.1	IPR002885	Pentatricopeptide repeat	Pdu13082.1	O:0003676	O:0008270	O:0004842										Pdu10013.2	K00626
MA1203.1	Pdu00559.1	283	297	6.35e-06	TCCCAAAAATGGTTA	Pdu02630.1	IPR002885	Pentatricopeptide repeat	Pdu03808.1	O:0003677	O:0000981	O:0005634	O:0000978	O:0005886	O:0016874							Pdu10018.1	K08065
MA1203.1	Pdu12017.1	508	522	6.35e-06	ATCCAAATACAGCAA	Pdu02630.1	IPR002885	Pentatricopeptide repeat	Pdu10068.1	O:0016021												Pdu10023.1	K00736
MA1203.1	Pdu07280.1	989	1003	6.35e-06	ATCCAAATACAGCAA	Pdu02630.1	IPR002885	Pentatricopeptide repeat	Pdu05225.1	O:0006952	O:0012501	O:2000031	O:0009626	O:0005886								Pdu10023.2	K00736
MA1203.1	Pdu12018.1	1033	1047	6.35e-06	ATCCAAATACAGCAA	Pdu02630.1	IPR002885	Pentatricopeptide repeat	Pdu18738.1	O:0016787												Pdu10030.1	K11314
MA1203.1	Pdu10917.1	1509	1523	6.35e-06	ATCCAATAATAGAAA	Pdu02644.1	IPR003657	WRKY domain	Pdu13101.1	O:0016491												Pdu10039.1	K14300
MA1203.1	Pdu16943.1	1916	1930	6.35e-06	TCCTATAAATGGAAA	Pdu02652.1	IPR003495	CobW/HypB/UreG, nucleotide-binding domain	Pdu05811.1	O:0016301	O:0005886											Pdu10050.2	K08867
MA1203.1	Pdu21896.1	10	24	6.41e-06	TTCCTCAAATGGAAA	Pdu02652.1	IPR011629	Cobalamin (vitamin B12) biosynthesis CobW-like, C-terminal	Pdu12071.1	O:0008725	O:0006284											Pdu10056.1	K14411
MA1203.1	Pdu18419.1	273	287	6.41e-06	TGCCGAAATCAGCAA	Pdu02798.1	IPR001611	Leucine-rich repeat	Pdu19157.1	O:0003723	O:0042255	O:0005730	O:0042273	O:0000209	O:0006511	O:0005737	O:0000151	O:0016874				Pdu10057.1	K08272
MA1203.1	Pdu13642.1	263	277	6.41e-06	TTCTAAATATAGAAA	Pdu02704.1	IPR001128	Cytochrome P450	Pdu15392.1	O:0008483												Pdu10061.1	K01213
MA1203.1	Pdu23233.1	284	298	6.41e-06	ATCCAAATACAGAAA	Pdu02803.1	IPR006593	Cytochrome b561/ferric reductase transmembrane	Pdu21851.1	O:0003677	O:0008483	O:0005524	O:0008234	O:0032436	O:0000209	O:0006511	O:0005737	O:0000151				Pdu10064.1	K01213
MA1203.1	Pdu20754.1	342	356	6.41e-06	TTCTCAAATTGGCAA	Pdu02695.1	IPR002487	Transcription factor, K-box	Pdu01767.1	O:0046872	O:0031624	O:0061630	O:0032436	O:0016925								Pdu10067.1	K01213
MA1203.1	Pdu09941.1	384	398	6.41e-06	TTCCTGAAAAGGAAA	Pdu02695.1	IPR002100	Transcription factor, MADS-box	Pdu04214.1	O:0008168	O:0032259	O:0006364										Pdu10079.1	K20165
MA1203.1	Pdu12950.1	396	410	6.41e-06	TTCTCAAATTGGCAA	Pdu02773.1	IPR029472	Retrotransposon Copia-like, N-terminal	Pdu13408.1	O:0003700	O:0005634	O:0031386	O:0044389									Pdu10079.2	K20165
MA1203.1	Pdu01769.1	936	950	6.41e-06	TTCCTGAAAAGGAAA	Pdu02773.1	-	-	Pdu03184.1	O:0003723												Pdu10088.1	K00784
MA1203.1	Pdu15798.1	1030	1044	6.41e-06	TGCCAGATTAGGCAA	Pdu02825.1	IPR001005	SANT/Myb domain	Pdu12378.1	O:0009959	O:0009639											Pdu10088.2	K00784
MA1203.1	Pdu20020.1	1061	1075	6.41e-06	TTCCTGAAAAGGAAA	Pdu02713.1	IPR007508	D-aminoacyl-tRNA deacylase DtdA	Pdu04800.1	O:0004190	O:0043067											Pdu10089.1	K09458
MA1203.1	Pdu15140.1	1195	1209	6.41e-06	TACCATAAAAAGAAA	Pdu02830.1	IPR003769	Adaptor protein ClpS, core	Pdu07535.1	O:0046872	O:0016491	O:0051213										Pdu10094.1	K22139
MA1203.1	Pdu18137.1	1433	1447	6.41e-06	TACCATAAAAAGAAA	Pdu02752.1	IPR002423	Chaperonin Cpn60/TCP-1 family	Pdu24019.1	O:0016021												Pdu10102.1	K00748
MA1203.1	Pdu23231.1	1423	1437	6.41e-06	ATCCAAATACAGAAA	Pdu02707.1	IPR001128	Cytochrome P450	Pdu11060.1	O:0003677	O:0005634											Pdu10105.1	K11578
MA1203.1	Pdu21777.1	1579	1593	6.41e-06	GTCCGAAAATGGGAA	Pdu02711.1	IPR002912	ACT domain	Pdu03770.1	O:0004375	O:0006546	O:0005739	O:0004743									Pdu10108.1	K01052
MA1203.1	Pdu12495.1	1584	1598	6.41e-06	GGCCGAAAATAGCAA	Pdu02711.1	IPR002912	ACT domain	Pdu20254.1	O:0005524	O:0016301	O:0000287	O:0030955									Pdu10131.2	K02907
MA1203.1	Pdu20308.1	1749	1763	6.41e-06	GGCCGAAAATAGCAA	Pdu02753.1	IPR000182	GNAT domain	Pdu12964.1	O:0003690	O:0006353	O:0006355										Pdu10132.3	K00895
MA1203.1	Pdu16893.1	202	216	6.48e-06	TGCCCCAAATGGAAA	Pdu02701.1	IPR001128	Cytochrome P450	Pdu19730.1	O:0016432	O:0008033											Pdu10146.1	K09775
MA1203.1	Pdu23503.1	533	547	6.48e-06	TGCCAAAAGTGGACA	Pdu02761.1	IPR001985	S-adenosylmethionine decarboxylase	Pdu18146.1	O:0047834	O:0004743											Pdu10149.1	K10528
MA1203.1	Pdu20150.1	572	586	6.48e-06	ATCCCAAATCGGAAA	Pdu02741.1	IPR002885	Pentatricopeptide repeat	Pdu14381.1	O:0003677	O:0003700	O:0005634										Pdu10158.1	K08245
MA1203.1	Pdu23295.1	947	961	6.48e-06	AACCAAAAATGGCCA	Pdu02741.1	IPR002885	Pentatricopeptide repeat	Pdu23575.1	O:0005094	O:0005737	O:0007266	O:0005829									Pdu10163.1	K14009
MA1203.1	Pdu01899.1	1003	1017	6.48e-06	AACCAAAAATGGCCA	Pdu02741.1	IPR002885	Pentatricopeptide repeat	Pdu20840.1	O:0016787	O:0044715	O:0005737										Pdu10168.1	K00658
MA1203.1	Pdu15184.1	1252	1266	6.48e-06	TACCAGAAATGGCTA	Pdu02741.1	IPR002885	Pentatricopeptide repeat	Pdu06524.1	O:0046872												Pdu10169.2	K15083
MA1203.1	Pdu15183.1	1297	1311	6.48e-06	TACCAGAAATGGCTA	Pdu02741.1	IPR002885	Pentatricopeptide repeat	Pdu02205.1	O:0003700	O:0043565	O:0006355	O:0005634									Pdu10176.1	K09422
MA1203.1	Pdu16120.1	1405	1419	6.48e-06	TTCCTAAAAAGGGAA	Pdu02741.1	IPR002885	Pentatricopeptide repeat	Pdu14688.1	O:0005737	O:0005874	O:0005886	O:0006355	O:0007165	O:0005737	O:0005829	O:0050896					Pdu10179.1	K08341
MA1203.1	Pdu01996.1	1523	1537	6.48e-06	TGCCTAAAAAAGCAA	Pdu02741.1	IPR002885	Pentatricopeptide repeat	Pdu01175.1	O:0051119	O:0008643	O:0016021	O:0005886	O:0009134	O:0016020							Pdu10179.3	K08341
MA1203.1	Pdu06390.1	1612	1626	6.48e-06	TACCAAAAAAAGTAA	Pdu02741.1	IPR002885	Pentatricopeptide repeat	Pdu14400.1	O:0005524	O:0009881	O:0004672	O:0018298									Pdu10181.1	K01647
MA1203.1	Pdu09871.1	1670	1684	6.48e-06	TGCCAAAAGTGGACA	Pdu02741.1	IPR002885	Pentatricopeptide repeat	Pdu17135.1	O:0005524	O:0016787	O:0016021	O:0017110									Pdu10182.4	K12951
MA1203.1	Pdu03932.1	1755	1769	6.48e-06	ATCCCAAATCGGAAA	Pdu02741.1	IPR002885	Pentatricopeptide repeat	Pdu09845.1	O:0016021	O:0005774	O:0005618	O:0009506									Pdu10183.2	K04532
MA1203.1	Pdu23783.1	1747	1761	6.48e-06	TGCCTAAAAAAGCAA	Pdu02741.1	IPR032867	DYW domain	Pdu13370.1	O:0003676	O:0004523	O:0016021										Pdu10183.3	K04532
MA1203.1	Pdu09998.1	1961	1975	6.48e-06	TGCCAAAACAAGCAA	Pdu02819.1	IPR002495	Glycosyl transferase, family 8	Pdu16691.1	O:0016021												Pdu10188.1	K03327
MA1203.1	Pdu09390.1	48	62	6.53e-06	ATCCAATTTTGGCAA	Pdu02689.1	IPR000504	RNA recognition motif domain	Pdu14707.1	O:0015743	O:0016021	O:0009705	O:0032259	O:0033528								Pdu10190.3	K05387
MA1203.1	Pdu02886.1	354	368	6.53e-06	TACCAAAATTAGAAT	Pdu02720.1	IPR001574	Ribosome-inactivating protein	Pdu00164.1	O:0047150	O:0008898	O:0008270	O:0009086	O:0009086	O:0008898	O:0033528						Pdu10191.2	K05387
MA1203.1	Pdu22293.1	441	455	6.53e-06	TGCCAAAACAAGAAA	Pdu02751.1	IPR025724	GAG-pre-integrase domain	Pdu10942.1	O:0046872												Pdu10191.5	K05387
MA1203.1	Pdu03948.1	922	936	6.53e-06	TGCCTAAAAAAGAAA	Pdu02751.1	IPR001584	Integrase, catalytic core	Pdu08834.1	O:0016021												Pdu10191.9	K05387
MA1203.1	Pdu07289.1	1057	1071	6.53e-06	GTCCAAAATCGGAAT	Pdu02751.1	IPR013103	Reverse transcriptase, RNA-dependent DNA polymerase	Pdu15094.1	O:0019888	O:0000159	O:0102521	O:0032259	O:0008033								Pdu10191.1	K05387
MA1203.1	Pdu08239.1	1059	1073	6.53e-06	TGCCTAAAAAAGAAA	Pdu02709.1	IPR001128	Cytochrome P450	Pdu24000.1	O:0003950	O:0006471	O:0005634	O:1990404	O:0018105	O:0018107	O:0005737						Pdu10191.3	K05387
MA1203.1	Pdu02354.1	1228	1242	6.53e-06	TGCCTAAAAAAGAAA	Pdu02709.1	IPR001128	Cytochrome P450	Pdu11361.1	O:0003677	O:0008270	O:0005634	O:0008233									Pdu10191.11	K05387
MA1203.1	Pdu02353.1	1469	1483	6.53e-06	TGCCTAAAAAAGAAA	Pdu02812.1	IPR011598	Myc-type, basic helix-loop-helix (bHLH) domain	Pdu14096.1	O:0004300	O:0006635	O:0005739	O:0003824	O:0005634								Pdu10198.2	K09338
MA1203.1	Pdu12584.1	1590	1604	6.53e-06	TGCCCAAAAAGGGAA	Pdu02829.1	IPR013057	Amino acid transporter, transmembrane domain	Pdu06239.1	O:0051011	O:0051225	O:0070652										Pdu10198.4	K09338
MA1203.1	Pdu02887.1	1761	1775	6.53e-06	TACCAAAATTAGAAT	Pdu02702.1	IPR001128	Cytochrome P450	Pdu09240.1	O:0005524	O:0016887	O:0051082	O:0006457	O:0016021								Pdu10198.5	K09338
MA1203.1	Pdu23614.1	468	482	6.6e-06	TACCAAAATAGGATA	Pdu02750.1	IPR009438	Phytosulfokine	Pdu02474.1	O:0030246	O:0016758	O:0006486	O:0000139									Pdu10201.1	K08486
MA1203.1	Pdu16759.1	536	550	6.6e-06	TTCCAGAAGAGGCAA	Pdu02801.1	IPR019050	FDF domain	Pdu11668.1	O:0016788												Pdu10207.1	K00430
MA1203.1	Pdu16120.1	598	612	6.6e-06	TTCCGAATACGGGAA	Pdu02801.1	IPR025609	Lsm14-like, N-terminal	Pdu14115.1	O:0016301												Pdu10208.1	K03239
MA1203.1	Pdu24073.1	690	704	6.6e-06	TTCCAATATCGGCAT	Pdu02813.1	IPR019396	Transmembrane Fragile-X-F-associated protein	Pdu23863.1	O:0007165												Pdu10212.1	K02132
MA1203.1	Pdu10639.1	715	729	6.6e-06	TTCCGAAATAAGAAA	Pdu02813.1	-	-	Pdu23309.1	O:0003723												Pdu10225.1	K01177
MA1203.1	Pdu00908.1	954	968	6.6e-06	GGCCAAAAGAGGAAA	Pdu02739.1	IPR001128	Cytochrome P450	Pdu10350.1	O:0016021	O:0003824											Pdu10236.3	K05956
MA1203.1	Pdu17457.1	1477	1491	6.6e-06	AACCAGAAACGGAAA	Pdu02802.1	IPR003819	TauD/TfdA-like domain	Pdu17990.1	O:0031011												Pdu10236.4	K05956
MA1203.1	Pdu22381.1	1591	1605	6.6e-06	ATCCAATTTTGGAAA	Pdu02784.1	IPR013094	Alpha/beta hydrolase fold-3	Pdu14976.1	O:0010181	O:0004633	O:0015937	O:0071513	O:0005634	O:0005886	O:0004672						Pdu10251.1	K24345
MA1203.1	Pdu03172.1	1697	1711	6.6e-06	AGACAAAAATGGAAA	Pdu02811.1	IPR032799	Xylanase inhibitor, C-terminal	Pdu04198.1	O:0020037	O:0046872	O:0004601	O:0042744	O:0006397								Pdu10254.1	K13118
MA1203.1	Pdu20960.1	1832	1846	6.6e-06	GGCCAAAAGAGGAAA	Pdu02811.1	IPR032861	Xylanase inhibitor, N-terminal	Pdu22852.1	O:0009982	O:0003723	O:0001522	O:0000455	O:0045505	O:0051959	O:2000582						Pdu10265.1	K19054
MA1203.1	Pdu17206.1	1908	1922	6.6e-06	TACCAAAAAGGGAAG	Pdu02787.1	IPR043926	ABC transporter family G domain	Pdu04784.1	O:0046983	O:0005634											Pdu10272.2	K09422
MA1203.1	Pdu17363.1	146	160	6.68e-06	ATCCCAAAATAGAAA	Pdu02787.1	IPR003439	ABC transporter-like	Pdu21268.1	O:0007017	O:0005737	O:0030286	O:0005874									Pdu10275.1	K01593
MA1203.1	Pdu09816.1	177	191	6.68e-06	TTCCACAAGTGGAAA	Pdu02787.1	IPR013525	ABC-2 type transporter	Pdu13978.1	O:0003676	O:0008270											Pdu10276.1	K15014
MA1203.1	Pdu19598.1	326	340	6.68e-06	TGCCAAAAATGGGAC	Pdu02815.1	IPR022783	GCF, C-terminal	Pdu07231.1	O:0016740	O:0008270	O:0016925	O:0043066	O:0050777	O:2000028	O:0005829	O:0005634					Pdu10276.4	K15014
[truncated: 20,313 more rows]
