# Supplementary material for: Genome-Wide Identification and Analysis of the MADS-Box Gene Family in Almond Reveal Its Expression Features in Different Flowering Periods
Source: Genes (Basel). 2022 Sep 29;13(10):1764. doi: 10.3390/genes13101764 (PMC9601849; doi:10.3390/genes13101764)
Supplement: Supplementary file 1 [file genes-13-01764-s001.zip › S14.xlsx]

## Sheet: Sheet1
Target genes GO and KEGG enrichment results
Target gene GO enrichment results
GO ID (level1)	GO Term (level1)	GO ID (level2)	GO Term (level2)	Gene numbers	Genes
GO:0008150	Biological Process	GO:0009987	cellular process	5058	Pdu00001.1,Pdu00002.1,Pdu00012.1,Pdu00013.1,Pdu00018.1,Pdu00022.1,Pdu00031.1,Pdu00057.1,Pdu00060.1,Pdu00062.1,Pdu00064.1,Pdu00079.1,Pdu00082.1,Pdu00088.1,Pdu00089.1,Pdu00091.1,Pdu00093.1,Pdu00098.1,Pdu00113.1,Pdu00118.1,Pdu00119.1,Pdu00121.1,Pdu00133.1,Pdu00144.1,Pdu00150.1,Pdu00158.1,Pdu00161.1,Pdu00162.1,Pdu00164.1,Pdu00169.1,Pdu00170.1,Pdu00176.1,Pdu00179.1,Pdu00180.1,Pdu00182.1,Pdu00183.1,Pdu…
GO:0008150	Biological Process	GO:0008152	metabolic process	4371	Pdu00002.1,Pdu00012.1,Pdu00018.1,Pdu00022.1,Pdu00026.1,Pdu00031.1,Pdu00057.1,Pdu00060.1,Pdu00064.1,Pdu00079.1,Pdu00082.1,Pdu00083.1,Pdu00088.1,Pdu00089.1,Pdu00091.1,Pdu00093.1,Pdu00098.1,Pdu00113.1,Pdu00118.1,Pdu00119.1,Pdu00121.1,Pdu00133.1,Pdu00144.1,Pdu00150.1,Pdu00158.1,Pdu00161.1,Pdu00164.1,Pdu00165.1,Pdu00169.1,Pdu00170.1,Pdu00179.1,Pdu00180.1,Pdu00182.1,Pdu00183.1,Pdu00188.1,Pdu00194.1,Pdu…
GO:0008150	Biological Process	GO:0065007	biological regulation	1658	Pdu00012.1,Pdu00013.1,Pdu00022.1,Pdu00057.1,Pdu00060.1,Pdu00064.1,Pdu00082.1,Pdu00091.1,Pdu00096.1,Pdu00144.1,Pdu00161.1,Pdu00162.1,Pdu00165.1,Pdu00176.1,Pdu00213.1,Pdu00230.1,Pdu00239.1,Pdu00247.1,Pdu00265.1,Pdu00310.1,Pdu00314.1,Pdu00331.1,Pdu00337.1,Pdu00348.1,Pdu00355.1,Pdu00357.1,Pdu00361.1,Pdu00369.1,Pdu00393.1,Pdu00408.1,Pdu00445.1,Pdu00447.1,Pdu00475.1,Pdu00483.1,Pdu00505.1,Pdu00527.1,Pdu…
GO:0008150	Biological Process	GO:0050789	regulation of biological process	1538	Pdu00012.1,Pdu00013.1,Pdu00022.1,Pdu00057.1,Pdu00060.1,Pdu00064.1,Pdu00082.1,Pdu00091.1,Pdu00096.1,Pdu00144.1,Pdu00161.1,Pdu00162.1,Pdu00165.1,Pdu00176.1,Pdu00213.1,Pdu00230.1,Pdu00239.1,Pdu00247.1,Pdu00265.1,Pdu00310.1,Pdu00314.1,Pdu00331.1,Pdu00337.1,Pdu00348.1,Pdu00355.1,Pdu00357.1,Pdu00361.1,Pdu00369.1,Pdu00393.1,Pdu00408.1,Pdu00445.1,Pdu00447.1,Pdu00475.1,Pdu00483.1,Pdu00505.1,Pdu00527.1,Pdu…
GO:0008150	Biological Process	GO:0050896	response to stimulus	1298	Pdu00002.1,Pdu00012.1,Pdu00013.1,Pdu00031.1,Pdu00068.1,Pdu00091.1,Pdu00120.1,Pdu00162.1,Pdu00176.1,Pdu00188.1,Pdu00213.1,Pdu00231.1,Pdu00239.1,Pdu00247.1,Pdu00290.1,Pdu00311.1,Pdu00314.1,Pdu00317.1,Pdu00331.1,Pdu00335.1,Pdu00355.1,Pdu00359.1,Pdu00361.1,Pdu00365.1,Pdu00386.1,Pdu00394.1,Pdu00407.1,Pdu00413.1,Pdu00415.1,Pdu00417.1,Pdu00423.1,Pdu00436.1,Pdu00465.1,Pdu00524.1,Pdu00548.1,Pdu00554.1,Pdu…
GO:0008150	Biological Process	GO:0071840	cellular component organization or biogenesis	1110	Pdu00064.1,Pdu00089.1,Pdu00144.1,Pdu00170.1,Pdu00191.1,Pdu00213.1,Pdu00231.1,Pdu00265.1,Pdu00283.1,Pdu00303.1,Pdu00314.1,Pdu00315.1,Pdu00337.1,Pdu00350.1,Pdu00369.1,Pdu00381.1,Pdu00407.1,Pdu00444.1,Pdu00481.1,Pdu00482.1,Pdu00537.1,Pdu00545.1,Pdu00580.1,Pdu00581.1,Pdu00589.1,Pdu00605.1,Pdu00619.1,Pdu00622.1,Pdu00651.1,Pdu00678.1,Pdu00694.1,Pdu00695.1,Pdu00702.1,Pdu00742.1,Pdu00752.1,Pdu00758.1,Pdu…
GO:0008150	Biological Process	GO:0051179	localization	894	Pdu00004.1,Pdu00074.1,Pdu00092.1,Pdu00189.1,Pdu00191.1,Pdu00250.1,Pdu00253.1,Pdu00283.1,Pdu00309.1,Pdu00337.1,Pdu00345.1,Pdu00381.1,Pdu00447.1,Pdu00454.1,Pdu00482.1,Pdu00506.1,Pdu00527.1,Pdu00565.1,Pdu00567.1,Pdu00598.1,Pdu00606.1,Pdu00608.1,Pdu00619.1,Pdu00651.1,Pdu00652.1,Pdu00663.1,Pdu00678.1,Pdu00816.1,Pdu00830.1,Pdu00870.1,Pdu00892.1,Pdu00908.1,Pdu00915.1,Pdu00920.1,Pdu00934.1,Pdu00965.1,Pdu…
GO:0008150	Biological Process	GO:0023052	signaling	476	Pdu00012.1,Pdu00013.1,Pdu00162.1,Pdu00176.1,Pdu00213.1,Pdu00247.1,Pdu00331.1,Pdu00361.1,Pdu00554.1,Pdu00577.1,Pdu00606.1,Pdu00608.1,Pdu00655.1,Pdu00744.1,Pdu00925.1,Pdu01040.1,Pdu01107.1,Pdu01111.1,Pdu01112.1,Pdu01115.1,Pdu01117.1,Pdu01118.1,Pdu01121.1,Pdu01125.1,Pdu01131.1,Pdu01141.1,Pdu01148.1,Pdu01228.1,Pdu01231.1,Pdu01281.1,Pdu01340.1,Pdu01444.1,Pdu01446.1,Pdu01448.1,Pdu01470.1,Pdu01487.1,Pdu…
GO:0008150	Biological Process	GO:0032502	developmental process	392	Pdu00047.1,Pdu00062.1,Pdu00118.1,Pdu00144.1,Pdu00166.1,Pdu00176.1,Pdu00239.1,Pdu00256.1,Pdu00257.1,Pdu00261.1,Pdu00355.1,Pdu00408.1,Pdu00475.1,Pdu00492.1,Pdu00527.1,Pdu00619.1,Pdu00622.1,Pdu00639.1,Pdu00808.1,Pdu00981.1,Pdu01080.1,Pdu01088.1,Pdu01122.1,Pdu01136.1,Pdu01196.1,Pdu01206.1,Pdu01213.1,Pdu01217.1,Pdu01356.1,Pdu01469.1,Pdu01518.1,Pdu01533.1,Pdu01613.1,Pdu01743.1,Pdu01789.1,Pdu01812.1,Pdu…
GO:0008150	Biological Process	GO:0032501	multicellular organismal process	386	Pdu00062.1,Pdu00118.1,Pdu00144.1,Pdu00166.1,Pdu00176.1,Pdu00239.1,Pdu00348.1,Pdu00355.1,Pdu00408.1,Pdu00432.1,Pdu00475.1,Pdu00477.1,Pdu00492.1,Pdu00493.1,Pdu00496.1,Pdu00497.1,Pdu00498.1,Pdu00499.1,Pdu00500.1,Pdu00504.1,Pdu00506.1,Pdu00507.1,Pdu00509.1,Pdu00511.1,Pdu00527.1,Pdu00529.1,Pdu00530.1,Pdu00619.1,Pdu00622.1,Pdu00639.1,Pdu00808.1,Pdu00981.1,Pdu01088.1,Pdu01122.1,Pdu01136.1,Pdu01206.1,Pdu…
GO:0008150	Biological Process	GO:0048518	positive regulation of biological process	262	Pdu00057.1,Pdu00064.1,Pdu00144.1,Pdu00165.1,Pdu00239.1,Pdu00310.1,Pdu00357.1,Pdu00475.1,Pdu00483.1,Pdu00527.1,Pdu00577.1,Pdu00651.1,Pdu00652.1,Pdu00655.1,Pdu00758.1,Pdu01172.1,Pdu01180.1,Pdu01276.1,Pdu01327.1,Pdu01382.1,Pdu01503.1,Pdu01504.1,Pdu01505.1,Pdu01758.1,Pdu01767.1,Pdu01865.1,Pdu01868.1,Pdu01926.1,Pdu01956.1,Pdu02110.1,Pdu02233.1,Pdu02325.1,Pdu02530.1,Pdu02582.1,Pdu02622.1,Pdu02671.1,Pdu…
GO:0008150	Biological Process	GO:0000003	reproduction	241	Pdu00118.1,Pdu00144.1,Pdu00239.1,Pdu00432.1,Pdu00475.1,Pdu00477.1,Pdu00492.1,Pdu00493.1,Pdu00496.1,Pdu00497.1,Pdu00498.1,Pdu00499.1,Pdu00500.1,Pdu00504.1,Pdu00506.1,Pdu00507.1,Pdu00509.1,Pdu00511.1,Pdu00527.1,Pdu00529.1,Pdu00530.1,Pdu00619.1,Pdu00622.1,Pdu00639.1,Pdu00808.1,Pdu00898.1,Pdu00981.1,Pdu00984.1,Pdu01088.1,Pdu01122.1,Pdu01136.1,Pdu01206.1,Pdu01213.1,Pdu01217.1,Pdu01533.1,Pdu01653.1,Pdu…
GO:0008150	Biological Process	GO:0022414	reproductive process	241	Pdu00118.1,Pdu00144.1,Pdu00239.1,Pdu00432.1,Pdu00475.1,Pdu00477.1,Pdu00492.1,Pdu00493.1,Pdu00496.1,Pdu00497.1,Pdu00498.1,Pdu00499.1,Pdu00500.1,Pdu00504.1,Pdu00506.1,Pdu00507.1,Pdu00509.1,Pdu00511.1,Pdu00527.1,Pdu00529.1,Pdu00530.1,Pdu00619.1,Pdu00622.1,Pdu00639.1,Pdu00808.1,Pdu00898.1,Pdu00981.1,Pdu00984.1,Pdu01088.1,Pdu01122.1,Pdu01136.1,Pdu01206.1,Pdu01213.1,Pdu01217.1,Pdu01533.1,Pdu01653.1,Pdu…
GO:0008150	Biological Process	GO:0048519	negative regulation of biological process	211	Pdu00022.1,Pdu00239.1,Pdu00265.1,Pdu00355.1,Pdu00639.1,Pdu00643.1,Pdu00655.1,Pdu00695.1,Pdu01003.1,Pdu01276.1,Pdu01340.1,Pdu01491.1,Pdu02190.1,Pdu02191.1,Pdu02585.1,Pdu02614.1,Pdu02720.1,Pdu02721.1,Pdu02723.1,Pdu02803.1,Pdu03029.1,Pdu03050.1,Pdu03069.1,Pdu03108.1,Pdu03205.1,Pdu03412.1,Pdu03582.1,Pdu03588.1,Pdu04158.1,Pdu04484.1,Pdu04582.1,Pdu04703.1,Pdu04735.1,Pdu04832.1,Pdu05143.1,Pdu05423.1,Pdu…
GO:0008150	Biological Process	GO:0051704	multi-organism process	198	Pdu00068.1,Pdu00120.1,Pdu00355.1,Pdu00432.1,Pdu00477.1,Pdu00492.1,Pdu00493.1,Pdu00496.1,Pdu00497.1,Pdu00498.1,Pdu00499.1,Pdu00500.1,Pdu00504.1,Pdu00506.1,Pdu00507.1,Pdu00509.1,Pdu00511.1,Pdu00529.1,Pdu00530.1,Pdu00577.1,Pdu00619.1,Pdu00841.1,Pdu00898.1,Pdu00904.1,Pdu00981.1,Pdu01544.1,Pdu01613.1,Pdu01646.1,Pdu02118.1,Pdu02207.1,Pdu02248.1,Pdu02589.1,Pdu02758.1,Pdu02837.1,Pdu02848.1,Pdu02928.1,Pdu…
GO:0008150	Biological Process	GO:0040007	growth	64	Pdu00310.1,Pdu00475.1,Pdu00619.1,Pdu01217.1,Pdu01533.1,Pdu01975.1,Pdu02173.1,Pdu02354.1,Pdu02379.1,Pdu03412.1,Pdu04484.1,Pdu05333.1,Pdu06149.1,Pdu06180.1,Pdu07664.1,Pdu07820.1,Pdu07941.1,Pdu08819.1,Pdu08929.1,Pdu10029.1,Pdu10045.1,Pdu10076.1,Pdu10627.1,Pdu10768.1,Pdu11005.1,Pdu11036.1,Pdu11045.1,Pdu11576.1,Pdu12284.1,Pdu12766.1,Pdu13047.1,Pdu13496.1,Pdu13669.1,Pdu13869.1,Pdu14151.1,Pdu14319.1,Pdu…
GO:0008150	Biological Process	GO:0002376	immune system process	38	Pdu00355.1,Pdu00841.1,Pdu01613.1,Pdu01646.1,Pdu02928.1,Pdu03116.1,Pdu03918.1,Pdu04155.1,Pdu05225.1,Pdu05404.1,Pdu05491.1,Pdu06222.1,Pdu07231.1,Pdu07463.1,Pdu07464.1,Pdu07758.1,Pdu08291.1,Pdu11429.1,Pdu11661.1,Pdu11903.1,Pdu13523.1,Pdu14319.1,Pdu15320.1,Pdu15511.1,Pdu17137.1,Pdu17848.1,Pdu18167.1,Pdu19295.1,Pdu19471.1,Pdu20163.1,Pdu20771.1,Pdu20967.1,Pdu21417.1,Pdu22077.1,Pdu22566.1,Pdu22593.1,Pdu…
GO:0008150	Biological Process	GO:0048511	rhythmic process	28	Pdu00096.1,Pdu00348.1,Pdu00709.1,Pdu04840.1,Pdu05619.1,Pdu05719.1,Pdu05733.1,Pdu07972.1,Pdu07988.1,Pdu08130.1,Pdu08371.1,Pdu08899.1,Pdu08929.1,Pdu09929.1,Pdu11429.1,Pdu12097.1,Pdu12552.1,Pdu12918.1,Pdu13658.1,Pdu15326.1,Pdu15328.1,Pdu16308.1,Pdu16724.1,Pdu17977.1,Pdu20979.1,Pdu21737.1,Pdu22217.1,Pdu23528.1
GO:0008150	Biological Process	GO:0098754	detoxification	4	Pdu12346.1,Pdu14451.1,Pdu20849.1,Pdu21815.1
GO:0008150	Biological Process	GO:0001906	cell killing	3	Pdu03130.1,Pdu03131.1,Pdu06410.1
GO:0008150	Biological Process	GO:0040011	locomotion	2	Pdu08359.1,Pdu17667.1
GO:0008150	Biological Process	GO:0022610	biological adhesion	1	Pdu00981.1
GO:0008150	Biological Process	GO:0099531	presynaptic process involved in synaptic transmission	1	Pdu10835.1
GO:0003674	Molecular Function	GO:0005488	binding	5715	Pdu00001.1,Pdu00002.1,Pdu00004.1,Pdu00009.1,Pdu00012.1,Pdu00013.1,Pdu00018.1,Pdu00022.1,Pdu00023.1,Pdu00024.1,Pdu00031.1,Pdu00047.1,Pdu00057.1,Pdu00062.1,Pdu00068.1,Pdu00074.1,Pdu00079.1,Pdu00080.1,Pdu00082.1,Pdu00083.1,Pdu00088.1,Pdu00089.1,Pdu00092.1,Pdu00093.1,Pdu00098.1,Pdu00103.1,Pdu00104.1,Pdu00106.1,Pdu00113.1,Pdu00119.1,Pdu00120.1,Pdu00121.1,Pdu00133.1,Pdu00144.1,Pdu00159.1,Pdu00161.1,Pdu…
GO:0003674	Molecular Function	GO:0003824	catalytic activity	5437	Pdu00001.1,Pdu00002.1,Pdu00005.1,Pdu00012.1,Pdu00013.1,Pdu00023.1,Pdu00024.1,Pdu00026.1,Pdu00031.1,Pdu00053.1,Pdu00064.1,Pdu00065.1,Pdu00068.1,Pdu00069.1,Pdu00079.1,Pdu00080.1,Pdu00082.1,Pdu00083.1,Pdu00093.1,Pdu00098.1,Pdu00100.1,Pdu00103.1,Pdu00104.1,Pdu00106.1,Pdu00113.1,Pdu00120.1,Pdu00121.1,Pdu00133.1,Pdu00150.1,Pdu00158.1,Pdu00159.1,Pdu00162.1,Pdu00163.1,Pdu00164.1,Pdu00165.1,Pdu00168.1,Pdu…
GO:0003674	Molecular Function	GO:0005215	transporter activity	713	Pdu00172.1,Pdu00205.1,Pdu00207.1,Pdu00250.1,Pdu00345.1,Pdu00398.1,Pdu00454.1,Pdu00598.1,Pdu00599.1,Pdu00606.1,Pdu00608.1,Pdu00609.1,Pdu00612.1,Pdu00613.1,Pdu00619.1,Pdu00664.1,Pdu00705.1,Pdu00723.1,Pdu00782.1,Pdu00784.1,Pdu00821.1,Pdu00828.1,Pdu00908.1,Pdu00912.1,Pdu00915.1,Pdu00936.1,Pdu00943.1,Pdu01079.1,Pdu01083.1,Pdu01102.1,Pdu01165.1,Pdu01175.1,Pdu01216.1,Pdu01276.1,Pdu01361.1,Pdu01371.1,Pdu…
GO:0003674	Molecular Function	GO:0001071	nucleic acid binding transcription factor activity	413	Pdu00062.1,Pdu00166.1,Pdu00185.1,Pdu00308.1,Pdu00331.1,Pdu00334.1,Pdu00335.1,Pdu00336.1,Pdu00445.1,Pdu00447.1,Pdu00595.1,Pdu00605.1,Pdu00771.1,Pdu01050.1,Pdu01107.1,Pdu01118.1,Pdu01219.1,Pdu01229.1,Pdu01246.1,Pdu01349.1,Pdu01472.1,Pdu01503.1,Pdu01504.1,Pdu01505.1,Pdu01548.1,Pdu01823.1,Pdu01846.1,Pdu01956.1,Pdu02048.1,Pdu02086.1,Pdu02097.1,Pdu02110.1,Pdu02205.1,Pdu02213.1,Pdu02285.1,Pdu02398.1,Pdu…
GO:0003674	Molecular Function	GO:0098772	molecular function regulator	217	Pdu00009.1,Pdu00060.1,Pdu00075.1,Pdu00290.1,Pdu00467.1,Pdu00539.1,Pdu00651.1,Pdu00652.1,Pdu00929.1,Pdu00982.1,Pdu01003.1,Pdu01111.1,Pdu01112.1,Pdu01115.1,Pdu01117.1,Pdu01118.1,Pdu01121.1,Pdu01125.1,Pdu01131.1,Pdu01153.1,Pdu01154.1,Pdu01156.1,Pdu01157.1,Pdu01224.1,Pdu01378.1,Pdu01755.1,Pdu01865.1,Pdu01972.1,Pdu02182.1,Pdu02220.1,Pdu02325.1,Pdu02403.1,Pdu02414.1,Pdu02585.1,Pdu02839.1,Pdu02997.1,Pdu…
GO:0003674	Molecular Function	GO:0005198	structural molecule activity	205	Pdu00018.1,Pdu00119.1,Pdu00169.1,Pdu00269.1,Pdu00350.1,Pdu00369.1,Pdu00394.1,Pdu00622.1,Pdu00668.1,Pdu00692.1,Pdu00752.1,Pdu00873.1,Pdu00890.1,Pdu00984.1,Pdu00996.1,Pdu01064.1,Pdu01086.1,Pdu01208.1,Pdu01329.1,Pdu01674.1,Pdu01717.1,Pdu01800.1,Pdu01871.1,Pdu01963.1,Pdu02559.1,Pdu02868.1,Pdu03455.1,Pdu04190.1,Pdu04410.1,Pdu04560.1,Pdu04639.1,Pdu04731.1,Pdu04746.1,Pdu04906.1,Pdu04938.1,Pdu05094.1,Pdu…
GO:0003674	Molecular Function	GO:0060089	molecular transducer activity	82	Pdu00068.1,Pdu00307.1,Pdu00348.1,Pdu00709.1,Pdu00821.1,Pdu01032.1,Pdu01033.1,Pdu01111.1,Pdu01112.1,Pdu01115.1,Pdu01117.1,Pdu01118.1,Pdu01121.1,Pdu01125.1,Pdu01131.1,Pdu02220.1,Pdu02403.1,Pdu02499.1,Pdu03088.1,Pdu03651.1,Pdu03653.1,Pdu03655.1,Pdu03660.1,Pdu03678.1,Pdu03774.1,Pdu04701.1,Pdu05026.1,Pdu05049.1,Pdu05599.1,Pdu05716.1,Pdu06108.1,Pdu06275.1,Pdu06276.1,Pdu06278.1,Pdu06282.1,Pdu06610.1,Pdu…
GO:0003674	Molecular Function	GO:0004871	signal transducer activity	81	Pdu00068.1,Pdu00307.1,Pdu00348.1,Pdu00709.1,Pdu00821.1,Pdu00933.1,Pdu01032.1,Pdu01033.1,Pdu01111.1,Pdu01112.1,Pdu01115.1,Pdu01117.1,Pdu01118.1,Pdu01121.1,Pdu01125.1,Pdu01131.1,Pdu01281.1,Pdu01318.1,Pdu02220.1,Pdu02403.1,Pdu02499.1,Pdu03088.1,Pdu03651.1,Pdu03653.1,Pdu03660.1,Pdu03678.1,Pdu04701.1,Pdu05026.1,Pdu05049.1,Pdu05599.1,Pdu05716.1,Pdu06108.1,Pdu06275.1,Pdu06282.1,Pdu06610.1,Pdu06970.1,Pdu…
GO:0003674	Molecular Function	GO:0009055	electron carrier activity	70	Pdu00069.1,Pdu00120.1,Pdu00332.1,Pdu00407.1,Pdu00577.1,Pdu02129.1,Pdu03169.1,Pdu03885.1,Pdu04303.1,Pdu04309.1,Pdu04930.1,Pdu04953.1,Pdu05175.1,Pdu05314.1,Pdu05320.1,Pdu06671.1,Pdu07048.1,Pdu08108.1,Pdu08554.1,Pdu08805.1,Pdu08930.1,Pdu08993.1,Pdu09238.1,Pdu09254.1,Pdu09484.1,Pdu09946.1,Pdu10565.1,Pdu10876.1,Pdu10878.1,Pdu10879.1,Pdu10919.1,Pdu12518.1,Pdu12741.1,Pdu12743.1,Pdu12747.1,Pdu12749.1,Pdu…
GO:0003674	Molecular Function	GO:0016209	antioxidant activity	70	Pdu00964.1,Pdu01012.1,Pdu01208.1,Pdu01355.1,Pdu01693.1,Pdu01712.1,Pdu03437.1,Pdu03616.1,Pdu03638.1,Pdu04141.1,Pdu04198.1,Pdu04494.1,Pdu04739.1,Pdu07328.1,Pdu07609.1,Pdu07611.1,Pdu07688.1,Pdu09439.1,Pdu09721.1,Pdu10206.1,Pdu10207.1,Pdu10714.1,Pdu11045.1,Pdu11239.1,Pdu12006.1,Pdu12092.1,Pdu12103.1,Pdu13011.1,Pdu13407.1,Pdu13642.1,Pdu14113.1,Pdu14449.1,Pdu14451.1,Pdu14452.1,Pdu14533.1,Pdu14802.1,Pdu…
GO:0003674	Molecular Function	GO:0000988	transcription factor activity, protein binding	67	Pdu00091.1,Pdu00643.1,Pdu01206.1,Pdu02614.1,Pdu03020.1,Pdu03245.1,Pdu03719.1,Pdu03996.1,Pdu04042.1,Pdu04260.1,Pdu04261.1,Pdu04277.1,Pdu04370.1,Pdu04431.1,Pdu04597.1,Pdu04793.1,Pdu05524.1,Pdu06687.1,Pdu06833.1,Pdu07060.1,Pdu07690.1,Pdu08028.1,Pdu08031.1,Pdu08092.1,Pdu08234.1,Pdu08591.1,Pdu08623.1,Pdu08670.1,Pdu09722.1,Pdu10030.1,Pdu10687.1,Pdu10952.1,Pdu11110.1,Pdu11254.1,Pdu11923.1,Pdu11928.1,Pdu…
GO:0003674	Molecular Function	GO:0031386	protein tag	8	Pdu00088.1,Pdu06967.1,Pdu12726.1,Pdu12733.1,Pdu13408.1,Pdu16633.1,Pdu20110.1,Pdu23413.1
GO:0003674	Molecular Function	GO:0045735	nutrient reservoir activity	5	Pdu05146.1,Pdu07717.1,Pdu10417.1,Pdu21127.1,Pdu23553.1
GO:0003674	Molecular Function	GO:0045182	translation regulator activity	4	Pdu03581.1,Pdu07446.1,Pdu09088.1,Pdu21227.1
GO:0003674	Molecular Function	GO:0016530	metallochaperone activity	2	Pdu12530.1,Pdu18349.1
GO:0005575	Cellular Component	GO:0005623	cell	5127	Pdu00009.1,Pdu00012.1,Pdu00013.1,Pdu00018.1,Pdu00022.1,Pdu00024.1,Pdu00031.1,Pdu00060.1,Pdu00062.1,Pdu00064.1,Pdu00065.1,Pdu00080.1,Pdu00082.1,Pdu00088.1,Pdu00089.1,Pdu00091.1,Pdu00096.1,Pdu00097.1,Pdu00098.1,Pdu00104.1,Pdu00106.1,Pdu00118.1,Pdu00119.1,Pdu00120.1,Pdu00121.1,Pdu00130.1,Pdu00159.1,Pdu00161.1,Pdu00166.1,Pdu00168.1,Pdu00169.1,Pdu00172.1,Pdu00180.1,Pdu00182.1,Pdu00183.1,Pdu00185.1,Pdu…
GO:0005575	Cellular Component	GO:0044464	cell part	5127	Pdu00009.1,Pdu00012.1,Pdu00013.1,Pdu00018.1,Pdu00022.1,Pdu00024.1,Pdu00031.1,Pdu00060.1,Pdu00062.1,Pdu00064.1,Pdu00065.1,Pdu00080.1,Pdu00082.1,Pdu00088.1,Pdu00089.1,Pdu00091.1,Pdu00096.1,Pdu00097.1,Pdu00098.1,Pdu00104.1,Pdu00106.1,Pdu00118.1,Pdu00119.1,Pdu00120.1,Pdu00121.1,Pdu00130.1,Pdu00159.1,Pdu00161.1,Pdu00166.1,Pdu00168.1,Pdu00169.1,Pdu00172.1,Pdu00180.1,Pdu00182.1,Pdu00183.1,Pdu00185.1,Pdu…
GO:0005575	Cellular Component	GO:0043226	organelle	3901	Pdu00009.1,Pdu00018.1,Pdu00024.1,Pdu00031.1,Pdu00060.1,Pdu00062.1,Pdu00064.1,Pdu00065.1,Pdu00080.1,Pdu00082.1,Pdu00088.1,Pdu00091.1,Pdu00096.1,Pdu00097.1,Pdu00098.1,Pdu00104.1,Pdu00106.1,Pdu00119.1,Pdu00120.1,Pdu00130.1,Pdu00159.1,Pdu00161.1,Pdu00166.1,Pdu00169.1,Pdu00172.1,Pdu00180.1,Pdu00182.1,Pdu00185.1,Pdu00187.1,Pdu00188.1,Pdu00213.1,Pdu00222.1,Pdu00230.1,Pdu00231.1,Pdu00245.1,Pdu00247.1,Pdu…
GO:0005575	Cellular Component	GO:0016020	membrane	3826	Pdu00024.1,Pdu00026.1,Pdu00047.1,Pdu00074.1,Pdu00097.1,Pdu00118.1,Pdu00119.1,Pdu00120.1,Pdu00133.1,Pdu00140.1,Pdu00151.1,Pdu00152.1,Pdu00172.1,Pdu00187.1,Pdu00188.1,Pdu00191.1,Pdu00198.1,Pdu00205.1,Pdu00207.1,Pdu00215.1,Pdu00217.1,Pdu00223.1,Pdu00231.1,Pdu00239.1,Pdu00250.1,Pdu00253.1,Pdu00262.1,Pdu00265.1,Pdu00270.1,Pdu00272.1,Pdu00284.1,Pdu00293.1,Pdu00309.1,Pdu00311.1,Pdu00313.1,Pdu00314.1,Pdu…
GO:0005575	Cellular Component	GO:0044425	membrane part	3352	Pdu00026.1,Pdu00047.1,Pdu00097.1,Pdu00119.1,Pdu00120.1,Pdu00133.1,Pdu00140.1,Pdu00151.1,Pdu00152.1,Pdu00172.1,Pdu00191.1,Pdu00198.1,Pdu00205.1,Pdu00207.1,Pdu00217.1,Pdu00231.1,Pdu00239.1,Pdu00250.1,Pdu00253.1,Pdu00262.1,Pdu00265.1,Pdu00270.1,Pdu00272.1,Pdu00284.1,Pdu00293.1,Pdu00309.1,Pdu00315.1,Pdu00316.1,Pdu00328.1,Pdu00336.1,Pdu00345.1,Pdu00357.1,Pdu00369.1,Pdu00381.1,Pdu00387.1,Pdu00398.1,Pdu…
GO:0005575	Cellular Component	GO:0044422	organelle part	1683	Pdu00060.1,Pdu00064.1,Pdu00080.1,Pdu00159.1,Pdu00161.1,Pdu00169.1,Pdu00180.1,Pdu00187.1,Pdu00188.1,Pdu00213.1,Pdu00222.1,Pdu00265.1,Pdu00269.1,Pdu00290.1,Pdu00309.1,Pdu00314.1,Pdu00315.1,Pdu00332.1,Pdu00353.1,Pdu00381.1,Pdu00394.1,Pdu00444.1,Pdu00448.1,Pdu00486.1,Pdu00524.1,Pdu00527.1,Pdu00533.1,Pdu00537.1,Pdu00586.1,Pdu00605.1,Pdu00622.1,Pdu00651.1,Pdu00663.1,Pdu00664.1,Pdu00678.1,Pdu00698.1,Pdu…
GO:0005575	Cellular Component	GO:0032991	macromolecular complex	1322	Pdu00018.1,Pdu00060.1,Pdu00064.1,Pdu00082.1,Pdu00089.1,Pdu00106.1,Pdu00119.1,Pdu00161.1,Pdu00168.1,Pdu00169.1,Pdu00180.1,Pdu00222.1,Pdu00230.1,Pdu00265.1,Pdu00269.1,Pdu00272.1,Pdu00314.1,Pdu00315.1,Pdu00319.1,Pdu00335.1,Pdu00337.1,Pdu00353.1,Pdu00394.1,Pdu00408.1,Pdu00426.1,Pdu00432.1,Pdu00448.1,Pdu00455.1,Pdu00486.1,Pdu00521.1,Pdu00537.1,Pdu00586.1,Pdu00605.1,Pdu00615.1,Pdu00619.1,Pdu00622.1,Pdu…
GO:0005575	Cellular Component	GO:0031974	membrane-enclosed lumen	377	Pdu00060.1,Pdu00064.1,Pdu00159.1,Pdu00180.1,Pdu00290.1,Pdu00314.1,Pdu00315.1,Pdu00332.1,Pdu00394.1,Pdu00448.1,Pdu00537.1,Pdu00774.1,Pdu00790.1,Pdu00844.1,Pdu00899.1,Pdu00935.1,Pdu00959.1,Pdu01133.1,Pdu01136.1,Pdu01217.1,Pdu01324.1,Pdu01325.1,Pdu01569.1,Pdu01631.1,Pdu01673.1,Pdu01676.1,Pdu01759.1,Pdu01834.1,Pdu01868.1,Pdu01917.1,Pdu01952.1,Pdu01973.1,Pdu01998.1,Pdu02068.1,Pdu02182.1,Pdu02190.1,Pdu…
GO:0005575	Cellular Component	GO:0005576	extracellular region	288	Pdu00047.1,Pdu00083.1,Pdu00432.1,Pdu00477.1,Pdu00484.1,Pdu00486.1,Pdu00493.1,Pdu00496.1,Pdu00497.1,Pdu00498.1,Pdu00499.1,Pdu00500.1,Pdu00504.1,Pdu00506.1,Pdu00507.1,Pdu00509.1,Pdu00511.1,Pdu00529.1,Pdu00530.1,Pdu00584.1,Pdu00616.1,Pdu00617.1,Pdu00666.1,Pdu00771.1,Pdu00782.1,Pdu00790.1,Pdu00841.1,Pdu01012.1,Pdu01479.1,Pdu01487.1,Pdu01551.1,Pdu01715.1,Pdu01766.1,Pdu01800.1,Pdu01920.1,Pdu01957.1,Pdu…
GO:0005575	Cellular Component	GO:0099512	supramolecular fiber	76	Pdu00533.1,Pdu00945.1,Pdu01057.1,Pdu02173.1,Pdu02212.1,Pdu02444.1,Pdu02790.1,Pdu03002.1,Pdu03100.1,Pdu03432.1,Pdu04030.1,Pdu04150.1,Pdu04366.1,Pdu04368.1,Pdu04387.1,Pdu04547.1,Pdu04948.1,Pdu05591.1,Pdu05743.1,Pdu05754.1,Pdu05760.1,Pdu06428.1,Pdu06591.1,Pdu06650.1,Pdu07742.1,Pdu07817.1,Pdu07968.1,Pdu08281.1,Pdu08368.1,Pdu08380.1,Pdu08531.1,Pdu08630.1,Pdu08769.1,Pdu10077.1,Pdu10214.1,Pdu10452.1,Pdu…
GO:0005575	Cellular Component	GO:0030054	cell junction	70	Pdu00854.1,Pdu00856.1,Pdu01012.1,Pdu01156.1,Pdu01487.1,Pdu01576.1,Pdu01639.1,Pdu01701.1,Pdu01766.1,Pdu01827.1,Pdu02003.1,Pdu02266.1,Pdu02503.1,Pdu02808.1,Pdu03042.1,Pdu03503.1,Pdu04153.1,Pdu04225.1,Pdu05116.1,Pdu05134.1,Pdu06603.1,Pdu07312.1,Pdu07545.1,Pdu07790.1,Pdu08392.1,Pdu08473.1,Pdu08477.1,Pdu08548.1,Pdu09382.1,Pdu09845.1,Pdu10142.1,Pdu10510.1,Pdu10738.1,Pdu11151.1,Pdu11292.1,Pdu11684.1,Pdu…
GO:0005575	Cellular Component	GO:0055044	symplast	69	Pdu00854.1,Pdu00856.1,Pdu01012.1,Pdu01156.1,Pdu01487.1,Pdu01576.1,Pdu01639.1,Pdu01701.1,Pdu01766.1,Pdu01827.1,Pdu02003.1,Pdu02266.1,Pdu02503.1,Pdu02808.1,Pdu03042.1,Pdu03503.1,Pdu04153.1,Pdu04225.1,Pdu05116.1,Pdu05134.1,Pdu06603.1,Pdu07545.1,Pdu07790.1,Pdu08392.1,Pdu08473.1,Pdu08477.1,Pdu08548.1,Pdu09382.1,Pdu09845.1,Pdu10142.1,Pdu10510.1,Pdu10738.1,Pdu11151.1,Pdu11292.1,Pdu11684.1,Pdu11821.1,Pdu…
GO:0005575	Cellular Component	GO:0044421	extracellular region part	33	Pdu00616.1,Pdu00617.1,Pdu02797.1,Pdu02808.1,Pdu02958.1,Pdu03180.1,Pdu03414.1,Pdu03422.1,Pdu03443.1,Pdu03931.1,Pdu03955.1,Pdu04722.1,Pdu04723.1,Pdu04726.1,Pdu04841.1,Pdu07154.1,Pdu07790.1,Pdu09333.1,Pdu09334.1,Pdu09618.1,Pdu09985.1,Pdu10087.1,Pdu12373.1,Pdu12902.1,Pdu17441.1,Pdu17866.1,Pdu18015.1,Pdu20469.1,Pdu22226.1,Pdu23013.1,Pdu23224.1,Pdu23244.1,Pdu23819.1
GO:0005575	Cellular Component	GO:0009295	nucleoid	13	Pdu00159.1,Pdu05820.1,Pdu06077.1,Pdu07688.1,Pdu10109.1,Pdu13094.1,Pdu14124.1,Pdu14956.1,Pdu14957.1,Pdu18194.1,Pdu18936.1,Pdu19229.1,Pdu23325.1
GO:0005575	Cellular Component	GO:0031012	extracellular matrix	6	Pdu06695.1,Pdu10705.1,Pdu10707.1,Pdu15489.1,Pdu21167.1,Pdu21169.1
GO:0005575	Cellular Component	GO:0044215	other organism	1	Pdu05681.1
GO:0005575	Cellular Component	GO:0044217	other organism part	1	Pdu05681.1
Target gene KEGG enrichment results
KEGG pathway	Gene numbers	Class	Ko id
Metabolic pathways	1042	Metabolism	ko01100
Biosynthesis of secondary metabolites	555	Metabolism	ko01110
Microbial metabolism in diverse environments	150	Metabolism	ko01120
Spliceosome	137	Genetic Information Processing	ko03040
Carbon metabolism	124	Metabolism	ko01200
Plant hormone signal transduction	124	Environmental Information Processing	ko04075
Biosynthesis of amino acids	117	Metabolism	ko01230
Ribosome	107	Genetic Information Processing	ko03010
Protein processing in endoplasmic reticulum	106	Genetic Information Processing	ko04141
Endocytosis	100	Cellular Processes	ko04144
Plant-pathogen interaction	97	Organismal Systems	ko04626
Starch and sucrose metabolism	87	Metabolism	ko00500
RNA transport	84	Genetic Information Processing	ko03013
Thermogenesis	79	Organismal Systems	ko04714
Glycerolipid metabolism	77	Metabolism	ko00561
Phenylpropanoid biosynthesis	68	Metabolism	ko00940
Cell cycle	67	Cellular Processes	ko04110
Cysteine and methionine metabolism	66	Metabolism	ko00270
RNA degradation	65	Genetic Information Processing	ko03018
Pentose and glucuronate interconversions	63	Metabolism	ko00040
Ubiquitin mediated proteolysis	63	Genetic Information Processing	ko04120
Homologous recombination	61	Genetic Information Processing	ko03440
MAPK signaling pathway - plant	61	Environmental Information Processing	ko04016
MicroRNAs in cancer	61	Human Diseases	ko05206
mRNA surveillance pathway	59	Genetic Information Processing	ko03015
Oocyte meiosis	59	Cellular Processes	ko04114
Amino sugar and nucleotide sugar metabolism	58	Metabolism	ko00520
Viral carcinogenesis	58	Human Diseases	ko05203
Oxidative phosphorylation	56	Metabolism	ko00190
Wnt signaling pathway	56	Environmental Information Processing	ko04310
Glycerophospholipid metabolism	55	Metabolism	ko00564
PI3K-Akt signaling pathway	55	Environmental Information Processing	ko04151
Glycolysis / Gluconeogenesis	54	Metabolism	ko00010
Purine metabolism	52	Metabolism	ko00230
Longevity regulating pathway - worm	52	Organismal Systems	ko04212
HTLV-I infection	52	Human Diseases	ko05166
AMPK signaling pathway	50	Environmental Information Processing	ko04152
Shigellosis	50	Human Diseases	ko05131
Salmonella infection	49	Human Diseases	ko05132
Glyoxylate and dicarboxylate metabolism	48	Metabolism	ko00630
Cell cycle - yeast	48	Cellular Processes	ko04111
Tuberculosis	48	Human Diseases	ko05152
Human immunodeficiency virus 1 infection	47	Human Diseases	ko05170
Phagosome	45	Cellular Processes	ko04145
Peroxisome	45	Cellular Processes	ko04146
Cellular senescence	44	Cellular Processes	ko04218
Pyruvate metabolism	43	Metabolism	ko00620
Ribosome biogenesis in eukaryotes	43	Genetic Information Processing	ko03008
Autophagy - animal	43	Cellular Processes	ko04140
Epstein-Barr virus infection	43	Human Diseases	ko05169
Fluid shear stress and atherosclerosis	43	Human Diseases	ko05418
mTOR signaling pathway	42	Environmental Information Processing	ko04150
Hepatocellular carcinoma	41	Human Diseases	ko05225
Lysosome	40	Cellular Processes	ko04142
Pathogenic Escherichia coli infection	40	Human Diseases	ko05130
Longevity regulating pathway - multiple species	38	Organismal Systems	ko04213
Insulin signaling pathway	38	Organismal Systems	ko04910
Phosphatidylinositol signaling system	37	Environmental Information Processing	ko04070
Glucagon signaling pathway	37	Organismal Systems	ko04922
Glutathione metabolism	36	Metabolism	ko00480
Inositol phosphate metabolism	36	Metabolism	ko00562
Nucleotide excision repair	36	Genetic Information Processing	ko03420
Meiosis - yeast	36	Cellular Processes	ko04113
Antigen processing and presentation	36	Organismal Systems	ko04612
Synaptic vesicle cycle	36	Organismal Systems	ko04721
Two-component system	35	Environmental Information Processing	ko02020
FoxO signaling pathway	35	Environmental Information Processing	ko04068
Non-alcoholic fatty liver disease (NAFLD)	35	Human Diseases	ko04932
Alcoholism	35	Human Diseases	ko05034
Valine, leucine and isoleucine degradation	34	Metabolism	ko00280
Fatty acid metabolism	34	Metabolism	ko01212
Sphingolipid signaling pathway	34	Environmental Information Processing	ko04071
Autophagy - yeast	34	Cellular Processes	ko04138
Herpes simplex infection	34	Human Diseases	ko05168
Gastric cancer	34	Human Diseases	ko05226
Glycine, serine and threonine metabolism	33	Metabolism	ko00260
Tyrosine metabolism	33	Metabolism	ko00350
Platinum drug resistance	33	Human Diseases	ko01524
Human cytomegalovirus infection	33	Human Diseases	ko05163
Carbon fixation in photosynthetic organisms	32	Metabolism	ko00710
Quorum sensing	32	Cellular Processes	ko02024
Parkinson disease	32	Human Diseases	ko05012
Kaposi sarcoma-associated herpesvirus infection	32	Human Diseases	ko05167
Choline metabolism in cancer	32	Human Diseases	ko05231
Fanconi anemia pathway	31	Genetic Information Processing	ko03460
HIF-1 signaling pathway	31	Environmental Information Processing	ko04066
Vibrio cholerae infection	31	Human Diseases	ko05110
Galactose metabolism	30	Metabolism	ko00052
Fatty acid degradation	30	Metabolism	ko00071
Arginine and proline metabolism	30	Metabolism	ko00330
Longevity regulating pathway - mammal	30	Organismal Systems	ko04211
Necroptosis	30	Cellular Processes	ko04217
Axon regeneration	30	Organismal Systems	ko04361
Circadian rhythm - plant	30	Organismal Systems	ko04712
PD-L1 expression and PD-1 checkpoint pathway in cancer	30	Human Diseases	ko05235
Aminoacyl-tRNA biosynthesis	29	Genetic Information Processing	ko00970
Basal transcription factors	29	Genetic Information Processing	ko03022
MAPK signaling pathway	29	Environmental Information Processing	ko04010
Mitophagy - yeast	29	Cellular Processes	ko04139
Tight junction	29	Cellular Processes	ko04530
Oxytocin signaling pathway	29	Organismal Systems	ko04921
Pyrimidine metabolism	28	Metabolism	ko00240
Phenylalanine, tyrosine and tryptophan biosynthesis	28	Metabolism	ko00400
Drug metabolism - other enzymes	28	Metabolism	ko00983
2-Oxocarboxylic acid metabolism	28	Metabolism	ko01210
Apelin signaling pathway	28	Environmental Information Processing	ko04371
Fc gamma R-mediated phagocytosis	28	Organismal Systems	ko04666
Proteoglycans in cancer	28	Human Diseases	ko05205
alpha-Linolenic acid metabolism	27	Metabolism	ko00592
MAPK signaling pathway - fly	27	Environmental Information Processing	ko04013
Insulin resistance	27	Human Diseases	ko04931
Fructose and mannose metabolism	26	Metabolism	ko00051
Ubiquinone and other terpenoid-quinone biosynthesis	26	Metabolism	ko00130
Cyanoamino acid metabolism	26	Metabolism	ko00460
Porphyrin and chlorophyll metabolism	26	Metabolism	ko00860
Proteasome	26	Genetic Information Processing	ko03050
Dopaminergic synapse	26	Organismal Systems	ko04728
Toxoplasmosis	26	Human Diseases	ko05145
Pentose phosphate pathway	25	Metabolism	ko00030
Tryptophan metabolism	25	Metabolism	ko00380
beta-Alanine metabolism	25	Metabolism	ko00410
N-Glycan biosynthesis	25	Metabolism	ko00510
Propanoate metabolism	25	Metabolism	ko00640
NOD-like receptor signaling pathway	25	Organismal Systems	ko04621
Neurotrophin signaling pathway	25	Organismal Systems	ko04722
Regulation of actin cytoskeleton	25	Cellular Processes	ko04810
Hepatitis C	25	Human Diseases	ko05160
Measles	25	Human Diseases	ko05162
Transcriptional misregulation in cancers	25	Human Diseases	ko05202
Alanine, aspartate and glutamate metabolism	24	Metabolism	ko00250
ABC transporters	24	Environmental Information Processing	ko02010
cAMP signaling pathway	24	Environmental Information Processing	ko04024
Hedgehog signaling pathway - fly	24	Environmental Information Processing	ko04341
Estrogen signaling pathway	24	Organismal Systems	ko04915
Amphetamine addiction	24	Human Diseases	ko05031
Lysine degradation	23	Metabolism	ko00310
MAPK signaling pathway - yeast	23	Environmental Information Processing	ko04011
SNARE interactions in vesicular transport	23	Genetic Information Processing	ko04130
Adrenergic signaling in cardiomyocytes	23	Organismal Systems	ko04261
Progesterone-mediated oocyte maturation	23	Organismal Systems	ko04914
Epithelial cell signaling in Helicobacter pylori infection	23	Human Diseases	ko05120
Ascorbate and aldarate metabolism	22	Metabolism	ko00053
Sulfur metabolism	22	Metabolism	ko00920
DNA replication	22	Genetic Information Processing	ko03030
Base excision repair	22	Genetic Information Processing	ko03410
Phospholipase D signaling pathway	22	Environmental Information Processing	ko04072
TGF-beta signaling pathway	22	Environmental Information Processing	ko04350
Retrograde endocannabinoid signaling	22	Organismal Systems	ko04723
Bile secretion	22	Organismal Systems	ko04976
Pancreatic cancer	22	Human Diseases	ko05212
Prostate cancer	22	Human Diseases	ko05215
Protein export	21	Genetic Information Processing	ko03060
Central carbon metabolism in cancer	21	Human Diseases	ko05230
Methane metabolism	20	Metabolism	ko00680
PPAR signaling pathway	20	Organismal Systems	ko03320
Ras signaling pathway	20	Environmental Information Processing	ko04014
cGMP - PKG signaling pathway	20	Environmental Information Processing	ko04022
Rheumatoid arthritis	20	Human Diseases	ko05323
Fatty acid biosynthesis	19	Metabolism	ko00061
Arginine biosynthesis	19	Metabolism	ko00220
Phenylalanine metabolism	19	Metabolism	ko00360
Various types of N-glycan biosynthesis	19	Metabolism	ko00513
RNA polymerase	19	Genetic Information Processing	ko03020
Calcium signaling pathway	19	Environmental Information Processing	ko04020
p53 signaling pathway	19	Cellular Processes	ko04115
Mitophagy - animal	19	Cellular Processes	ko04137
Hippo signaling pathway	19	Environmental Information Processing	ko04390
Hippo signaling pathway -fly	19	Environmental Information Processing	ko04391
Circadian rhythm	19	Organismal Systems	ko04710
Glutamatergic synapse	19	Organismal Systems	ko04724
Spinocerebellar ataxia	19	Human Diseases	ko05017
Legionellosis	19	Human Diseases	ko05134
Drug metabolism - cytochrome P450	18	Metabolism	ko00982
Autophagy - other eukaryotes	18	Cellular Processes	ko04136
Long-term potentiation	18	Organismal Systems	ko04720
Collecting duct acid secretion	18	Organismal Systems	ko04966
Influenza A	18	Human Diseases	ko05164
Breast cancer	18	Human Diseases	ko05224
One carbon pool by folate	17	Metabolism	ko00670
Flavonoid biosynthesis	17	Metabolism	ko00941
Metabolism of xenobiotics by cytochrome P450	17	Metabolism	ko00980
Mismatch repair	17	Genetic Information Processing	ko03430
Axon guidance	17	Organismal Systems	ko04360
Thyroid hormone signaling pathway	17	Organismal Systems	ko04919
Vasopressin-regulated water reabsorption	17	Organismal Systems	ko04962
Pancreatic secretion	17	Organismal Systems	ko04972
Amyotrophic lateral sclerosis (ALS)	17	Human Diseases	ko05014
Glioma	17	Human Diseases	ko05214
Butanoate metabolism	16	Metabolism	ko00650
Pantothenate and CoA biosynthesis	16	Metabolism	ko00770
Terpenoid backbone biosynthesis	16	Metabolism	ko00900
Carotenoid biosynthesis	16	Metabolism	ko00906
Isoquinoline alkaloid biosynthesis	16	Metabolism	ko00950
Adherens junction	16	Cellular Processes	ko04520
GABAergic synapse	16	Organismal Systems	ko04727
Adipocytokine signaling pathway	16	Organismal Systems	ko04920
Chemical carcinogenesis	16	Human Diseases	ko05204
Citrate cycle (TCA cycle)	15	Metabolism	ko00020
Nicotinate and nicotinamide metabolism	15	Metabolism	ko00760
EGFR tyrosine kinase inhibitor resistance	15	Human Diseases	ko01521
Hedgehog signaling pathway	15	Environmental Information Processing	ko04340
Cytosolic DNA-sensing pathway	15	Organismal Systems	ko04623
C-type lectin receptor signaling pathway	15	Organismal Systems	ko04625
Photosynthesis	14	Metabolism	ko00195
Histidine metabolism	14	Metabolism	ko00340
Glycosylphosphatidylinositol(GPI)-anchor biosynthesis	14	Metabolism	ko00563
Nitrogen metabolism	14	Metabolism	ko00910
Rap1 signaling pathway	14	Environmental Information Processing	ko04015
Apoptosis	14	Cellular Processes	ko04210
VEGF signaling pathway	14	Environmental Information Processing	ko04370
Osteoclast differentiation	14	Organismal Systems	ko04380
Focal adhesion	14	Cellular Processes	ko04510
IL-17 signaling pathway	14	Organismal Systems	ko04657
B cell receptor signaling pathway	14	Organismal Systems	ko04662
GnRH signaling pathway	14	Organismal Systems	ko04912
Renin secretion	14	Organismal Systems	ko04924
Folate biosynthesis	13	Metabolism	ko00790
Tropane, piperidine and pyridine alkaloid biosynthesis	13	Metabolism	ko00960
NF-kappa B signaling pathway	13	Environmental Information Processing	ko04064
Natural killer cell mediated cytotoxicity	13	Organismal Systems	ko04650
Hepatitis B	13	Human Diseases	ko05161
Colorectal cancer	13	Human Diseases	ko05210
Cutin, suberine and wax biosynthesis	12	Metabolism	ko00073
Ether lipid metabolism	12	Metabolism	ko00565
Diterpenoid biosynthesis	12	Metabolism	ko00904
Endocrine resistance	12	Human Diseases	ko01522
Ferroptosis	12	Cellular Processes	ko04216
Th17 cell differentiation	12	Organismal Systems	ko04659
T cell receptor signaling pathway	12	Organismal Systems	ko04660
Chronic myeloid leukemia	12	Human Diseases	ko05220
Steroid biosynthesis	11	Metabolism	ko00100
Valine, leucine and isoleucine biosynthesis	11	Metabolism	ko00290
Sphingolipid metabolism	11	Metabolism	ko00600
Riboflavin metabolism	11	Metabolism	ko00740
Biofilm formation - Escherichia coli	11	Cellular Processes	ko02026
Cushing syndrome	11	Human Diseases	ko04934
Yersinia infection	11	Human Diseases	ko05135
Renal cell carcinoma	11	Human Diseases	ko05211
Small cell lung cancer	11	Human Diseases	ko05222
Other types of O-glycan biosynthesis	10	Metabolism	ko00514
Sesquiterpenoid and triterpenoid biosynthesis	10	Metabolism	ko00909
Stilbenoid, diarylheptanoid and gingerol biosynthesis	10	Metabolism	ko00945
Biosynthesis of unsaturated fatty acids	10	Metabolism	ko01040
Notch signaling pathway	10	Environmental Information Processing	ko04330
Endocrine and other factor-regulated calcium reabsorption	10	Organismal Systems	ko04961
Bacterial invasion of epithelial cells	10	Human Diseases	ko05100
Pertussis	10	Human Diseases	ko05133
Melanoma	10	Human Diseases	ko05218
Acute myeloid leukemia	10	Human Diseases	ko05221
Systemic lupus erythematosus	10	Human Diseases	ko05322
Fatty acid elongation	9	Metabolism	ko00062
Chloroalkane and chloroalkene degradation	9	Metabolism	ko00625
Carbon fixation pathways in prokaryotes	9	Metabolism	ko00720
Thiamine metabolism	9	Metabolism	ko00730
Apoptosis - fly	9	Cellular Processes	ko04214
Vascular smooth muscle contraction	9	Organismal Systems	ko04270
Th1 and Th2 cell differentiation	9	Organismal Systems	ko04658
Melanogenesis	9	Organismal Systems	ko04916
Thyroid hormone synthesis	9	Organismal Systems	ko04918
Type II diabetes mellitus	9	Human Diseases	ko04930
Chagas disease (American trypanosomiasis)	9	Human Diseases	ko05142
Lysine biosynthesis	8	Metabolism	ko00300
Other glycan degradation	8	Metabolism	ko00511
Glycosaminoglycan degradation	8	Metabolism	ko00531
Limonene and pinene degradation	8	Metabolism	ko00903
Antifolate resistance	8	Human Diseases	ko01523
ErbB signaling pathway	8	Environmental Information Processing	ko04012
Cell cycle - Caulobacter	8	Cellular Processes	ko04112
Gap junction	8	Cellular Processes	ko04540
Inflammatory mediator regulation of TRP channels	8	Organismal Systems	ko04750
Parathyroid hormone synthesis, secretion and action	8	Organismal Systems	ko04928
Mineral absorption	8	Organismal Systems	ko04978
Endometrial cancer	8	Human Diseases	ko05213
Non-small cell lung cancer	8	Human Diseases	ko05223
C5-Branched dibasic acid metabolism	7	Metabolism	ko00660
Biotin metabolism	7	Metabolism	ko00780
Insect hormone biosynthesis	7	Metabolism	ko00981
Degradation of aromatic compounds	7	Metabolism	ko01220
Fc epsilon RI signaling pathway	7	Organismal Systems	ko04664
Circadian entrainment	7	Organismal Systems	ko04713
Long-term depression	7	Organismal Systems	ko04730
Regulation of lipolysis in adipocyte	7	Organismal Systems	ko04923
Protein digestion and absorption	7	Organismal Systems	ko04974
Hypertrophic cardiomyopathy (HCM)	7	Human Diseases	ko05410
Monobactam biosynthesis	6	Metabolism	ko00261
Streptomycin biosynthesis	6	Metabolism	ko00521
Arachidonic acid metabolism	6	Metabolism	ko00590
Linoleic acid metabolism	6	Metabolism	ko00591
Vitamin B6 metabolism	6	Metabolism	ko00750
Monoterpenoid biosynthesis	6	Metabolism	ko00902
Zeatin biosynthesis	6	Metabolism	ko00908
Caprolactam degradation	6	Metabolism	ko00930
Chemokine signaling pathway	6	Organismal Systems	ko04062
Cardiac muscle contraction	6	Organismal Systems	ko04260
Hippo signaling pathway - multiple species	6	Environmental Information Processing	ko04392
Olfactory transduction	6	Organismal Systems	ko04740
Phototransduction	6	Organismal Systems	ko04744
Phototransduction - fly	6	Organismal Systems	ko04745
Aldosterone synthesis and secretion	6	Organismal Systems	ko04925
AGE-RAGE signaling pathway in diabetic complications	6	Human Diseases	ko04933
Salivary secretion	6	Organismal Systems	ko04970
Gastric acid secretion	6	Organismal Systems	ko04971
Carbohydrate digestion and absorption	6	Organismal Systems	ko04973
Bladder cancer	6	Human Diseases	ko05219
Phosphonate and phosphinate metabolism	5	Metabolism	ko00440
Selenocompound metabolism	5	Metabolism	ko00450
Lipopolysaccharide biosynthesis	5	Metabolism	ko00540
Glycosphingolipid biosynthesis - globo and isoglobo series	5	Metabolism	ko00603
Styrene degradation	5	Metabolism	ko00643
Toll-like receptor signaling pathway	5	Organismal Systems	ko04620
RIG-I-like receptor signaling pathway	5	Organismal Systems	ko04622
Toll and Imd signaling pathway	5	Organismal Systems	ko04624
Circadian rhythm - fly	5	Organismal Systems	ko04711
Cholesterol metabolism	5	Organismal Systems	ko04979
Primary immunodeficiency	5	Human Diseases	ko05340
Viral myocarditis	5	Human Diseases	ko05416
Bacterial secretion system	4	Environmental Information Processing	ko03070
Non-homologous end-joining	4	Genetic Information Processing	ko03450
Sulfur relay system	4	Genetic Information Processing	ko04122
TNF signaling pathway	4	Environmental Information Processing	ko04668
Leukocyte transendothelial migration	4	Organismal Systems	ko04670
Growth hormone synthesis, secretion and action	4	Organismal Systems	ko04935
Type I diabetes mellitus	4	Human Diseases	ko04940
Prion diseases	4	Human Diseases	ko05020
Amoebiasis	4	Human Diseases	ko05146
Synthesis and degradation of ketone bodies	3	Metabolism	ko00072
Photosynthesis - antenna proteins	3	Metabolism	ko00196
Prodigiosin biosyntheses	3	Metabolism	ko00333
Benzoate degradation	3	Metabolism	ko00362
Taurine and hypotaurine metabolism	3	Metabolism	ko00430
Glycosphingolipid biosynthesis - lacto and neolacto series	3	Metabolism	ko00601
Retinol metabolism	3	Metabolism	ko00830
Glucosinolate biosynthesis	3	Metabolism	ko00966
Signaling pathways regulating pluripotency of stem cells	3	Cellular Processes	ko04550
Platelet activation	3	Organismal Systems	ko04611
Jak-STAT signaling pathway	3	Environmental Information Processing	ko04630
Serotonergic synapse	3	Organismal Systems	ko04726
Prolactin signaling pathway	3	Organismal Systems	ko04917
Aldosterone-regulated sodium reabsorption	3	Organismal Systems	ko04960
Proximal tubule bicarbonate reclamation	3	Organismal Systems	ko04964
Vitamin digestion and absorption	3	Organismal Systems	ko04977
Morphine addiction	3	Human Diseases	ko05032
Nicotine addiction	3	Human Diseases	ko05033
Biofilm formation - Vibrio cholerae	3	Cellular Processes	ko05111
Leishmaniasis	3	Human Diseases	ko05140
Steroid hormone biosynthesis	2	Metabolism	ko00140
D-Glutamine and D-glutamate metabolism	2	Metabolism	ko00471
Neomycin, kanamycin and gentamicin biosynthesis	2	Metabolism	ko00524
Peptidoglycan biosynthesis	2	Metabolism	ko00550
Naphthalene degradation	2	Metabolism	ko00626
Aminobenzoate degradation	2	Metabolism	ko00627
Lipoic acid metabolism	2	Metabolism	ko00785
Indole alkaloid biosynthesis	2	Metabolism	ko00901
Betalain biosynthesis	2	Metabolism	ko00965
Biosynthesis of various secondary metabolites - part 2	2	Metabolism	ko00998
Vancomycin resistance	2	Human Diseases	ko01502
Apoptosis - multiple species	2	Cellular Processes	ko04215
Insulin secretion	2	Organismal Systems	ko04911
Cocaine addiction	2	Human Diseases	ko05030
Thyroid cancer	2	Human Diseases	ko05216
Caffeine metabolism	1	Metabolism	ko00232
Geraniol degradation	1	Metabolism	ko00281
Novobiocin biosynthesis	1	Metabolism	ko00401
Phenazine biosynthesis	1	Metabolism	ko00405
Polyketide sugar unit biosynthesis	1	Metabolism	ko00523
Glycosphingolipid biosynthesis - ganglio series	1	Metabolism	ko00604
Atrazine degradation	1	Metabolism	ko00791
Brassinosteroid biosynthesis	1	Metabolism	ko00905
Anthocyanin biosynthesis	1	Metabolism	ko00942
Flavone and flavonol biosynthesis	1	Metabolism	ko00944
Biosynthesis of ansamycins	1	Metabolism	ko01051
Biosynthesis of siderophore group nonribosomal peptides	1	Metabolism	ko01053
Biofilm formation - Pseudomonas aeruginosa	1	Cellular Processes	ko02025
Dorso-ventral axis formation	1	Organismal Systems	ko04320
Cholinergic synapse	1	Organismal Systems	ko04725
Taste transduction	1	Organismal Systems	ko04742
Relaxin signaling pathway	1	Organismal Systems	ko04926
GnRH secretion	1	Organismal Systems	ko04929
Fat digestion and absorption	1	Organismal Systems	ko04975
Basal cell carcinoma	1	Human Diseases	ko05217
Arrhythmogenic right ventricular cardiomyopathy (ARVC)	1	Human Diseases	ko05412
Dilated cardiomyopathy (DCM)	1	Human Diseases	ko05414
