# Supplementary material for: Genome-Wide Identification and Analysis of the MADS-Box Gene Family in Almond Reveal Its Expression Features in Different Flowering Periods
Source: Genes (Basel). 2022 Sep 29;13(10):1764. doi: 10.3390/genes13101764 (PMC9601849; doi:10.3390/genes13101764)
Supplement: Supplementary file 1 [file genes-13-01764-s001.zip › S2.xlsx]

## Sheet: Sheet1
Fluorescence quantitative expression results of 15 PdMADS genes
PdMADS9						PdMADS17						PdMADS32
Sample	2^-△△Ct			Relative expression	2^-△△Ct Std.Dev	Sample	2^-△△Ct			Relative expression	2^-△△Ct Std.Dev	Sample	2^-△△Ct			Relative expression	2^-△△Ct Std.Dev
A1	1.07425	1.00928	0.922316	1.00195	0.0762332	A1	1.02811	1.10191	0.882703	1.00424	0.111534	A1	0.986233	1.07923	0.939523	1.00166	0.0711192
A2	1.07425	0.922316	0.884745	0.960438	0.100341	A2	0.806642	0.986233	0.697372	0.830082	0.14585	A2	0.543367	0.574349	0.493116	0.536944	0.0409956
A3	0.56383	0.575678	0.759611	0.63304	0.109774	A3	2.32947	2.09943	2.08493	2.17128	0.137188	A3	0.50698	0.353553	0.476319	0.445617	0.0811902
A4	0.497695	0.427304	0.461158	0.462052	0.0352041	A4	0.82932	0.697372	0.615572	0.714088	0.10785	A4	0.408951	0.307786	0.303549	0.340095	0.0596685
A5	0.504642	0.448548	0.409897	0.454362	0.0476396	A5	1.20581	1.13288	1.11729	1.15199	0.047253	A5	0.381565	0.403321	0.297302	0.360729	0.0559965
A6	0.304251	0.283876	0.297989	0.295372	0.0104365	A6	1.56917	1.67018	2.08493	1.77476	0.273324	A6	0.130308	0.121582	0.116629	0.12284	0.00692576
B1	0.638754	0.575678	0.511687	0.575373	0.0635343	B1	2.25012	1.71713	1.46409	1.81044	0.401238	B1	1.49485	1.40444	1.37554	1.42495	0.0622396
B2	0.243726	0.195242	0.200731	0.213233	0.0265502	B2	1.44393	1.26576	1.04247	1.25072	0.201154	B2	0.137738	0.121582	0.122428	0.127249	0.00909354
B3	0.167628	0.197967	0.218141	0.194579	0.0254265	B3	0.806642	0.952638	1.10957	0.956283	0.151497	B3	0.102949	0.098073	0.107321	0.102781	0.00462612
B4	0.155322	0.140958	0.138057	0.144779	0.00924513	B4	0.732043	0.678302	0.668964	0.693103	0.0340447	B4	0.0818996	0.0947323	0.0733022	0.0833114	0.0107846
B5	0.146943	0.129707	0.159689	0.145447	0.0150465	B5	0.773782	0.90125	0.823591	0.832875	0.0642391	B5	0.190782	0.220676	0.211686	0.207715	0.0153373
B6	1.02337	0.791869	0.643197	0.81948	0.191586	B6	1.71713	1.58008	1.3566	1.55127	0.181982	B6	0.266093	0.257028	0.25349	0.25887	0.00650009
PdMADS10						PdMADS18						PdMADS35
Sample	2^-△△Ct			Relative expression	2^-△△Ct Std.Dev	Sample	2^-△△Ct			Relative expression	2^-△△Ct Std.Dev	Sample	2^-△△Ct			Relative expression	2^-△△Ct Std.Dev
A1	0.935191	1.2086	0.884745	1.00951	0.174249	A1	0.937354	1.03288	1.03288	1.00104	0.0551492	A1	1.00928	0.961483	1.03049	1.00042	0.0353482
A2	1.31342	1.32256	1.31342	1.31647	0.00527444	A2	1.09177	1.39152	1.03288	1.17206	0.192333	A2	0.814131	0.831238	0.733736	0.793035	0.0520618
A3	0.647671	0.587774	0.670511	0.635319	0.0427294	A3	0.681444	0.658231	0.695762	0.678479	0.0189404	A3	0.371989	0.304251	0.385108	0.353783	0.0433943
A4	1.70921	1.49831	1.37872	1.52875	0.167335	A4	3.10947	2.63293	2.54324	2.76188	0.304343	A4	0.583714	0.501157	0.504642	0.529838	0.0466908
A5	0.66588	0.786399	0.831238	0.761172	0.0855169	A5	3.52266	3.40267	3.19688	3.37407	0.164761	A5	0.537126	0.652176	0.66588	0.618394	0.0707126
A6	0.612734	0.508152	0.571701	0.564196	0.0526933	A6	1.18646	0.983957	1.23685	1.13576	0.133854	A6	0.276114	0.293887	0.354371	0.308124	0.0410254
B1	2.23974	1.7211	1.66248	1.87444	0.317716	B1	3.99077	3.08799	2.43964	3.1728	0.779036	B1	1.18372	1.03049	0.808508	1.00757	0.188655
B2	0.351923	0.300062	0.276114	0.309366	0.0387519	B2	0.491978	0.462225	0.336031	0.430078	0.0827946	B2	0.123564	0.104627	0.114493	0.114228	0.00947118
B3	0.163044	0.158586	0.197967	0.173199	0.0215655	B3	0.585064	0.589134	0.788218	0.654139	0.116134	B3	0.0989836	0.0976209	0.11529	0.103965	0.00983126
B4	0.197967	0.209255	0.17115	0.192791	0.0195728	B4	0.329116	0.413703	0.391387	0.378068	0.0438381	B4	0.0690284	0.0809589	0.0657591	0.0719154	0.00800063
B5	0.156402	0.178418	0.180909	0.17191	0.0134874	B5	0.502316	0.601513	0.530957	0.544928	0.0510529	B5	0.0671408	0.0771245	0.0861702	0.0768118	0.00951857
B6	1.1355	1.05946	0.749154	0.981374	0.204671	B6	4.94739	4.87927	4.36707	4.73124	0.317215	B6	0.703847	0.634342	0.583714	0.640634	0.0603131
PdMADS11						PdMADS22						PdMADS36
Sample	2^-△△Ct			Relative expression	2^-△△Ct Std.Dev	Sample	2^-△△Ct			Relative expression	2^-△△Ct Std.Dev	Sample	2^-△△Ct			Relative expression	2^-△△Ct Std.Dev
A1	0.97716	1.20303	0.850667	1.01028	0.178499	A1	1.02574	0.950439	1.02574	1.00064	0.0434754	A1	1.00463	1.09177	0.911722	1.00271	0.0900383
A2	0.761368	0.750886	0.700602	0.737619	0.0324833	A2	1.62076	1.71317	1.52274	1.61889	0.0952293	A2	0.918064	1.12246	0.983957	1.00816	0.104327
A3	0.695762	0.618423	0.810378	0.708188	0.0965786	A3	1.18646	1.13027	1.4811	1.26594	0.188436	A3	0.573024	0.502316	0.585064	0.553468	0.0447062
A4	1.17013	0.756109	0.844791	0.923676	0.217991	A4	1.37237	1.36289	1.4914	1.40888	0.0716168	A4	2.10916	1.72508	1.46071	1.76498	0.326061
A5	1.28046	1.27162	1.21982	1.2573	0.0327602	A5	1.8489	1.9141	1.62076	1.79459	0.15403	A5	1.47087	1.68958	1.71317	1.62454	0.133606
A6	0.810378	0.761368	0.943874	0.83854	0.094456	A6	2.10916	1.99538	2.42279	2.17578	0.221351	A6	2.12383	2.26054	2.78305	2.38914	0.347918
B1	1.13813	0.905425	0.690956	0.911504	0.223649	B1	1.9141	1.5874	1.59844	1.69998	0.185515	B1	3.67226	3.52266	2.30804	3.16765	0.748196
B2	0.502316	0.385998	0.360149	0.416154	0.075729	B2	1.35347	1.10701	1.07674	1.17907	0.151792	B2	1.59844	1.36289	1.12246	1.36126	0.237994
B3	0.252905	0.258219	0.282567	0.264564	0.0158164	B3	0.89296	0.937354	1.08423	0.971514	0.100105	B3	0.66742	0.618423	0.816014	0.700619	0.102894
B4	0.352737	0.343092	0.317905	0.337911	0.0179849	B4	1.38191	1.51222	1.07674	1.32362	0.223516	B4	0.850667	0.92445	0.92445	0.899855	0.0425983
B5	0.345478	0.331405	0.383332	0.353405	0.0268558	B5	0.838956	0.816014	0.905425	0.853465	0.0464375	B5	1.13027	1.11471	1.21982	1.15493	0.0567294
B6	1.39152	1.42076	1.41095	1.40775	0.0148804	B6	3.19688	2.4909	1.96791	2.5519	0.616752	B6	3.49833	3.04547	2.56093	3.03491	0.468791
PdMADS12						PdMADS23						PdMADS39
Sample	2^-△△Ct			Relative expression	2^-△△Ct Std.Dev	Sample	2^-△△Ct			Relative expression	2^-△△Ct Std.Dev	Sample	2^-△△Ct			Relative expression	2^-△△Ct Std.Dev
A1	0.93088	1.15402	0.93088	1.00526	0.128829	A1	0.993092	1.02811	0.97942	1.00021	0.0251147	A1	0.852635	1.12506	1.04247	1.00672	0.139685
A2	0.710382	0.80478	0.644685	0.719949	0.0804752	A2	1.07923	1.10191	0.852635	1.01126	0.137837	A2	0.76313	0.726986	0.747425	0.745847	0.0181233
A3	0.585064	0.622725	0.690956	0.632915	0.0536766	A3	0.450625	0.334482	0.400535	0.395214	0.0582542	A3	0.381565	0.408951	0.346277	0.378931	0.0314197
A4	0.80478	0.810378	0.92445	0.846536	0.0675333	A4	0.598739	0.566442	0.566442	0.577208	0.0186469	A4	0.933033	0.742262	0.650671	0.775322	0.144055
A5	0.911722	0.963707	1.01162	0.96235	0.0499623	A5	0.432269	0.45376	0.441351	0.44246	0.0107883	A5	0.655197	0.514057	0.524858	0.564704	0.0785549
A6	0.239263	0.198425	0.22324	0.220309	0.0205759	A6	0.25	0.269807	0.30566	0.275156	0.0282129	A6	0.00474295	0.00393342	0.0044871	0.00438782	0.000413795
B1	1.4914	1.41095	1.04729	1.31655	0.236625	B1	2.31338	2.34567	1.68179	2.11361	0.374316	B1	0.812252	0.76313	0.752623	0.776002	0.0318304
B2	0.593231	0.459032	0.431271	0.494511	0.0866134	B2	0.287175	0.246558	0.216134	0.249956	0.0356418	B2	0.03125	0.0295643	0.0248605	0.0285583	0.00331141
B3	0.378055	0.383332	0.491978	0.417788	0.0643046	B3	0.115023	0.125	0.129408	0.123144	0.00736977	B3	0.0159533	0.0164018	0.0167465	0.0163672	0.000397705
B4	0.419478	0.509328	0.50581	0.478205	0.0508897	B4	0.135842	0.135842	0.11744	0.129708	0.0106241	B4	0.0228763	0.0225614	0.0213444	0.0222607	0.000809034
B5	0.561231	0.530957	0.593231	0.561806	0.0311412	B5	0.0908733	0.100134	0.109576	0.100194	0.00935136	B5	0.00770494	0.00820091	0.00843147	0.00811244	0.000371256
B6	1.55473	1.4811	1.23685	1.42423	0.166399	B6	0.795536	0.659754	0.590496	0.681929	0.104303	B6	0.959264	0.920188	0.615572	0.831675	0.188167
PdMADS16						PdMADS26						PdMADS47
Sample	2^-△△Ct			Relative expression	2^-△△Ct Std.Dev	Sample	2^-△△Ct			Relative expression	2^-△△Ct Std.Dev	Sample	2^-△△Ct			Relative expression	2^-△△Ct Std.Dev
A1	0.97041	1.13813	0.905425	1.00466	0.120073	A1	0.97716	1.01162	1.01162	1.00013	0.0198952	A1	1.0163	0.954842	1.03049	1.00055	0.0402119
A2	0.766664	0.730353	0.658231	0.718416	0.0551932	A2	0.715323	0.705475	0.640232	0.68701	0.0408091	A2	0.387786	0.421421	0.344681	0.384629	0.0384672
A3	0.844791	0.80478	0.827406	0.825659	0.0200626	A3	0.41658	0.375443	0.399611	0.397211	0.0206732	A3	0.522439	0.494257	0.552227	0.522974	0.0289887
A4	1.81085	1.2283	1.39152	1.47689	0.300509	A4	0.676737	0.640232	0.577009	0.631326	0.0504567	A4	0.494257	0.490843	0.379806	0.454969	0.0651153
A5	1.36289	1.25411	1.35347	1.32349	0.0602679	A5	0.545884	0.498846	0.425334	0.490021	0.0607579	A5	0.192554	0.188591	0.155322	0.178822	0.0204481
A6	2.9828	2.50822	2.37293	2.62132	0.320279	A6	0.145256	0.135528	0.135528	0.138771	0.00561608	A6	0.154249	0.147966	0.183434	0.161883	0.0189264
B1	4.68051	3.21912	3.28676	3.7288	0.824903	B1	1.53333	1.24545	1.02574	1.26817	0.254555	B1	6.03491	5.18137	4.20858	5.14162	0.913816
B2	0.963707	0.82169	0.80478	0.863393	0.0872855	B2	0.0325019	0.0299078	0.0253243	0.0292447	0.00363444	B2	0.0942955	0.0729642	0.0750155	0.0807584	0.0117683
B3	1.00463	1.01162	1.04006	1.01877	0.0187654	B3	0.0322774	0.0286895	0.0365665	0.0325111	0.0039437	B3	0.092355	0.081522	0.110593	0.0948234	0.0146919
B4	1.05458	1.28046	1.05458	1.12987	0.130415	B4	0.0381193	0.0425902	0.0348346	0.0385147	0.00389289	B4	0.077661	0.0765918	0.0613554	0.0718694	0.00912107
B5	1.38191	1.67791	1.88775	1.64919	0.254138	B5	0.0425902	0.0443989	0.0453318	0.044107	0.00139389	B5	0.0969465	0.104627	0.118531	0.106702	0.0109406
B6	1.41095	1.31646	1.01866	1.24869	0.20474	B6	0.943874	0.710382	0.605696	0.753318	0.173129	B6	0.559936	0.556068	0.457973	0.524659	0.0577843
