# Supplementary material for: Genome-Wide Identification and Analysis of the MADS-Box Gene Family in Almond Reveal Its Expression Features in Different Flowering Periods
Source: Genes (Basel). 2022 Sep 29;13(10):1764. doi: 10.3390/genes13101764 (PMC9601849; doi:10.3390/genes13101764)
Supplement: Supplementary file 1 [file genes-13-01764-s001.zip › S3.xlsx]

## Sheet: Sheet1
String interactions
Node1	Node2	Node1 string id	Node2 string id	Neighborhood on chromosome	Gene fusion	Phylogenetic cooccurrence	Homology	Coexpression	Experimentally determined interaction	Database annotated	Automated textmining	Combined score
PdMADS7	PdMADS62	3702.AT1G24260.2	3702.AT4G24540.1	0	0	0	0.787	0	0.5	0	0.872	0.592
PdMADS7	PdMADS23	3702.AT1G24260.2	3702.AT2G45660.1	0	0	0	0.871	0	0.549	0	0.957	0.605
PdMADS7	PdMADS47	3702.AT1G24260.2	3702.AT2G22540.1	0	0	0	0.802	0	0.55	0	0.932	0.632
PdMADS7	PdMADS25	3702.AT1G24260.2	3702.AT2G45650.1	0	0	0	0.908	0.087	0.6	0	0.911	0.651
PdMADS7	PdMADS18	3702.AT1G24260.2	3702.AT5G13790.1	0	0	0	0.807	0.046	0.596	0	0.852	0.664
PdMADS7	PdMADS12	3702.AT1G24260.2	3702.AT5G20240.1	0	0	0	0.824	0.109	0.735	0	0.961	0.795
PdMADS7	PdMADS61	3702.AT1G24260.2	3702.AT3G54340.1	0	0	0	0.758	0.143	0.745	0	0.988	0.826
PdMADS7	PdMADS43	3702.AT1G24260.2	3702.AT1G69120.1	0	0	0	0.889	0.076	0.844	0	0.956	0.866
PdMADS7	PdMADS31	3702.AT1G24260.2	3702.AT2G42830.2	0	0	0	0.84	0.073	0.851	0	0.902	0.877
PdMADS7	PdMADS17	3702.AT1G24260.2	3702.AT4G09960.3	0	0	0	0.86	0.057	0.911	0	0.961	0.924
PdMADS7	PdMADS36	3702.AT1G24260.2	3702.AT4G18960.1	0	0	0	0.85	0.117	0.999	0	0.968	0.999
PdMADS9	PdMADS43	3702.AT5G15800.2	3702.AT1G69120.1	0	0	0	0.872	0.1	0.797	0	0.877	0.831
PdMADS9	PdMADS16	3702.AT5G15800.2	3702.AT1G71692.1	0	0	0	0.848	0	0.5	0	0.597	0.544
PdMADS9	PdMADS47	3702.AT5G15800.2	3702.AT2G22540.1	0	0	0	0.808	0	0.542	0	0.668	0.6
PdMADS9	PdMADS31	3702.AT5G15800.2	3702.AT2G42830.2	0	0	0	0.843	0.062	0.538	0	0.754	0.6
PdMADS9	PdMADS25	3702.AT5G15800.2	3702.AT2G45650.1	0	0	0	0.897	0.096	0.6	0	0.757	0.652
PdMADS9	PdMADS23	3702.AT5G15800.2	3702.AT2G45660.1	0	0	0	0.881	0	0.922	0	0.637	0.928
PdMADS9	PdMADS61	3702.AT5G15800.2	3702.AT3G54340.1	0	0	0	0.782	0.115	0.49	0	0.943	0.626
PdMADS9	PdMADS17	3702.AT5G15800.2	3702.AT4G09960.3	0	0	0	0.849	0.064	0.836	0	0.843	0.86
PdMADS9	PdMADS36	3702.AT5G15800.2	3702.AT4G18960.1	0	0	0	0.83	0.168	0.978	0	0.921	0.984
PdMADS9	PdMADS62	3702.AT5G15800.2	3702.AT4G24540.1	0	0	0	0.817	0	0.492	0	0.592	0.545
PdMADS9	PdMADS63	3702.AT5G15800.2	3702.AT4G37940.1	0	0	0	0.832	0	0.492	0	0.169	0.503
PdMADS9	PdMADS26	3702.AT5G15800.2	3702.AT5G62165.1	0	0	0	0.873	0	0.492	0	0.306	0.509
PdMADS9	PdMADS12	3702.AT5G15800.2	3702.AT5G20240.1	0	0	0	0.83	0.079	0.76	0	0.938	0.806
PdMADS12	PdMADS7	3702.AT5G20240.1	3702.AT1G24260.2	0	0	0	0.824	0.109	0.735	0	0.961	0.795
PdMADS12	PdMADS43	3702.AT5G20240.1	3702.AT1G69120.1	0	0	0	0.812	0.1	0.501	0	0.983	0.618
PdMADS12	PdMADS42	3702.AT5G20240.1	3702.AT3G02310.1	0	0	0	0.811	0.111	0.5	0	0.653	0.592
PdMADS12	PdMADS61	3702.AT5G20240.1	3702.AT3G54340.1	0	0	0	0.822	0.084	0.999	0	0.995	0.999
PdMADS12	PdMADS36	3702.AT5G20240.1	3702.AT4G18960.1	0	0	0	0.803	0	0.799	0	0.969	0.837
PdMADS12	PdMADS9	3702.AT5G20240.1	3702.AT5G15800.2	0	0	0	0.83	0.079	0.76	0	0.938	0.806
PdMADS16	PdMADS9	3702.AT1G71692.1	3702.AT5G15800.2	0	0	0	0.848	0	0.5	0	0.597	0.544
PdMADS16	PdMADS23	3702.AT1G71692.1	3702.AT2G45660.1	0	0	0	0.848	0	0.5	0	0.847	0.563
PdMADS16	PdMADS63	3702.AT1G71692.1	3702.AT4G37940.1	0	0	0	0.825	0.308	0.492	0	0.932	0.693
PdMADS17	PdMADS7	3702.AT4G09960.3	3702.AT1G24260.2	0	0	0	0.86	0.057	0.911	0	0.961	0.924
PdMADS17	PdMADS31	3702.AT4G09960.3	3702.AT2G42830.2	0	0	0	0.949	0.108	0.5	0	0.96	0.558
PdMADS17	PdMADS63	3702.AT4G09960.3	3702.AT4G37940.1	0	0	0	0.867	0	0.5	0	0.387	0.523
PdMADS17	PdMADS55	3702.AT4G09960.3	3702.AT5G58890.1	0	0	0	0	0	0	0	0.534	0.534
PdMADS17	PdMADS39	3702.AT4G09960.3	3702.AT4G11880.1	0	0	0	0.877	0	0.5	0	0.616	0.536
PdMADS17	PdMADS36	3702.AT4G09960.3	3702.AT4G18960.1	0	0	0	0.948	0.072	0.5	0	0.953	0.54
PdMADS17	PdMADS18	3702.AT4G09960.3	3702.AT5G13790.1	0	0	0	0.814	0	0.5	0	0.636	0.557
PdMADS17	PdMADS9	3702.AT4G09960.3	3702.AT5G15800.2	0	0	0	0.849	0.064	0.836	0	0.843	0.86
PdMADS18	PdMADS7	3702.AT5G13790.1	3702.AT1G24260.2	0	0	0	0.807	0.046	0.596	0	0.852	0.664
PdMADS18	PdMADS43	3702.AT5G13790.1	3702.AT1G69120.1	0	0	0	0.798	0	0.554	0	0.637	0.61
PdMADS18	PdMADS47	3702.AT5G13790.1	3702.AT2G22540.1	0	0	0	0.805	0	0.766	0	0.879	0.805
PdMADS18	PdMADS31	3702.AT5G13790.1	3702.AT2G42830.2	0	0	0	0.81	0.045	0.5	0	0.548	0.552
PdMADS18	PdMADS25	3702.AT5G13790.1	3702.AT2G45650.1	0	0	0	0.833	0.048	0.567	0	0.883	0.633
PdMADS18	PdMADS23	3702.AT5G13790.1	3702.AT2G45660.1	0	0	0	0.852	0	0.5	0	0.829	0.56
PdMADS18	PdMADS56	3702.AT5G13790.1	3702.AT3G57390.1	0	0	0	0.873	0	0.602	0	0.97	0.65
PdMADS18	PdMADS17	3702.AT5G13790.1	3702.AT4G09960.3	0	0	0	0.814	0	0.5	0	0.636	0.557
PdMADS18	PdMADS39	3702.AT5G13790.1	3702.AT4G11880.1	0	0	0	0.834	0	0.5	0	0.585	0.547
PdMADS18	PdMADS36	3702.AT5G13790.1	3702.AT4G18960.1	0	0	0	0.813	0.045	0.5	0	0.802	0.575
PdMADS18	PdMADS62	3702.AT5G13790.1	3702.AT4G24540.1	0	0	0	0.838	0	0.5	0	0.85	0.568
PdMADS18	PdMADS63	3702.AT5G13790.1	3702.AT4G37940.1	0	0	0	0.857	0	0.492	0	0.44	0.522
PdMADS18	PdMADS55	3702.AT5G13790.1	3702.AT5G58890.1	0	0	0	0	0	0	0	0.407	0.407
PdMADS23	PdMADS7	3702.AT2G45660.1	3702.AT1G24260.2	0	0	0	0.871	0	0.549	0	0.957	0.605
PdMADS23	PdMADS43	3702.AT2G45660.1	3702.AT1G69120.1	0	0	0	0.878	0	0.804	0	0.966	0.827
PdMADS23	PdMADS16	3702.AT2G45660.1	3702.AT1G71692.1	0	0	0	0.848	0	0.5	0	0.847	0.563
PdMADS23	PdMADS47	3702.AT2G45660.1	3702.AT2G22540.1	0	0	0	0.828	0.111	0.5	0	0.971	0.613
PdMADS23	PdMADS31	3702.AT2G45660.1	3702.AT2G42830.2	0	0	0	0.89	0	0.5	0	0.616	0.532
PdMADS23	PdMADS25	3702.AT2G45660.1	3702.AT2G45650.1	0	0	0	0.894	0	0.561	0	0.924	0.604
PdMADS23	PdMADS30	3702.AT2G45660.1	3702.AT5G55690.1	0	0	0	0	0	0	0	0.416	0.416
PdMADS23	PdMADS55	3702.AT2G45660.1	3702.AT5G58890.1	0	0	0	0	0	0	0	0.488	0.488
PdMADS23	PdMADS26	3702.AT2G45660.1	3702.AT5G62165.1	0	0	0	0.948	0	0.5	0	0.806	0.52
PdMADS23	PdMADS40	3702.AT2G45660.1	3702.AT4G22950.1	0	0	0	0.944	0	0.5	0	0.848	0.523
PdMADS23	PdMADS39	3702.AT2G45660.1	3702.AT4G11880.1	0	0	0	0.931	0	0.5	0	0.743	0.525
PdMADS23	PdMADS63	3702.AT2G45660.1	3702.AT4G37940.1	0	0	0	0.872	0	0.5	0	0.636	0.539
PdMADS23	PdMADS18	3702.AT2G45660.1	3702.AT5G13790.1	0	0	0	0.852	0	0.5	0	0.829	0.56
PdMADS23	PdMADS42	3702.AT2G45660.1	3702.AT3G02310.1	0	0	0	0.879	0	0.549	0	0.43	0.571
PdMADS23	PdMADS62	3702.AT2G45660.1	3702.AT4G24540.1	0	0	0	0.846	0	0.5	0	0.993	0.576
PdMADS23	PdMADS9	3702.AT2G45660.1	3702.AT5G15800.2	0	0	0	0.881	0	0.922	0	0.637	0.928
PdMADS25	PdMADS7	3702.AT2G45650.1	3702.AT1G24260.2	0	0	0	0.908	0.087	0.6	0	0.911	0.651
PdMADS25	PdMADS43	3702.AT2G45650.1	3702.AT1G69120.1	0	0	0	0.879	0.118	0.6	0	0.827	0.668
PdMADS25	PdMADS47	3702.AT2G45650.1	3702.AT2G22540.1	0	0	0	0.798	0	0.561	0	0.925	0.643
PdMADS25	PdMADS31	3702.AT2G45650.1	3702.AT2G42830.2	0	0	0	0.867	0.08	0.5	0	0.626	0.559
PdMADS25	PdMADS26	3702.AT2G45650.1	3702.AT5G62165.1	0	0	0	0.887	0	0.5	0	0.387	0.52
PdMADS25	PdMADS39	3702.AT2G45650.1	3702.AT4G11880.1	0	0	0	0.885	0	0.5	0	0.498	0.527
PdMADS25	PdMADS60	3702.AT2G45650.1	3702.AT5G48670.1	0	0	0	0	0	0	0	0.548	0.548
PdMADS25	PdMADS62	3702.AT2G45650.1	3702.AT4G24540.1	0	0	0	0.83	0	0.5	0	0.629	0.552
PdMADS25	PdMADS36	3702.AT2G45650.1	3702.AT4G18960.1	0	0	0	0.861	0.106	0.501	0	0.874	0.59
PdMADS25	PdMADS63	3702.AT2G45650.1	3702.AT4G37940.1	0	0	0	0.861	0	0.558	0	0.561	0.591
PdMADS25	PdMADS23	3702.AT2G45650.1	3702.AT2G45660.1	0	0	0	0.894	0	0.561	0	0.924	0.604
PdMADS25	PdMADS18	3702.AT2G45650.1	3702.AT5G13790.1	0	0	0	0.833	0.048	0.567	0	0.883	0.633
PdMADS25	PdMADS9	3702.AT2G45650.1	3702.AT5G15800.2	0	0	0	0.897	0.096	0.6	0	0.757	0.652
PdMADS26	PdMADS25	3702.AT5G62165.1	3702.AT2G45650.1	0	0	0	0.887	0	0.5	0	0.387	0.52
PdMADS26	PdMADS23	3702.AT5G62165.1	3702.AT2G45660.1	0	0	0	0.948	0	0.5	0	0.806	0.52
PdMADS26	PdMADS63	3702.AT5G62165.1	3702.AT4G37940.1	0	0	0	0.846	0.049	0.492	0	0.55	0.537
PdMADS26	PdMADS9	3702.AT5G62165.1	3702.AT5G15800.2	0	0	0	0.873	0	0.492	0	0.306	0.509
PdMADS30	PdMADS23	3702.AT5G55690.1	3702.AT2G45660.1	0	0	0	0	0	0	0	0.416	0.416
PdMADS30	PdMADS61	3702.AT5G55690.1	3702.AT3G54340.1	0	0	0	0	0	0	0	0.599	0.599
PdMADS30	PdMADS39	3702.AT5G55690.1	3702.AT4G11880.1	0	0	0	0	0	0	0	0.513	0.513
PdMADS30	PdMADS40	3702.AT5G55690.1	3702.AT4G22950.1	0	0	0	0	0	0	0	0.513	0.513
PdMADS30	PdMADS62	3702.AT5G55690.1	3702.AT4G24540.1	0	0	0	0	0	0	0	0.597	0.597
PdMADS31	PdMADS7	3702.AT2G42830.2	3702.AT1G24260.2	0	0	0	0.84	0.073	0.851	0	0.902	0.877
PdMADS31	PdMADS63	3702.AT2G42830.2	3702.AT4G37940.1	0	0	0	0.849	0	0.492	0	0.2	0.504
PdMADS31	PdMADS39	3702.AT2G42830.2	3702.AT4G11880.1	0	0	0	0.857	0	0.5	0	0.307	0.519
PdMADS31	PdMADS23	3702.AT2G42830.2	3702.AT2G45660.1	0	0	0	0.89	0	0.5	0	0.616	0.532
PdMADS31	PdMADS36	3702.AT2G42830.2	3702.AT4G18960.1	0	0	0	0.95	0.067	0.5	0	0.911	0.535
PdMADS31	PdMADS18	3702.AT2G42830.2	3702.AT5G13790.1	0	0	0	0.81	0.045	0.5	0	0.548	0.552
PdMADS31	PdMADS17	3702.AT2G42830.2	3702.AT4G09960.3	0	0	0	0.949	0.108	0.5	0	0.96	0.558
PdMADS31	PdMADS25	3702.AT2G42830.2	3702.AT2G45650.1	0	0	0	0.867	0.08	0.5	0	0.626	0.559
PdMADS31	PdMADS9	3702.AT2G42830.2	3702.AT5G15800.2	0	0	0	0.843	0.062	0.538	0	0.754	0.6
PdMADS36	PdMADS7	3702.AT4G18960.1	3702.AT1G24260.2	0	0	0	0.85	0.117	0.999	0	0.968	0.999
PdMADS36	PdMADS43	3702.AT4G18960.1	3702.AT1G69120.1	0	0	0	0.85	0.077	0.501	0	0.964	0.589
PdMADS36	PdMADS31	3702.AT4G18960.1	3702.AT2G42830.2	0	0	0	0.95	0.067	0.5	0	0.911	0.535
PdMADS36	PdMADS25	3702.AT4G18960.1	3702.AT2G45650.1	0	0	0	0.861	0.106	0.501	0	0.874	0.59
PdMADS36	PdMADS42	3702.AT4G18960.1	3702.AT3G02310.1	0	0	0	0.831	0.111	0.799	0	0.748	0.837
PdMADS36	PdMADS61	3702.AT4G18960.1	3702.AT3G54340.1	0	0	0	0.79	0.108	0.799	0	0.972	0.851
PdMADS36	PdMADS17	3702.AT4G18960.1	3702.AT4G09960.3	0	0	0	0.948	0.072	0.5	0	0.953	0.54
PdMADS36	PdMADS39	3702.AT4G18960.1	3702.AT4G11880.1	0	0	0	0.878	0	0.5	0	0.44	0.525
PdMADS36	PdMADS60	3702.AT4G18960.1	3702.AT5G48670.1	0	0	0	0	0	0	0	0.447	0.447
PdMADS36	PdMADS63	3702.AT4G18960.1	3702.AT4G37940.1	0	0	0	0.862	0	0.492	0	0.386	0.517
PdMADS36	PdMADS62	3702.AT4G18960.1	3702.AT4G24540.1	0	0	0	0.822	0	0.5	0	0.75	0.565
PdMADS36	PdMADS18	3702.AT4G18960.1	3702.AT5G13790.1	0	0	0	0.813	0.045	0.5	0	0.802	0.575
PdMADS36	PdMADS12	3702.AT4G18960.1	3702.AT5G20240.1	0	0	0	0.803	0	0.799	0	0.969	0.837
PdMADS36	PdMADS9	3702.AT4G18960.1	3702.AT5G15800.2	0	0	0	0.83	0.168	0.978	0	0.921	0.984
PdMADS39	PdMADS43	3702.AT4G11880.1	3702.AT1G69120.1	0	0	0	0.858	0	0.5	0	0.587	0.54
PdMADS39	PdMADS47	3702.AT4G11880.1	3702.AT2G22540.1	0	0	0	0.806	0	0.492	0	0.591	0.548
PdMADS39	PdMADS31	3702.AT4G11880.1	3702.AT2G42830.2	0	0	0	0.857	0	0.5	0	0.307	0.519
PdMADS39	PdMADS25	3702.AT4G11880.1	3702.AT2G45650.1	0	0	0	0.885	0	0.5	0	0.498	0.527
PdMADS39	PdMADS23	3702.AT4G11880.1	3702.AT2G45660.1	0	0	0	0.931	0	0.5	0	0.743	0.525
PdMADS39	PdMADS17	3702.AT4G11880.1	3702.AT4G09960.3	0	0	0	0.877	0	0.5	0	0.616	0.536
PdMADS39	PdMADS30	3702.AT4G11880.1	3702.AT5G55690.1	0	0	0	0	0	0	0	0.513	0.513
PdMADS39	PdMADS36	3702.AT4G11880.1	3702.AT4G18960.1	0	0	0	0.878	0	0.5	0	0.44	0.525
PdMADS39	PdMADS62	3702.AT4G11880.1	3702.AT4G24540.1	0	0	0	0.828	0	0.492	0	0.649	0.547
PdMADS39	PdMADS18	3702.AT4G11880.1	3702.AT5G13790.1	0	0	0	0.834	0	0.5	0	0.585	0.547
PdMADS39	PdMADS55	3702.AT4G11880.1	3702.AT5G58890.1	0	0	0	0	0	0	0	0.769	0.769
PdMADS40	PdMADS23	3702.AT4G22950.1	3702.AT2G45660.1	0	0	0	0.944	0	0.5	0	0.848	0.523
PdMADS40	PdMADS30	3702.AT4G22950.1	3702.AT5G55690.1	0	0	0	0	0	0	0	0.513	0.513
PdMADS40	PdMADS63	3702.AT4G22950.1	3702.AT4G37940.1	0	0	0	0.851	0	0.5	0	0.637	0.546
PdMADS40	PdMADS55	3702.AT4G22950.1	3702.AT5G58890.1	0	0	0	0	0	0	0	0.601	0.601
PdMADS42	PdMADS43	3702.AT3G02310.1	3702.AT1G69120.1	0	0	0	0.881	0.21	0.595	0	0.615	0.69
PdMADS42	PdMADS23	3702.AT3G02310.1	3702.AT2G45660.1	0	0	0	0.879	0	0.549	0	0.43	0.571
PdMADS42	PdMADS55	3702.AT3G02310.1	3702.AT5G58890.1	0	0	0	0	0	0	0	0.484	0.484
PdMADS42	PdMADS63	3702.AT3G02310.1	3702.AT4G37940.1	0	0	0	0.827	0	0.492	0	0.274	0.513
PdMADS42	PdMADS12	3702.AT3G02310.1	3702.AT5G20240.1	0	0	0	0.811	0.111	0.5	0	0.653	0.592
PdMADS42	PdMADS61	3702.AT3G02310.1	3702.AT3G54340.1	0	0	0	0.78	0.202	0.5	0	0.777	0.654
PdMADS42	PdMADS36	3702.AT3G02310.1	3702.AT4G18960.1	0	0	0	0.831	0.111	0.799	0	0.748	0.837
PdMADS43	PdMADS7	3702.AT1G69120.1	3702.AT1G24260.2	0	0	0	0.889	0.076	0.844	0	0.956	0.866
PdMADS43	PdMADS63	3702.AT1G69120.1	3702.AT4G37940.1	0	0	0	0.861	0	0.492	0	0.191	0.503
PdMADS43	PdMADS39	3702.AT1G69120.1	3702.AT4G11880.1	0	0	0	0.858	0	0.5	0	0.587	0.54
PdMADS43	PdMADS36	3702.AT1G69120.1	3702.AT4G18960.1	0	0	0	0.85	0.077	0.501	0	0.964	0.589
PdMADS43	PdMADS18	3702.AT1G69120.1	3702.AT5G13790.1	0	0	0	0.798	0	0.554	0	0.637	0.61
PdMADS43	PdMADS12	3702.AT1G69120.1	3702.AT5G20240.1	0	0	0	0.812	0.1	0.501	0	0.983	0.618
PdMADS43	PdMADS61	3702.AT1G69120.1	3702.AT3G54340.1	0	0	0	0.787	0.175	0.501	0	0.97	0.659
PdMADS43	PdMADS25	3702.AT1G69120.1	3702.AT2G45650.1	0	0	0	0.879	0.118	0.6	0	0.827	0.668
PdMADS43	PdMADS42	3702.AT1G69120.1	3702.AT3G02310.1	0	0	0	0.881	0.21	0.595	0	0.615	0.69
PdMADS43	PdMADS62	3702.AT1G69120.1	3702.AT4G24540.1	0	0	0	0.819	0	0.78	0	0.945	0.817
PdMADS43	PdMADS23	3702.AT1G69120.1	3702.AT2G45660.1	0	0	0	0.878	0	0.804	0	0.966	0.827
PdMADS43	PdMADS9	3702.AT1G69120.1	3702.AT5G15800.2	0	0	0	0.872	0.1	0.797	0	0.877	0.831
PdMADS43	PdMADS47	3702.AT1G69120.1	3702.AT2G22540.1	0	0	0	0.807	0	0.987	0	0.945	0.989
PdMADS47	PdMADS7	3702.AT2G22540.1	3702.AT1G24260.2	0	0	0	0.802	0	0.55	0	0.932	0.632
PdMADS47	PdMADS43	3702.AT2G22540.1	3702.AT1G69120.1	0	0	0	0.807	0	0.987	0	0.945	0.989
PdMADS47	PdMADS62	3702.AT2G22540.1	3702.AT4G24540.1	0	0	0	0.946	0.111	0.443	0	0.972	0.51
PdMADS47	PdMADS56	3702.AT2G22540.1	3702.AT3G57390.1	0	0	0	0.797	0	0.443	0	0.825	0.535
PdMADS47	PdMADS63	3702.AT2G22540.1	3702.AT4G37940.1	0	0	0	0.841	0	0.492	0	0.593	0.538
PdMADS47	PdMADS39	3702.AT2G22540.1	3702.AT4G11880.1	0	0	0	0.806	0	0.492	0	0.591	0.548
PdMADS47	PdMADS9	3702.AT2G22540.1	3702.AT5G15800.2	0	0	0	0.808	0	0.542	0	0.668	0.6
PdMADS47	PdMADS23	3702.AT2G22540.1	3702.AT2G45660.1	0	0	0	0.828	0.111	0.5	0	0.971	0.613
PdMADS47	PdMADS25	3702.AT2G22540.1	3702.AT2G45650.1	0	0	0	0.798	0	0.561	0	0.925	0.643
PdMADS47	PdMADS18	3702.AT2G22540.1	3702.AT5G13790.1	0	0	0	0.805	0	0.766	0	0.879	0.805
PdMADS49	PdMADS60	3702.AT2G24840.1	3702.AT5G48670.1	0	0	0	0.593	0	0.76	0	0.99	0.856
PdMADS55	PdMADS23	3702.AT5G58890.1	3702.AT2G45660.1	0	0	0	0	0	0	0	0.488	0.488
PdMADS55	PdMADS42	3702.AT5G58890.1	3702.AT3G02310.1	0	0	0	0	0	0	0	0.484	0.484
PdMADS55	PdMADS61	3702.AT5G58890.1	3702.AT3G54340.1	0	0	0	0	0	0	0	0.665	0.665
PdMADS55	PdMADS17	3702.AT5G58890.1	3702.AT4G09960.3	0	0	0	0	0	0	0	0.534	0.534
PdMADS55	PdMADS39	3702.AT5G58890.1	3702.AT4G11880.1	0	0	0	0	0	0	0	0.769	0.769
PdMADS55	PdMADS40	3702.AT5G58890.1	3702.AT4G22950.1	0	0	0	0	0	0	0	0.601	0.601
PdMADS55	PdMADS62	3702.AT5G58890.1	3702.AT4G24540.1	0	0	0	0	0	0	0	0.63	0.63
PdMADS55	PdMADS18	3702.AT5G58890.1	3702.AT5G13790.1	0	0	0	0	0	0	0	0.407	0.407
PdMADS56	PdMADS47	3702.AT3G57390.1	3702.AT2G22540.1	0	0	0	0.797	0	0.443	0	0.825	0.535
PdMADS56	PdMADS60	3702.AT3G57390.1	3702.AT5G48670.1	0	0	0	0	0	0	0	0.498	0.497
PdMADS56	PdMADS18	3702.AT3G57390.1	3702.AT5G13790.1	0	0	0	0.873	0	0.602	0	0.97	0.65
PdMADS60	PdMADS49	3702.AT5G48670.1	3702.AT2G24840.1	0	0	0	0.593	0	0.76	0	0.99	0.856
PdMADS60	PdMADS25	3702.AT5G48670.1	3702.AT2G45650.1	0	0	0	0	0	0	0	0.548	0.548
PdMADS60	PdMADS56	3702.AT5G48670.1	3702.AT3G57390.1	0	0	0	0	0	0	0	0.498	0.497
PdMADS60	PdMADS36	3702.AT5G48670.1	3702.AT4G18960.1	0	0	0	0	0	0	0	0.447	0.447
PdMADS60	PdMADS67	3702.AT5G48670.1	3702.AT5G60440.1	0	0	0	0.582	0	0.5	0	0.908	0.688
PdMADS61	PdMADS7	3702.AT3G54340.1	3702.AT1G24260.2	0	0	0	0.758	0.143	0.745	0	0.988	0.826
PdMADS61	PdMADS43	3702.AT3G54340.1	3702.AT1G69120.1	0	0	0	0.787	0.175	0.501	0	0.97	0.659
PdMADS61	PdMADS42	3702.AT3G54340.1	3702.AT3G02310.1	0	0	0	0.78	0.202	0.5	0	0.777	0.654
PdMADS61	PdMADS30	3702.AT3G54340.1	3702.AT5G55690.1	0	0	0	0	0	0	0	0.599	0.599
PdMADS61	PdMADS9	3702.AT3G54340.1	3702.AT5G15800.2	0	0	0	0.782	0.115	0.49	0	0.943	0.626
PdMADS61	PdMADS55	3702.AT3G54340.1	3702.AT5G58890.1	0	0	0	0	0	0	0	0.665	0.665
PdMADS61	PdMADS36	3702.AT3G54340.1	3702.AT4G18960.1	0	0	0	0.79	0.108	0.799	0	0.972	0.851
PdMADS61	PdMADS12	3702.AT3G54340.1	3702.AT5G20240.1	0	0	0	0.822	0.084	0.999	0	0.995	0.999
PdMADS62	PdMADS7	3702.AT4G24540.1	3702.AT1G24260.2	0	0	0	0.787	0	0.5	0	0.872	0.592
PdMADS62	PdMADS43	3702.AT4G24540.1	3702.AT1G69120.1	0	0	0	0.819	0	0.78	0	0.945	0.817
PdMADS62	PdMADS47	3702.AT4G24540.1	3702.AT2G22540.1	0	0	0	0.946	0.111	0.443	0	0.972	0.51
PdMADS62	PdMADS25	3702.AT4G24540.1	3702.AT2G45650.1	0	0	0	0.83	0	0.5	0	0.629	0.552
PdMADS62	PdMADS23	3702.AT4G24540.1	3702.AT2G45660.1	0	0	0	0.846	0	0.5	0	0.993	0.576
PdMADS62	PdMADS39	3702.AT4G24540.1	3702.AT4G11880.1	0	0	0	0.828	0	0.492	0	0.649	0.547
PdMADS62	PdMADS36	3702.AT4G24540.1	3702.AT4G18960.1	0	0	0	0.822	0	0.5	0	0.75	0.565
PdMADS62	PdMADS63	3702.AT4G24540.1	3702.AT4G37940.1	0	0	0	0.841	0	0.492	0	0.597	0.538
PdMADS62	PdMADS9	3702.AT4G24540.1	3702.AT5G15800.2	0	0	0	0.817	0	0.492	0	0.592	0.545
PdMADS62	PdMADS18	3702.AT4G24540.1	3702.AT5G13790.1	0	0	0	0.838	0	0.5	0	0.85	0.568
PdMADS62	PdMADS30	3702.AT4G24540.1	3702.AT5G55690.1	0	0	0	0	0	0	0	0.597	0.597
PdMADS62	PdMADS55	3702.AT4G24540.1	3702.AT5G58890.1	0	0	0	0	0	0	0	0.63	0.63
PdMADS63	PdMADS43	3702.AT4G37940.1	3702.AT1G69120.1	0	0	0	0.861	0	0.492	0	0.191	0.503
PdMADS63	PdMADS16	3702.AT4G37940.1	3702.AT1G71692.1	0	0	0	0.825	0.308	0.492	0	0.932	0.693
PdMADS63	PdMADS47	3702.AT4G37940.1	3702.AT2G22540.1	0	0	0	0.841	0	0.492	0	0.593	0.538
PdMADS63	PdMADS31	3702.AT4G37940.1	3702.AT2G42830.2	0	0	0	0.849	0	0.492	0	0.2	0.504
PdMADS63	PdMADS25	3702.AT4G37940.1	3702.AT2G45650.1	0	0	0	0.861	0	0.558	0	0.561	0.591
PdMADS63	PdMADS23	3702.AT4G37940.1	3702.AT2G45660.1	0	0	0	0.872	0	0.5	0	0.636	0.539
PdMADS63	PdMADS42	3702.AT4G37940.1	3702.AT3G02310.1	0	0	0	0.827	0	0.492	0	0.274	0.513
PdMADS63	PdMADS17	3702.AT4G37940.1	3702.AT4G09960.3	0	0	0	0.867	0	0.5	0	0.387	0.523
PdMADS63	PdMADS36	3702.AT4G37940.1	3702.AT4G18960.1	0	0	0	0.862	0	0.492	0	0.386	0.517
PdMADS63	PdMADS40	3702.AT4G37940.1	3702.AT4G22950.1	0	0	0	0.851	0	0.5	0	0.637	0.546
PdMADS63	PdMADS62	3702.AT4G37940.1	3702.AT4G24540.1	0	0	0	0.841	0	0.492	0	0.597	0.538
PdMADS63	PdMADS9	3702.AT4G37940.1	3702.AT5G15800.2	0	0	0	0.832	0	0.492	0	0.169	0.503
PdMADS63	PdMADS18	3702.AT4G37940.1	3702.AT5G13790.1	0	0	0	0.857	0	0.492	0	0.44	0.522
PdMADS63	PdMADS26	3702.AT4G37940.1	3702.AT5G62165.1	0	0	0	0.846	0.049	0.492	0	0.55	0.537
PdMADS67	PdMADS60	3702.AT5G60440.1	3702.AT5G48670.1	0	0	0	0.582	0	0.5	0	0.908	0.688
