# Supplementary material for: Genome-Wide Identification and Analysis of the MADS-Box Gene Family in Almond Reveal Its Expression Features in Different Flowering Periods
Source: Genes (Basel). 2022 Sep 29;13(10):1764. doi: 10.3390/genes13101764 (PMC9601849; doi:10.3390/genes13101764)
Supplement: Supplementary file 1 [file genes-13-01764-s001.zip › S4.xlsx]

## Sheet: Sheet1
GO and KEGG enrichment and annotation results of PdMADS interacting proteins
Biological Process
Term ID	Term description	Observed gene count	Background gene count	Strength	False discovery rate	Matching proteins in your network (IDs)	matching proteins in your network (labels)
GO:0045944	Positive regulation of transcription by rna polymerase ii	26	198	2.04	2.17e-45	3702.AT1G22130.1,3702.AT1G24260.2,3702.AT1G69120.1,3702.AT1G71692.1,3702.AT2G03060.2,3702.AT2G22540.1,3702.AT2G24840.1,3702.AT2G42830.2,3702.AT2G45650.1,3702.AT2G45660.1,3702.AT3G02310.1,3702.AT3G54340.1,3702.AT3G57390.1,3702.AT4G09960.3,3702.AT4G11880.1,3702.AT4G18960.1,3702.AT4G22950.1,3702.AT4G24540.1,3702.AT4G37940.1,3702.AT5G13790.1,3702.AT5G15800.2,3702.AT5G20240.1,3702.AT5G48670.1,3702.AT5…	Pdu04648.1,Pdu02103.1,Pdu15419.1,Pdu04960.1,Pdu02582.1,Pdu17590.1,Pdu17704.1,Pdu09803.1,Pdu07851.1,Pdu06690.1,Pdu15418.1,Pdu20621.1,Pdu19702.1,Pdu04973.1,Pdu14352.1,Pdu11666.1,Pdu14905.1,Pdu22290.1,Pdu22329.1,Pdu05534.1,Pdu02695.1,Pdu04453.1,Pdu20025.1,Pdu19500.1,Pdu23040.1,Pdu07855.1
GO:0006357	Regulation of transcription by rna polymerase ii	27	335	1.83	1.6e-42	3702.AT1G22130.1,3702.AT1G24260.2,3702.AT1G69120.1,3702.AT1G71692.1,3702.AT2G03060.2,3702.AT2G22540.1,3702.AT2G24840.1,3702.AT2G34440.1,3702.AT2G42830.2,3702.AT2G45650.1,3702.AT2G45660.1,3702.AT3G02310.1,3702.AT3G54340.1,3702.AT3G57390.1,3702.AT4G09960.3,3702.AT4G11880.1,3702.AT4G18960.1,3702.AT4G22950.1,3702.AT4G24540.1,3702.AT4G37940.1,3702.AT5G13790.1,3702.AT5G15800.2,3702.AT5G20240.1,3702.AT5…	Pdu04648.1,Pdu02103.1,Pdu15419.1,Pdu04960.1,Pdu02582.1,Pdu17590.1,Pdu17704.1,Pdu11723.1,Pdu09803.1,Pdu07851.1,Pdu06690.1,Pdu15418.1,Pdu20621.1,Pdu19702.1,Pdu04973.1,Pdu14352.1,Pdu11666.1,Pdu14905.1,Pdu22290.1,Pdu22329.1,Pdu05534.1,Pdu02695.1,Pdu04453.1,Pdu20025.1,Pdu19500.1,Pdu23040.1,Pdu07855.1
GO:0009908	Flower development	19	415	1.58	7.12e-24	3702.AT1G24260.2,3702.AT1G69120.1,3702.AT1G71692.1,3702.AT2G22540.1,3702.AT2G42830.2,3702.AT2G45650.1,3702.AT2G45660.1,3702.AT3G02310.1,3702.AT3G54340.1,3702.AT3G57390.1,3702.AT4G09960.3,3702.AT4G11880.1,3702.AT4G18960.1,3702.AT4G22950.1,3702.AT4G24540.1,3702.AT5G13790.1,3702.AT5G15800.2,3702.AT5G20240.1,3702.AT5G62165.1	Pdu02103.1,Pdu15419.1,Pdu04960.1,Pdu17590.1,Pdu09803.1,Pdu07851.1,Pdu06690.1,Pdu15418.1,Pdu20621.1,Pdu19702.1,Pdu04973.1,Pdu14352.1,Pdu11666.1,Pdu14905.1,Pdu22290.1,Pdu05534.1,Pdu02695.1,Pdu04453.1,Pdu07855.1
GO:0048608	Reproductive structure development	20	1011	1.22	1.2e-18	3702.AT1G24260.2,3702.AT1G69120.1,3702.AT1G71692.1,3702.AT2G22540.1,3702.AT2G42830.2,3702.AT2G45650.1,3702.AT2G45660.1,3702.AT3G02310.1,3702.AT3G54340.1,3702.AT3G57390.1,3702.AT4G09960.3,3702.AT4G11880.1,3702.AT4G18960.1,3702.AT4G22950.1,3702.AT4G24540.1,3702.AT5G13790.1,3702.AT5G15800.2,3702.AT5G20240.1,3702.AT5G60440.1,3702.AT5G62165.1	Pdu02103.1,Pdu15419.1,Pdu04960.1,Pdu17590.1,Pdu09803.1,Pdu07851.1,Pdu06690.1,Pdu15418.1,Pdu20621.1,Pdu19702.1,Pdu04973.1,Pdu14352.1,Pdu11666.1,Pdu14905.1,Pdu22290.1,Pdu05534.1,Pdu02695.1,Pdu04453.1,Pdu23040.1,Pdu07855.1
GO:0009791	Post-embryonic development	20	1237	1.13	5.43e-17	3702.AT1G24260.2,3702.AT1G69120.1,3702.AT1G71692.1,3702.AT2G22540.1,3702.AT2G42830.2,3702.AT2G45650.1,3702.AT2G45660.1,3702.AT3G02310.1,3702.AT3G54340.1,3702.AT3G57390.1,3702.AT4G09960.3,3702.AT4G11880.1,3702.AT4G18960.1,3702.AT4G22950.1,3702.AT4G24540.1,3702.AT5G13790.1,3702.AT5G15800.2,3702.AT5G20240.1,3702.AT5G60440.1,3702.AT5G62165.1	Pdu02103.1,Pdu15419.1,Pdu04960.1,Pdu17590.1,Pdu09803.1,Pdu07851.1,Pdu06690.1,Pdu15418.1,Pdu20621.1,Pdu19702.1,Pdu04973.1,Pdu14352.1,Pdu11666.1,Pdu14905.1,Pdu22290.1,Pdu05534.1,Pdu02695.1,Pdu04453.1,Pdu23040.1,Pdu07855.1
GO:0007275	Multicellular organism development	23	2260	0.93	6.1e-16	3702.AT1G22130.1,3702.AT1G24260.2,3702.AT1G69120.1,3702.AT1G71692.1,3702.AT2G03060.2,3702.AT2G22540.1,3702.AT2G24840.1,3702.AT2G42830.2,3702.AT2G45650.1,3702.AT2G45660.1,3702.AT3G02310.1,3702.AT3G54340.1,3702.AT3G57390.1,3702.AT4G09960.3,3702.AT4G11880.1,3702.AT4G18960.1,3702.AT4G22950.1,3702.AT4G24540.1,3702.AT5G13790.1,3702.AT5G15800.2,3702.AT5G20240.1,3702.AT5G60440.1,3702.AT5G62165.1	Pdu04648.1,Pdu02103.1,Pdu15419.1,Pdu04960.1,Pdu02582.1,Pdu17590.1,Pdu17704.1,Pdu09803.1,Pdu07851.1,Pdu06690.1,Pdu15418.1,Pdu20621.1,Pdu19702.1,Pdu04973.1,Pdu14352.1,Pdu11666.1,Pdu14905.1,Pdu22290.1,Pdu05534.1,Pdu02695.1,Pdu04453.1,Pdu23040.1,Pdu07855.1
GO:0048437	Floral organ development	10	214	1.59	7.76e-12	3702.AT1G24260.2,3702.AT2G42830.2,3702.AT2G45650.1,3702.AT3G02310.1,3702.AT3G54340.1,3702.AT4G09960.3,3702.AT5G13790.1,3702.AT5G15800.2,3702.AT5G20240.1,3702.AT5G62165.1	Pdu02103.1,Pdu09803.1,Pdu07851.1,Pdu15418.1,Pdu20621.1,Pdu04973.1,Pdu05534.1,Pdu02695.1,Pdu04453.1,Pdu07855.1
GO:0030154	Cell differentiation	13	674	1.2	4.43e-11	3702.AT1G24260.2,3702.AT1G69120.1,3702.AT2G22540.1,3702.AT2G24840.1,3702.AT2G45650.1,3702.AT2G45660.1,3702.AT3G02310.1,3702.AT3G54340.1,3702.AT4G18960.1,3702.AT4G24540.1,3702.AT5G15800.2,3702.AT5G20240.1,3702.AT5G62165.1	Pdu02103.1,Pdu15419.1,Pdu17590.1,Pdu17704.1,Pdu07851.1,Pdu06690.1,Pdu15418.1,Pdu20621.1,Pdu11666.1,Pdu22290.1,Pdu02695.1,Pdu04453.1,Pdu07855.1
GO:0050793	Regulation of developmental process	12	679	1.17	1.12e-09	3702.AT1G22130.1,3702.AT1G24260.2,3702.AT2G03060.2,3702.AT2G22540.1,3702.AT2G45650.1,3702.AT2G45660.1,3702.AT3G57390.1,3702.AT4G11880.1,3702.AT4G22950.1,3702.AT4G24540.1,3702.AT5G13790.1,3702.AT5G62165.1	Pdu04648.1,Pdu02103.1,Pdu02582.1,Pdu17590.1,Pdu07851.1,Pdu06690.1,Pdu19702.1,Pdu14352.1,Pdu14905.1,Pdu22290.1,Pdu05534.1,Pdu07855.1
GO:0048438	Floral whorl development	8	168	1.6	2.52e-09	3702.AT1G24260.2,3702.AT2G22540.1,3702.AT2G42830.2,3702.AT2G45650.1,3702.AT3G02310.1,3702.AT4G09960.3,3702.AT4G24540.1,3702.AT5G15800.2	Pdu02103.1,Pdu17590.1,Pdu09803.1,Pdu07851.1,Pdu15418.1,Pdu04973.1,Pdu22290.1,Pdu02695.1
GO:0048481	Plant ovule development	6	48	2.02	3.89e-09	3702.AT1G24260.2,3702.AT2G42830.2,3702.AT2G45650.1,3702.AT3G02310.1,3702.AT4G09960.3,3702.AT5G15800.2	Pdu02103.1,Pdu09803.1,Pdu07851.1,Pdu15418.1,Pdu04973.1,Pdu02695.1
GO:0099402	Plant organ development	12	881	1.05	2.01e-08	3702.AT1G24260.2,3702.AT1G71692.1,3702.AT2G42830.2,3702.AT2G45650.1,3702.AT3G02310.1,3702.AT3G54340.1,3702.AT4G09960.3,3702.AT4G11880.1,3702.AT5G13790.1,3702.AT5G15800.2,3702.AT5G20240.1,3702.AT5G62165.1	Pdu02103.1,Pdu04960.1,Pdu09803.1,Pdu07851.1,Pdu15418.1,Pdu20621.1,Pdu04973.1,Pdu14352.1,Pdu05534.1,Pdu02695.1,Pdu04453.1,Pdu07855.1
GO:2000241	Regulation of reproductive process	8	284	1.37	1.27e-07	3702.AT1G22130.1,3702.AT2G03060.2,3702.AT2G22540.1,3702.AT2G45650.1,3702.AT2G45660.1,3702.AT3G57390.1,3702.AT5G13790.1,3702.AT5G62165.1	Pdu04648.1,Pdu02582.1,Pdu17590.1,Pdu07851.1,Pdu06690.1,Pdu19702.1,Pdu05534.1,Pdu07855.1
GO:0051239	Regulation of multicellular organismal process	9	536	1.14	8.6e-07	3702.AT1G22130.1,3702.AT2G03060.2,3702.AT2G22540.1,3702.AT2G45650.1,3702.AT2G45660.1,3702.AT3G57390.1,3702.AT4G11880.1,3702.AT5G13790.1,3702.AT5G62165.1	Pdu04648.1,Pdu02582.1,Pdu17590.1,Pdu07851.1,Pdu06690.1,Pdu19702.1,Pdu14352.1,Pdu05534.1,Pdu07855.1
GO:0009909	Regulation of flower development	6	139	1.55	1.44e-06	3702.AT2G22540.1,3702.AT2G45650.1,3702.AT2G45660.1,3702.AT3G57390.1,3702.AT5G13790.1,3702.AT5G62165.1	Pdu17590.1,Pdu07851.1,Pdu06690.1,Pdu19702.1,Pdu05534.1,Pdu07855.1
GO:0048827	Phyllome development	7	430	1.13	5.34e-05	3702.AT1G24260.2,3702.AT2G42830.2,3702.AT2G45650.1,3702.AT3G02310.1,3702.AT4G09960.3,3702.AT5G15800.2,3702.AT5G62165.1	Pdu02103.1,Pdu09803.1,Pdu07851.1,Pdu15418.1,Pdu04973.1,Pdu02695.1,Pdu07855.1
GO:0010093	Specification of floral organ identity	3	13	2.28	6.25e-05	3702.AT1G24260.2,3702.AT3G54340.1,3702.AT5G20240.1	Pdu02103.1,Pdu20621.1,Pdu04453.1
GO:2000026	Regulation of multicellular organismal development	7	488	1.08	0.00012	3702.AT2G22540.1,3702.AT2G45650.1,3702.AT2G45660.1,3702.AT3G57390.1,3702.AT4G11880.1,3702.AT5G13790.1,3702.AT5G62165.1	Pdu17590.1,Pdu07851.1,Pdu06690.1,Pdu19702.1,Pdu14352.1,Pdu05534.1,Pdu07855.1
GO:0010073	Meristem maintenance	4	125	1.42	0.0011	3702.AT1G69120.1,3702.AT2G45660.1,3702.AT4G11880.1,3702.AT4G24540.1	Pdu15419.1,Pdu06690.1,Pdu14352.1,Pdu22290.1
GO:0009910	Negative regulation of flower development	3	43	1.76	0.0015	3702.AT2G22540.1,3702.AT3G57390.1,3702.AT5G13790.1	Pdu17590.1,Pdu19702.1,Pdu05534.1
GO:0010074	Maintenance of meristem identity	3	43	1.76	0.0015	3702.AT2G45660.1,3702.AT4G11880.1,3702.AT4G24540.1	Pdu06690.1,Pdu14352.1,Pdu22290.1
GO:0048577	Negative regulation of short-day photoperiodism, flowering	2	6	2.44	0.0024	3702.AT3G57390.1,3702.AT5G13790.1	Pdu19702.1,Pdu05534.1
GO:0040008	Regulation of growth	5	319	1.11	0.0025	3702.AT1G22130.1,3702.AT1G71692.1,3702.AT2G03060.2,3702.AT2G42830.2,3702.AT4G11880.1	Pdu04648.1,Pdu04960.1,Pdu02582.1,Pdu09803.1,Pdu14352.1
GO:0010077	Maintenance of inflorescence meristem identity	2	9	2.27	0.0045	3702.AT2G45660.1,3702.AT4G24540.1	Pdu06690.1,Pdu22290.1
GO:0010152	Pollen maturation	2	17	1.99	0.0134	3702.AT1G22130.1,3702.AT2G03060.2	Pdu04648.1,Pdu02582.1
GO:0048509	Regulation of meristem development	3	118	1.32	0.0223	3702.AT4G11880.1,3702.AT4G22950.1,3702.AT4G24540.1	Pdu14352.1,Pdu14905.1,Pdu22290.1
GO:2000012	Regulation of auxin polar transport	2	23	1.86	0.0223	3702.AT4G11880.1,3702.AT5G60440.1	Pdu14352.1,Pdu23040.1
GO:0009888	Tissue development	5	536	0.89	0.0229	3702.AT1G69120.1,3702.AT2G45660.1,3702.AT4G11880.1,3702.AT4G24540.1,3702.AT5G60440.1	Pdu15419.1,Pdu06690.1,Pdu14352.1,Pdu22290.1,Pdu23040.1
GO:0048638	Regulation of developmental growth	3	133	1.27	0.0298	3702.AT1G22130.1,3702.AT2G03060.2,3702.AT4G11880.1	Pdu04648.1,Pdu02582.1,Pdu14352.1
GO:0009838	Abscission	2	32	1.72	0.0384	3702.AT5G13790.1,3702.AT5G62165.1	Pdu05534.1,Pdu07855.1
GO:0080092	Regulation of pollen tube growth	2	32	1.72	0.0384	3702.AT1G22130.1,3702.AT2G03060.2	Pdu04648.1,Pdu02582.1
GO:0010228	Vegetative to reproductive phase transition of meristem	3	151	1.22	0.0409	3702.AT1G71692.1,3702.AT2G45650.1,3702.AT4G11880.1	Pdu04960.1,Pdu07851.1,Pdu14352.1
GO:1905392	Plant organ morphogenesis	4	353	0.97	0.0414	3702.AT1G24260.2,3702.AT3G54340.1,3702.AT4G11880.1,3702.AT5G20240.1	Pdu02103.1,Pdu20621.1,Pdu14352.1,Pdu04453.1
GO:0048229	Gametophyte development	4	366	0.96	0.0456	3702.AT1G22130.1,3702.AT2G03060.2,3702.AT2G24840.1,3702.AT3G57390.1	Pdu04648.1,Pdu02582.1,Pdu17704.1,Pdu19702.1
GO:0009911	Positive regulation of flower development	2	37	1.65	0.0466	3702.AT2G45650.1,3702.AT2G45660.1	Pdu07851.1,Pdu06690.1
GO:0048510	Regulation of timing of transition from vegetative to reproductive phase	2	38	1.64	0.0485	3702.AT4G22950.1,3702.AT4G24540.1	Pdu14905.1,Pdu22290.1
WikiPathways
Term ID	Term description	Observed gene count	Background gene count	Strength	False discovery rate	Matching proteins in your network (IDs)	matching proteins in your network (labels)
WP618	Flower development	7	17	2.53	1.44e-14	3702.AT1G24260.2,3702.AT1G69120.1,3702.AT3G02310.1,3702.AT3G54340.1,3702.AT4G18960.1,3702.AT5G15800.2,3702.AT5G20240.1	Pdu02103.1,Pdu15419.1,Pdu15418.1,Pdu20621.1,Pdu11666.1,Pdu02695.1,Pdu04453.1
WP2108	Flower development: initiation	6	18	2.44	2.85e-12	3702.AT1G24260.2,3702.AT1G69120.1,3702.AT2G22540.1,3702.AT2G45660.1,3702.AT3G54340.1,3702.AT4G24540.1	Pdu02103.1,Pdu15419.1,Pdu17590.1,Pdu06690.1,Pdu20621.1,Pdu22290.1
WP2279	Seed development	10	350	1.38	7.22e-11	3702.AT1G24260.2,3702.AT1G69120.1,3702.AT2G22540.1,3702.AT2G45650.1,3702.AT3G29010.1,3702.AT3G54340.1,3702.AT4G11880.1,3702.AT4G18960.1,3702.AT4G22950.1,3702.AT5G20240.1	Pdu02103.1,Pdu15419.1,Pdu17590.1,Pdu07851.1,Pdu15299.1,Pdu20621.1,Pdu14352.1,Pdu11666.1,Pdu14905.1,Pdu04453.1
