# Supplementary material for: Genome-Wide Identification and Analysis of the MADS-Box Gene Family in Almond Reveal Its Expression Features in Different Flowering Periods
Source: Genes (Basel). 2022 Sep 29;13(10):1764. doi: 10.3390/genes13101764 (PMC9601849; doi:10.3390/genes13101764)
Supplement: Supplementary file 1 [file genes-13-01764-s001.zip › S6.xlsx]

## Sheet: Sheet1
Gene density of each chromosome of the almond genome
Chromosome	Genetic interval starting position (bp)	Genetic interval ending position (bp)	Gene number
Chr1	0	300000	5
Chr1	300000	600000	29
Chr1	600000	900000	38
Chr1	900000	1200000	35
Chr1	1200000	1500000	52
Chr1	1500000	1800000	36
Chr1	1800000	2100000	37
Chr1	2100000	2400000	35
Chr1	2400000	2700000	16
Chr1	2700000	3000000	35
Chr1	3000000	3300000	33
Chr1	3300000	3600000	31
Chr1	3600000	3900000	31
Chr1	3900000	4200000	39
Chr1	4200000	4500000	25
Chr1	4500000	4800000	23
Chr1	4800000	5100000	29
Chr1	5100000	5400000	30
Chr1	5400000	5700000	40
Chr1	5700000	6000000	19
Chr1	6000000	6300000	25
Chr1	6300000	6600000	11
Chr1	6600000	6900000	27
Chr1	6900000	7200000	21
Chr1	7200000	7500000	22
Chr1	7500000	7800000	34
Chr1	7800000	8100000	25
Chr1	8100000	8400000	18
Chr1	8400000	8700000	13
Chr1	8700000	9000000	16
Chr1	9000000	9300000	23
Chr1	9300000	9600000	32
Chr1	9600000	9900000	30
Chr1	9900000	10200000	31
Chr1	10200000	10500000	32
Chr1	10500000	10800000	36
Chr1	10800000	11100000	43
Chr1	11100000	11400000	27
Chr1	11400000	11700000	55
Chr1	11700000	12000000	17
Chr1	12000000	12300000	26
Chr1	12300000	12600000	37
Chr1	12600000	12900000	29
Chr1	12900000	13200000	34
Chr1	13200000	13500000	36
Chr1	13500000	13800000	25
Chr1	13800000	14100000	31
Chr1	14100000	14400000	26
Chr1	14400000	14700000	15
Chr1	14700000	15000000	12
Chr1	15000000	15300000	18
Chr1	15300000	15600000	14
Chr1	15600000	15900000	18
Chr1	15900000	16200000	18
Chr1	16200000	16500000	19
Chr1	16500000	16800000	16
Chr1	16800000	17100000	19
Chr1	17100000	17400000	18
Chr1	17400000	17700000	21
Chr1	17700000	18000000	21
Chr1	18000000	18300000	23
Chr1	18300000	18600000	22
Chr1	18600000	18900000	13
Chr1	18900000	19200000	16
Chr1	19200000	19500000	8
Chr1	19500000	19800000	9
Chr1	19800000	20100000	17
Chr1	20100000	20400000	19
Chr1	20400000	20700000	22
Chr1	20700000	21000000	24
Chr1	21000000	21300000	13
Chr1	21300000	21600000	24
Chr1	21600000	21900000	19
Chr1	21900000	22200000	10
Chr1	22200000	22500000	13
Chr1	22500000	22800000	10
Chr1	22800000	23100000	13
Chr1	23100000	23400000	11
Chr1	23400000	23700000	18
Chr1	23700000	24000000	13
Chr1	24000000	24300000	6
Chr1	24300000	24600000	2
Chr1	24600000	24900000	6
Chr1	24900000	25200000	1
Chr1	25500000	25800000	1
Chr1	25800000	26100000	6
Chr1	26100000	26400000	28
Chr1	26400000	26700000	25
Chr1	26700000	27000000	28
Chr1	27000000	27300000	22
Chr1	27300000	27600000	20
Chr1	27600000	27900000	33
Chr1	27900000	28200000	38
Chr1	28200000	28500000	14
Chr1	28500000	28800000	32
Chr1	28800000	29100000	22
Chr1	29100000	29400000	26
Chr1	29400000	29700000	35
Chr1	29700000	30000000	42
Chr1	30000000	30300000	38
Chr1	30300000	30600000	36
Chr1	30600000	30900000	30
Chr1	30900000	31200000	40
Chr1	31200000	31500000	25
Chr1	31500000	31800000	37
Chr1	31800000	32100000	32
Chr1	32100000	32400000	40
Chr1	32400000	32700000	41
Chr1	32700000	33000000	35
Chr1	33000000	33300000	40
Chr1	33300000	33600000	38
Chr1	33600000	33900000	29
Chr1	33900000	34200000	34
Chr1	34200000	34500000	43
Chr1	34500000	34800000	45
Chr1	34800000	35100000	42
Chr1	35100000	35400000	48
Chr1	35400000	35700000	33
Chr1	35700000	36000000	37
Chr1	36000000	36300000	46
Chr1	36300000	36600000	40
Chr1	36600000	36900000	44
Chr1	36900000	37200000	48
Chr1	37200000	37500000	51
Chr1	37500000	37800000	49
Chr1	37800000	38100000	40
Chr1	38100000	38400000	41
Chr1	38400000	38700000	53
Chr1	38700000	39000000	58
Chr1	39000000	39300000	38
Chr1	39300000	39600000	42
Chr1	39600000	39900000	45
Chr1	39900000	40200000	47
Chr1	40200000	40500000	59
Chr1	40500000	40800000	54
Chr1	40800000	41100000	50
Chr1	41100000	41400000	47
Chr1	41400000	41700000	47
Chr1	41700000	42000000	52
Chr1	42000000	42300000	44
Chr1	42300000	42600000	50
Chr1	42600000	42900000	44
Chr1	42900000	43200000	53
Chr1	43200000	43500000	8
Chr1	43500000	43800000	43
Chr1	43800000	44100000	23
Chr1	44100000	44400000	40
Chr1	44400000	44700000	17
Chr1	44700000	45000000	11
Chr1	45000000	45300000	16
Chr1	45300000	45600000	10
Chr1	45600000	45900000	45
Chr1	45900000	46200000	39
Chr1	46200000	46500000	39
Chr1	46500000	46800000	38
Chr1	46800000	47100000	46
Chr1	47100000	47400000	49
Chr1	47400000	47700000	26
Chr1	47700000	48000000	30
Chr1	48000000	48300000	41
Chr1	48300000	48600000	41
Chr1	48600000	48900000	34
Chr1	48900000	49200000	34
Chr1	49200000	49500000	30
Chr1	49500000	49800000	31
Chr1	49800000	50100000	32
Chr1	50400000	50700000	22
Chr1	50700000	51000000	24
Chr1	51000000	51300000	38
Chr1	51300000	51600000	36
Chr1	51600000	51900000	36
Chr1	51900000	52200000	28
Chr1	52200000	52500000	39
Chr1	52500000	52800000	21
Chr1	52800000	53100000	43
Chr1	53100000	53400000	37
Chr1	53400000	53700000	31
Chr1	53700000	54000000	27
Chr1	54000000	54099104	3
Chr2	0	300000	28
Chr2	300000	600000	36
Chr2	600000	900000	28
Chr2	900000	1200000	28
Chr2	1200000	1500000	10
Chr2	1500000	1800000	15
Chr2	1800000	2100000	21
Chr2	2100000	2400000	11
Chr2	2400000	2700000	33
Chr2	2700000	3000000	20
Chr2	3000000	3300000	18
Chr2	3300000	3600000	10
Chr2	3600000	3900000	24
Chr2	3900000	4200000	18
Chr2	4200000	4500000	26
Chr2	4500000	4800000	17
Chr2	4800000	5100000	21
Chr2	5100000	5400000	16
Chr2	5400000	5700000	22
Chr2	5700000	6000000	21
Chr2	6000000	6300000	16
Chr2	6300000	6600000	14
Chr2	6600000	6900000	26
Chr2	6900000	7200000	16
Chr2	7200000	7500000	16
Chr2	7500000	7800000	13
Chr2	7800000	8100000	11
Chr2	8100000	8400000	13
Chr2	8400000	8700000	17
Chr2	8700000	9000000	18
Chr2	9000000	9300000	16
Chr2	9300000	9600000	8
Chr2	9600000	9900000	13
Chr2	9900000	10200000	7
Chr2	10200000	10500000	15
Chr2	10500000	10800000	13
Chr2	10800000	11100000	4
Chr2	11100000	11400000	5
Chr2	11400000	11700000	5
Chr2	11700000	12000000	1
Chr2	12000000	12300000	3
Chr2	12600000	12900000	1
Chr2	12900000	13200000	1
Chr2	13200000	13500000	3
Chr2	13500000	13800000	19
Chr2	13800000	14100000	18
Chr2	14100000	14400000	13
Chr2	14400000	14700000	15
Chr2	14700000	15000000	18
Chr2	15000000	15300000	13
Chr2	15300000	15600000	17
Chr2	15600000	15900000	10
Chr2	15900000	16200000	13
Chr2	16200000	16500000	13
Chr2	16500000	16800000	10
Chr2	16800000	17100000	13
Chr2	17100000	17400000	16
Chr2	17400000	17700000	22
Chr2	17700000	18000000	10
Chr2	18000000	18300000	11
Chr2	18300000	18600000	20
Chr2	18600000	18900000	26
Chr2	18900000	19200000	17
Chr2	19200000	19500000	23
Chr2	19500000	19800000	21
Chr2	19800000	20100000	26
Chr2	20100000	20400000	29
Chr2	20400000	20700000	20
Chr2	20700000	21000000	41
Chr2	21000000	21300000	11
Chr2	21300000	21600000	15
Chr2	21600000	21900000	15
Chr2	21900000	22200000	19
Chr2	22200000	22500000	34
Chr2	22500000	22800000	34
Chr2	22800000	23100000	30
Chr2	23100000	23400000	34
Chr2	23400000	23700000	40
Chr2	23700000	24000000	36
Chr2	24000000	24300000	4
Chr2	24300000	24600000	32
Chr2	24600000	24900000	37
Chr2	24900000	25200000	38
Chr2	25200000	25500000	34
Chr2	25500000	25800000	38
Chr2	25800000	26100000	48
Chr2	26100000	26400000	40
Chr2	26400000	26700000	43
Chr2	26700000	27000000	36
Chr2	27000000	27300000	28
Chr2	27300000	27600000	17
Chr2	27600000	27900000	32
Chr2	27900000	28200000	45
Chr2	28200000	28500000	41
Chr2	28500000	28800000	43
Chr2	28800000	29100000	24
Chr2	29400000	29700000	11
Chr2	29700000	30000000	8
Chr2	30000000	30300000	49
Chr2	30300000	30600000	44
Chr2	30600000	30900000	50
Chr2	30900000	31200000	48
Chr2	31200000	31500000	52
Chr2	31500000	31800000	55
Chr2	31800000	32100000	55
Chr2	32100000	32400000	46
Chr2	32400000	32700000	50
Chr2	32700000	33000000	56
Chr2	33000000	33300000	26
Chr2	33300000	33600000	51
Chr2	33600000	33900000	56
Chr2	33900000	34200000	51
Chr2	34200000	34500000	46
Chr2	34500000	34800000	39
Chr2	34800000	35100000	56
Chr2	35100000	35400000	65
Chr2	35400000	35686108	40
Chr3	0	300000	19
Chr3	300000	600000	46
Chr3	600000	900000	37
Chr3	900000	1200000	25
Chr3	1200000	1500000	35
Chr3	1500000	1800000	33
Chr3	1800000	2100000	26
Chr3	2100000	2400000	27
Chr3	2400000	2700000	31
Chr3	2700000	3000000	39
Chr3	3000000	3300000	36
Chr3	3300000	3600000	33
Chr3	3600000	3900000	48
Chr3	3900000	4200000	37
Chr3	4200000	4500000	26
Chr3	4500000	4800000	36
Chr3	4800000	5100000	32
Chr3	5100000	5400000	34
Chr3	5400000	5700000	37
Chr3	5700000	6000000	26
Chr3	6000000	6300000	19
Chr3	6300000	6600000	25
Chr3	6600000	6900000	38
Chr3	6900000	7200000	21
Chr3	7200000	7500000	34
Chr3	7500000	7800000	37
Chr3	7800000	8100000	22
Chr3	8100000	8400000	14
Chr3	8400000	8700000	18
Chr3	8700000	9000000	19
Chr3	9000000	9300000	24
Chr3	9300000	9600000	26
Chr3	9600000	9900000	16
Chr3	9900000	10200000	20
Chr3	10200000	10500000	26
Chr3	10500000	10800000	24
Chr3	10800000	11100000	18
Chr3	11100000	11400000	13
Chr3	11400000	11700000	13
Chr3	11700000	12000000	18
Chr3	12000000	12300000	20
Chr3	12300000	12600000	14
Chr3	12600000	12900000	17
Chr3	12900000	13200000	11
Chr3	13200000	13500000	12
Chr3	13500000	13800000	1
Chr3	13800000	14100000	2
Chr3	14100000	14400000	1
Chr3	14400000	14700000	1
Chr3	15000000	15300000	13
Chr3	15300000	15600000	11
Chr3	15600000	15900000	15
Chr3	15900000	16200000	14
Chr3	16200000	16500000	11
Chr3	16500000	16800000	23
Chr3	16800000	17100000	23
Chr3	17100000	17400000	11
Chr3	17400000	17700000	15
Chr3	17700000	18000000	16
Chr3	18000000	18300000	14
Chr3	18300000	18600000	9
Chr3	18600000	18900000	20
Chr3	18900000	19200000	26
Chr3	19200000	19500000	30
Chr3	19500000	19800000	19
Chr3	19800000	20100000	24
Chr3	20100000	20400000	31
Chr3	20400000	20700000	24
Chr3	20700000	21000000	31
Chr3	21000000	21300000	42
Chr3	21300000	21600000	34
Chr3	21600000	21900000	28
Chr3	21900000	22200000	35
Chr3	22200000	22500000	9
Chr3	22500000	22800000	37
Chr3	22800000	23100000	28
Chr3	23100000	23400000	29
Chr3	23400000	23700000	43
Chr3	23700000	24000000	37
Chr3	24000000	24300000	51
Chr3	24300000	24600000	35
Chr3	24600000	24900000	37
Chr3	24900000	25200000	25
Chr3	25200000	25500000	48
Chr3	25500000	25800000	41
Chr3	25800000	26100000	48
Chr3	26100000	26400000	43
Chr3	26400000	26700000	21
Chr3	26700000	27000000	30
Chr3	27000000	27300000	35
Chr3	27300000	27600000	35
Chr3	27600000	27900000	48
Chr3	27900000	28200000	59
Chr3	28200000	28500000	50
Chr3	28500000	28800000	56
Chr3	28800000	29100000	51
Chr3	29100000	29400000	57
Chr3	29400000	29700000	41
Chr3	29700000	30000000	63
Chr3	30000000	30300000	46
Chr3	30300000	30411600	3
Chr4	0	300000	30
Chr4	300000	600000	63
Chr4	600000	900000	61
Chr4	900000	1200000	58
Chr4	1200000	1500000	45
Chr4	1500000	1800000	42
Chr4	1800000	2100000	41
Chr4	2100000	2400000	44
Chr4	2400000	2700000	55
Chr4	2700000	3000000	53
Chr4	3000000	3300000	56
Chr4	3300000	3600000	43
Chr4	3600000	3900000	41
Chr4	3900000	4200000	49
Chr4	4200000	4500000	51
Chr4	4500000	4800000	40
Chr4	4800000	5100000	26
Chr4	5100000	5400000	19
Chr4	5400000	5700000	15
Chr4	5700000	6000000	41
Chr4	6000000	6300000	30
Chr4	6300000	6600000	29
Chr4	6600000	6900000	35
Chr4	6900000	7200000	22
Chr4	7200000	7500000	41
Chr4	7500000	7800000	17
Chr4	7800000	8100000	32
Chr4	8100000	8400000	17
Chr4	8400000	8700000	36
Chr4	8700000	9000000	33
Chr4	9000000	9300000	23
Chr4	9300000	9600000	27
Chr4	9600000	9900000	33
Chr4	9900000	10200000	25
Chr4	10200000	10500000	28
Chr4	10500000	10800000	28
Chr4	10800000	11100000	12
Chr4	11100000	11400000	36
Chr4	11400000	11700000	33
Chr4	11700000	12000000	31
Chr4	12000000	12300000	39
Chr4	12300000	12600000	29
Chr4	12600000	12900000	29
Chr4	12900000	13200000	41
Chr4	13200000	13500000	23
Chr4	13500000	13800000	20
Chr4	13800000	14100000	14
Chr4	14100000	14400000	8
Chr4	14400000	14700000	38
Chr4	14700000	15000000	34
Chr4	15000000	15300000	37
Chr4	15300000	15600000	35
Chr4	15600000	15900000	33
Chr4	15900000	16200000	38
Chr4	16200000	16500000	10
Chr4	16500000	16800000	14
Chr4	16800000	17100000	22
Chr4	17100000	17400000	12
Chr4	17400000	17700000	22
Chr4	17700000	18000000	16
Chr4	18000000	18300000	24
Chr4	18300000	18600000	29
Chr4	18600000	18900000	14
Chr4	18900000	19200000	27
Chr4	19200000	19500000	10
Chr4	19500000	19800000	10
Chr4	19800000	20100000	19
Chr4	20100000	20400000	16
Chr4	20400000	20700000	13
Chr4	20700000	21000000	8
Chr4	21000000	21300000	15
Chr4	21300000	21600000	15
Chr4	21600000	21900000	12
Chr4	21900000	22200000	13
Chr4	22200000	22500000	13
Chr4	22500000	22800000	12
Chr4	22800000	23100000	19
Chr4	23100000	23400000	13
Chr4	23400000	23700000	1
Chr4	23700000	24000000	1
Chr4	24000000	24300000	1
Chr4	24300000	24600000	2
Chr4	24600000	24900000	1
Chr4	24900000	25200000	2
Chr4	25200000	25500000	2
Chr4	25500000	25800000	2
Chr4	25800000	26100000	2
Chr4	26100000	26400000	1
Chr4	26400000	26700000	7
Chr4	26700000	27000000	11
Chr4	27000000	27300000	11
Chr4	27300000	27600000	15
Chr4	27600000	27900000	12
Chr4	27900000	28200000	15
Chr4	28200000	28500000	20
Chr4	28500000	28800000	21
Chr4	28800000	29100000	14
Chr4	29100000	29400000	17
Chr4	29400000	29700000	18
Chr4	29700000	30000000	16
Chr4	30000000	30300000	10
Chr4	30300000	30600000	9
Chr4	30600000	30900000	24
Chr4	30900000	31077169	5
Chr5	0	300000	9
Chr5	300000	600000	24
Chr5	600000	900000	35
Chr5	900000	1200000	29
Chr5	1200000	1500000	23
Chr5	1500000	1800000	24
Chr5	1800000	2100000	15
Chr5	2100000	2400000	14
Chr5	2400000	2700000	9
Chr5	2700000	3000000	22
Chr5	3000000	3300000	19
Chr5	3300000	3600000	25
Chr5	3600000	3900000	20
Chr5	3900000	4200000	29
Chr5	4200000	4500000	27
Chr5	4500000	4800000	18
Chr5	4800000	5100000	27
Chr5	5100000	5400000	22
Chr5	5400000	5700000	19
Chr5	5700000	6000000	36
Chr5	6000000	6300000	19
Chr5	6300000	6600000	24
Chr5	6600000	6900000	18
Chr5	6900000	7200000	14
Chr5	7200000	7500000	28
Chr5	7500000	7800000	7
Chr5	9600000	9900000	1
Chr5	9900000	10200000	17
Chr5	10200000	10500000	6
Chr5	10500000	10800000	1
Chr5	10800000	11100000	1
Chr5	11100000	11400000	3
Chr5	11400000	11700000	6
Chr5	11700000	12000000	11
Chr5	12000000	12300000	17
Chr5	12300000	12600000	29
Chr5	12600000	12900000	18
Chr5	12900000	13200000	6
Chr5	13200000	13500000	31
Chr5	13500000	13800000	33
Chr5	13800000	14100000	31
Chr5	14100000	14400000	29
Chr5	14400000	14700000	33
Chr5	14700000	15000000	29
Chr5	15000000	15300000	30
Chr5	15300000	15600000	39
Chr5	15600000	15900000	42
Chr5	15900000	16200000	34
Chr5	16200000	16500000	37
Chr5	16500000	16800000	47
Chr5	16800000	17100000	28
Chr5	17100000	17400000	26
Chr5	17400000	17700000	41
Chr5	17700000	18000000	30
Chr5	18000000	18300000	50
Chr5	18300000	18600000	50
Chr5	18600000	18900000	43
Chr5	18900000	19200000	55
Chr5	19200000	19500000	39
Chr5	19500000	19800000	45
Chr5	19800000	20100000	43
Chr5	20100000	20400000	46
Chr5	20400000	20700000	39
Chr5	20700000	21000000	57
Chr5	21000000	21300000	48
Chr5	21300000	21600000	29
Chr5	21600000	21900000	46
Chr5	21900000	22200000	10
Chr5	22200000	22500000	10
Chr5	22500000	22800000	47
Chr5	22800000	23100000	45
Chr5	23100000	23400000	49
Chr5	23400000	23700000	56
Chr5	23700000	24000000	64
Chr5	24000000	24300000	48
Chr5	24300000	24600000	49
Chr5	24600000	24900000	29
Chr5	24900000	24904761	1
Chr6	0	300000	16
Chr6	300000	600000	46
Chr6	600000	900000	47
Chr6	900000	1200000	35
Chr6	1200000	1500000	23
Chr6	1500000	1800000	20
Chr6	1800000	2100000	38
Chr6	2100000	2400000	32
Chr6	2400000	2700000	42
Chr6	2700000	3000000	36
Chr6	3000000	3300000	44
Chr6	3300000	3600000	49
Chr6	3600000	3900000	39
Chr6	3900000	4200000	51
Chr6	4200000	4500000	47
Chr6	4500000	4800000	37
Chr6	4800000	5100000	27
Chr6	5100000	5400000	28
Chr6	5400000	5700000	33
Chr6	5700000	6000000	50
Chr6	6000000	6300000	36
Chr6	6300000	6600000	29
Chr6	6600000	6900000	21
Chr6	6900000	7200000	28
Chr6	7200000	7500000	32
Chr6	7500000	7800000	28
Chr6	7800000	8100000	24
Chr6	8100000	8400000	25
Chr6	8400000	8700000	37
Chr6	8700000	9000000	24
Chr6	9000000	9300000	27
Chr6	9300000	9600000	25
Chr6	9600000	9900000	31
Chr6	9900000	10200000	22
Chr6	10200000	10500000	17
Chr6	10500000	10800000	31
Chr6	10800000	11100000	13
Chr6	11100000	11400000	22
Chr6	11400000	11700000	18
Chr6	11700000	12000000	11
Chr6	12000000	12300000	27
Chr6	12300000	12600000	22
Chr6	12600000	12900000	17
Chr6	12900000	13200000	9
Chr6	13200000	13500000	15
Chr6	13500000	13800000	12
Chr6	13800000	14100000	12
Chr6	14100000	14400000	22
Chr6	14400000	14700000	24
Chr6	14700000	15000000	16
Chr6	15000000	15300000	13
Chr6	15300000	15600000	8
Chr6	15600000	15900000	15
Chr6	15900000	16200000	15
Chr6	16200000	16500000	13
Chr6	16800000	17100000	1
Chr6	17100000	17400000	14
Chr6	17400000	17700000	22
Chr6	17700000	18000000	20
Chr6	18000000	18300000	6
Chr6	18300000	18600000	1
Chr6	18600000	18900000	19
Chr6	18900000	19200000	17
Chr6	19200000	19500000	21
Chr6	19500000	19800000	19
Chr6	19800000	20100000	20
Chr6	20100000	20400000	30
Chr6	20400000	20700000	19
Chr6	20700000	21000000	21
Chr6	21000000	21300000	26
Chr6	21300000	21600000	31
Chr6	21600000	21900000	30
Chr6	21900000	22200000	25
Chr6	22200000	22500000	28
Chr6	22500000	22800000	15
Chr6	22800000	23100000	30
Chr6	23100000	23400000	19
Chr6	23400000	23700000	15
Chr6	23700000	24000000	29
Chr6	24000000	24300000	35
Chr6	24300000	24600000	43
Chr6	24600000	24900000	32
Chr6	24900000	25200000	36
Chr6	25200000	25500000	36
Chr6	25500000	25800000	37
Chr6	25800000	26100000	42
Chr6	26100000	26400000	32
Chr6	26400000	26700000	43
Chr6	26700000	27000000	48
Chr6	27000000	27300000	45
Chr6	27300000	27600000	26
Chr6	27600000	27900000	53
Chr6	27900000	28200000	35
Chr6	28200000	28500000	53
Chr6	28500000	28800000	41
Chr6	28800000	29100000	42
Chr6	29100000	29400000	47
Chr6	29400000	29700000	51
Chr6	29700000	30000000	39
Chr6	30000000	30300000	48
Chr6	30300000	30600000	52
Chr6	30600000	30900000	47
Chr6	30900000	31200000	34
Chr6	31200000	31500000	49
Chr6	31500000	31800000	44
Chr6	31800000	32100000	69
Chr6	32100000	32400000	51
Chr6	32400000	32700000	43
Chr6	32700000	33000000	56
Chr6	33000000	33300000	29
Chr6	33300000	33446581	6
Chr7	0	300000	22
Chr7	300000	600000	27
Chr7	600000	900000	18
Chr7	900000	1200000	13
Chr7	1200000	1500000	22
Chr7	1500000	1800000	4
Chr7	1800000	2100000	16
Chr7	2100000	2400000	21
Chr7	2400000	2700000	21
Chr7	2700000	3000000	22
Chr7	3000000	3300000	19
Chr7	3300000	3600000	12
Chr7	3600000	3900000	16
Chr7	3900000	4200000	24
Chr7	4200000	4500000	18
Chr7	4500000	4800000	14
Chr7	4800000	5100000	10
Chr7	5100000	5400000	46
Chr7	5400000	5700000	38
Chr7	5700000	6000000	15
Chr7	6000000	6300000	13
Chr7	6300000	6600000	1
Chr7	6600000	6900000	3
Chr7	6900000	7200000	1
Chr7	7200000	7500000	1
Chr7	7500000	7800000	2
Chr7	7800000	8100000	15
Chr7	8100000	8400000	6
Chr7	8400000	8700000	9
Chr7	8700000	9000000	18
Chr7	9000000	9300000	4
Chr7	9300000	9600000	14
Chr7	9600000	9900000	14
Chr7	9900000	10200000	19
Chr7	10200000	10500000	15
Chr7	10500000	10800000	19
Chr7	10800000	11100000	20
Chr7	11100000	11400000	28
Chr7	11400000	11700000	16
Chr7	11700000	12000000	11
Chr7	12000000	12300000	25
Chr7	12300000	12600000	19
Chr7	12600000	12900000	22
Chr7	12900000	13200000	26
Chr7	13200000	13500000	27
Chr7	13500000	13800000	33
Chr7	13800000	14100000	25
Chr7	14100000	14400000	32
Chr7	14400000	14700000	32
Chr7	14700000	15000000	25
Chr7	15000000	15300000	36
Chr7	15300000	15600000	28
Chr7	15600000	15900000	39
Chr7	15900000	16200000	31
Chr7	16200000	16500000	43
Chr7	16500000	16800000	27
Chr7	16800000	17100000	13
Chr7	17100000	17400000	47
Chr7	17400000	17700000	19
Chr7	17700000	18000000	42
Chr7	18000000	18300000	45
Chr7	18300000	18600000	44
Chr7	18600000	18900000	42
Chr7	18900000	19200000	33
Chr7	19200000	19500000	31
Chr7	19500000	19800000	48
Chr7	19800000	20100000	40
Chr7	20100000	20400000	49
Chr7	20400000	20700000	1
Chr7	20700000	21000000	50
Chr7	21000000	21300000	48
Chr7	21300000	21600000	60
Chr7	21600000	21900000	43
Chr7	21900000	22200000	25
Chr7	22200000	22500000	44
Chr7	22500000	22800000	28
Chr7	22800000	23100000	45
Chr7	23100000	23400000	57
Chr7	23400000	23700000	53
Chr7	23700000	24000000	35
Chr7	24000000	24300000	56
Chr7	24300000	24600000	48
Chr7	24600000	24900000	9
Chr7	24900000	25200000	55
Chr7	25200000	25500000	46
Chr7	25500000	25800000	55
Chr7	25800000	26100000	52
Chr7	26100000	26400000	45
Chr7	26400000	26700000	39
Chr7	26700000	27000000	38
Chr7	27000000	27300000	54
Chr7	27300000	27559155	35
Chr8	0	300000	28
Chr8	300000	600000	38
Chr8	600000	900000	26
Chr8	900000	1200000	24
Chr8	1200000	1500000	28
Chr8	1500000	1800000	39
Chr8	1800000	2100000	28
Chr8	2100000	2400000	19
Chr8	2400000	2700000	18
Chr8	2700000	3000000	23
Chr8	3000000	3300000	19
Chr8	3300000	3600000	30
Chr8	3600000	3900000	15
Chr8	3900000	4200000	18
Chr8	4200000	4500000	16
Chr8	4500000	4800000	20
Chr8	4800000	5100000	23
Chr8	5100000	5400000	18
Chr8	5400000	5700000	25
Chr8	5700000	6000000	13
Chr8	6000000	6300000	20
Chr8	6300000	6600000	20
Chr8	6600000	6900000	12
Chr8	6900000	7200000	13
Chr8	7200000	7500000	6
Chr8	7500000	7800000	12
Chr8	7800000	8100000	13
Chr8	8100000	8400000	8
Chr8	8400000	8700000	1
Chr8	8700000	9000000	2
Chr8	9300000	9600000	4
Chr8	9600000	9900000	16
Chr8	9900000	10200000	16
Chr8	10200000	10500000	9
Chr8	10500000	10800000	9
Chr8	10800000	11100000	13
Chr8	11100000	11400000	19
Chr8	11400000	11700000	16
Chr8	11700000	12000000	22
Chr8	12000000	12300000	14
Chr8	12300000	12600000	21
Chr8	12600000	12900000	29
Chr8	12900000	13200000	29
Chr8	13200000	13500000	25
Chr8	13500000	13800000	28
Chr8	13800000	14100000	30
Chr8	14100000	14400000	29
Chr8	14400000	14700000	28
Chr8	14700000	15000000	28
Chr8	15000000	15300000	28
Chr8	15300000	15600000	36
Chr8	15600000	15900000	31
Chr8	15900000	16200000	33
Chr8	16200000	16500000	25
Chr8	16500000	16800000	36
Chr8	16800000	17100000	10
Chr8	17100000	17400000	20
Chr8	17400000	17700000	36
Chr8	17700000	18000000	44
Chr8	18000000	18300000	47
Chr8	18300000	18600000	43
Chr8	18600000	18900000	45
Chr8	18900000	19200000	22
Chr8	19200000	19500000	54
Chr8	19500000	19800000	44
Chr8	19800000	20100000	40
Chr8	20100000	20400000	25
Chr8	20400000	20700000	52
Chr8	20700000	21000000	42
Chr8	21000000	21300000	50
Chr8	21300000	21600000	39
Chr8	21600000	21900000	51
Chr8	21900000	22200000	39
Chr8	22200000	22500000	51
Chr8	22500000	22800000	45
Chr8	22800000	23100000	20
Chr8	23100000	23400000	50
Chr8	23400000	23700000	27
Chr8	23700000	24000000	48
Chr8	24000000	24300000	40
Chr8	24300000	24600000	46
Chr8	24600000	24900000	51
Chr8	24900000	25200000	54
Chr8	25200000	25500000	45
Chr8	25500000	25800000	15
Chr8	26700000	27000000	1
Chr8	27600000	27900000	3
Chr8	27900000	28200000	3
Chr8	28200000	28500000	14
Chr8	28500000	28800000	22
Chr8	28800000	29100000	63
Chr8	29100000	29383647	25
