# Supplementary material for: Genome-Wide Identification and Analysis of the MADS-Box Gene Family in Almond Reveal Its Expression Features in Different Flowering Periods
Source: Genes (Basel). 2022 Sep 29;13(10):1764. doi: 10.3390/genes13101764 (PMC9601849; doi:10.3390/genes13101764)
Supplement: Supplementary file 1 [file genes-13-01764-s001.zip › S7.xlsx]

## Sheet: Sheet1
Tandemly and segmentally duplicated PdMADS gene pairs
Gene name	Gene ID	Gene name	Gene ID	Duplication Type
PdMADS7	Pdu02103.1	PdMADS35	Pdu10969.1	Segmental duplication
PdMADS9	Pdu02695.1	PdMADS32	Pdu10457.1	Segmental duplication
PdMADS8	Pdu02582.1	PdMADS41	Pdu15299.1	Segmental duplication
PdMADS9	Pdu02695.1	PdMADS42	Pdu15418.1	Segmental duplication
PdMADS10	Pdu02696.1	PdMADS43	Pdu15419.1	Segmental duplication
PdMADS7	Pdu02103.1	PdMADS40	Pdu14905.1	Segmental duplication
PdMADS14	Pdu04816.1	PdMADS47	Pdu17590.1	Segmental duplication
PdMADS11	Pdu03411.1	PdMADS61	Pdu20621.1	Segmental duplication
PdMADS22	Pdu06688.1	PdMADS25	Pdu07851.1	Segmental duplication
PdMADS26	Pdu07855.1	PdMADS39	Pdu14352.1	Segmental duplication
PdMADS23	Pdu06690.1	PdMADS39	Pdu14352.1	Segmental duplication
PdMADS31	Pdu09803.1	PdMADS36	Pdu11666.1	Segmental duplication
PdMADS32	Pdu10457.1	PdMADS43	Pdu15419.1	Segmental duplication
PdMADS33	Pdu10459.1	PdMADS42	Pdu15418.1	Segmental duplication
PdMADS49	Pdu17704.1	PdMADS64	Pdu22997.1	Segmental duplication
PdMADS47	Pdu17590.1	PdMADS62	Pdu22290.1	Segmental duplication
PdMADS3	Pdu01501.1	PdMADS4	Pdu01502.1	Tandem duplication
PdMADS5	Pdu01504.1	PdMADS6	Pdu01505.1	Tandem duplication
PdMADS9	Pdu02695.1	PdMADS10	Pdu02696.1	Tandem duplication
PdMADS14	Pdu04816.1	PdMADS15	Pdu04817.1	Tandem duplication
PdMADS50	Pdu18496.1	PdMADS51	Pdu18497.1	Tandem duplication
PdMADS58	Pdu20023.1	PdMADS59	Pdu20024.1	Tandem duplication
PdMADS59	Pdu20024.1	PdMADS60	Pdu20025.1	Tandem duplication
PdMADS64	Pdu22997.1	PdMADS65	Pdu22998.1	Tandem duplication
PdMADS66	Pdu23039.1	PdMADS67	Pdu23040.1	Tandem duplication
