# Supplementary material for: Genome-Wide Identification and Analysis of the MADS-Box Gene Family in Almond Reveal Its Expression Features in Different Flowering Periods
Source: Genes (Basel). 2022 Sep 29;13(10):1764. doi: 10.3390/genes13101764 (PMC9601849; doi:10.3390/genes13101764)
Supplement: Supplementary file 1 [file genes-13-01764-s001.zip › S8.xlsx]

## Sheet: Sheet1
Orthologous relationships of MADS-box genes between almond and other four plant species
Prunus dulcis VS Arabidopsis thaliana		Prunus dulcis VS Oryza sativa		Prunus dulcis VS Malus domestica		Prunus dulcis VS Prunus persica
Pdu02582.1	AT1G69540.1	Pdu02696.1	Os07t0605200	Pdu02103.1	MD13G0108500	Pdu02103.1	ONI29942
Pdu04648.1	AT1G22130.1	Pdu10969.1	Os01t0922800	Pdu02582.1	MD13G0062000	Pdu02582.1	ONI30840
Pdu02696.1	AT1G69120.1	Pdu10457.1	Os03t0752800	Pdu02695.1	MD13G0052200	Pdu02695.1	ONI31077
Pdu04816.1	AT4G24540.1	Pdu10459.1	Os03t0753100	Pdu02696.1	MD13G0052100	Pdu02696.1	ONI31079
Pdu06688.1	AT2G45650.1			Pdu04648.1	MD15G0310600	Pdu03411.1	ONI32528
Pdu06690.1	AT2G45660.1			Pdu04816.1	MD15G0328800	Pdu04453.1	ONI34594
Pdu09803.1	AT2G42830.1			Pdu04960.1	MD15G0341000	Pdu04648.1	ONI35030
Pdu10459.1	AT3G02310.1			Pdu04973.1	MD15G0342800	Pdu04816.1	ONI35346
Pdu10457.1	AT3G30260.1			Pdu02103.1	MD16G0108200	Pdu04960.1	ONI35654
Pdu11723.1	AT2G34440.1			Pdu02582.1	MD16G0063100	Pdu04973.1	ONI35674
Pdu11666.1	AT4G18960.1			Pdu02695.1	MD16G0052000	Pdu00424.1	ONI26829
Pdu14352.1	AT4G11880.1			Pdu02696.1	MD16G0051900	Pdu00758.1	ONI27454
Pdu14352.1	AT4G22950.1			Pdu03411.1	MD08G0017300	Pdu01501.1	ONI28916
Pdu15419.1	AT5G60910.1			Pdu04816.1	MD08G0162800	Pdu01502.1	ONI28917
Pdu17590.1	AT2G22540.1			Pdu04960.1	MD08G0177900	Pdu01505.1	ONI28919
Pdu17663.1	AT2G22630.1			Pdu04973.1	MD08G0178600	Pdu05534.1	ONI20576
Pdu17663.1	AT4G37940.1			Pdu07851.1	MD01G0157100	Pdu06318.1	ONI22136
Pdu18497.1	AT5G26630.1			Pdu07855.1	MD01G0157600	Pdu06329.1	ONI22156
Pdu19702.1	AT3G57390.1			Pdu06688.1	MD02G0169400	Pdu06395.1	ONI22301
				Pdu05534.1	MD02G0251400	Pdu06688.1	ONI22782
				Pdu06395.1	MD02G0185500	Pdu06690.1	ONI22784
				Pdu06690.1	MD07G0101100	Pdu07851.1	ONI25184
				Pdu09803.1	MD17G0123600	Pdu07855.1	ONI25193
				Pdu08528.1	MD17G0132200	Pdu09803.1	ONI17632
				Pdu08546.1	MD17G0132200	Pdu10457.1	ONI18954
				Pdu10457.1	MD17G0057300	Pdu10459.1	ONI18957
				Pdu10459.1	MD17G0057200	Pdu10953.1	ONI19935
				Pdu09633.1	MD17G0213500	Pdu10969.1	ONI19958
				Pdu09803.1	MD09G0134300	Pdu08528.1	ONI15241
				Pdu10457.1	MD09G0066100	Pdu08546.1	ONI15279
				Pdu10459.1	MD09G0066000	Pdu09225.1	ONI16626
				Pdu08528.1	MD09G0148400	Pdu09633.1	ONI17262
				Pdu08528.1	MD09G0153700	Pdu11666.1	ONI10829
				Pdu08546.1	MD09G0153700	Pdu11723.1	ONI10946
				Pdu10969.1	MD09G0008100	Pdu13095.1	ONI13868
				Pdu11666.1	MD10G0227800	Pdu14352.1	ONI06889
				Pdu11723.1	MD10G0221900	Pdu14905.1	ONI07954
				Pdu11666.1	MD05G0247700	Pdu15299.1	ONI08698
				Pdu11723.1	MD05G0241800	Pdu15418.1	ONI08933
				Pdu14905.1	MD14G0134200	Pdu15419.1	ONI08936
				Pdu15299.1	MD14G0175200	Pdu15718.1	ONI09542
				Pdu15418.1	MD14G0186800	Pdu16805.1	ONI01060
				Pdu15419.1	MD14G0186900	Pdu16854.1	ONI01139
				Pdu14352.1	MD04G0062700	Pdu17663.1	ONI02590
				Pdu15299.1	MD06G0160300	Pdu17704.1	ONI02655
				Pdu15418.1	MD06G0169200	Pdu18496.1	ONI04120
				Pdu15419.1	MD06G0169300	Pdu18497.1	ONI04122
				Pdu14905.1	MD06G0113500	Pdu19498.1	ONH94791
				Pdu17663.1	MD01G0030100	Pdu19702.1	ONH95185
				Pdu16805.1	MD11G0125000	Pdu20008.1	ONH95830
				Pdu18497.1	MD12G0165300	Pdu20023.1	ONH95861
				Pdu17590.1	MD15G0271700	Pdu20024.1	ONH95862
				Pdu17704.1	MD02G0166300	Pdu20025.1	ONH95863
				Pdu16805.1	MD03G0112400	Pdu20621.1	ONH97005
				Pdu18497.1	MD04G0149600	Pdu22290.1	ONH90685
				Pdu20008.1	MD12G0037400	Pdu22997.1	ONH92065
				Pdu20024.1	MD14G0036500	Pdu22998.1	ONH92066
				Pdu20621.1	MD15G0219700	Pdu23039.1	ONH92149
				Pdu20621.1	MD02G0116700	Pdu23040.1	ONH92150
				Pdu22997.1	MD10G0093800
				Pdu22998.1	MD10G0093900
				Pdu22329.1	MD10G0045800
				Pdu22997.1	MD05G0087800
				Pdu23039.1	MD05G0093300
				Pdu22329.1	MD05G0041100
