# Supplementary material for: Genome-Wide Identification and Analysis of the MADS-Box Gene Family in Almond Reveal Its Expression Features in Different Flowering Periods
Source: Genes (Basel). 2022 Sep 29;13(10):1764. doi: 10.3390/genes13101764 (PMC9601849; doi:10.3390/genes13101764)
Supplement: Supplementary file 1 [file genes-13-01764-s001.zip › S9.xlsx]

## Sheet: Sheet1
MADS-box genes replication and homologous gene Ka/Ks values in almond
Segmental duplication						Prunus dulcis VS Arabidopsis thaliana						Prunus dulcis VS Malus domestica						Prunus dulcis VS Prunus persica
Gene ID	Gene ID	Ka	Ks	Ka/Ks		Gene ID	Gene ID	Ka	Ks	Ka/Ks		Gene ID	Gene ID	Ka	Ks	Ka/Ks		Gene ID	Gene ID	Ka	Ks	Ka/Ks
Pdu02103.1	Pdu10969.1	0.501469	NaN	NaN		Pdu02582.1	AT1G69540.1	0.318909	2.30434	0.138395		Pdu02103.1	MD13G0108500	0.0257339	0.240155	0.107155		Pdu02103.1	ONI29942	0	0.00621765	0
Pdu02695.1	Pdu10457.1	0.409628	NaN	NaN		Pdu04648.1	AT1G22130.1	0.273005	NaN	NaN		Pdu02582.1	MD13G0062000	0.0322597	0.261345	0.123437		Pdu02582.1	ONI30840	0.00243556	0.0133041	0.183068
Pdu02582.1	Pdu15299.1	0.318402	1.64921	0.193064		Pdu02696.1	AT1G69120.1	0.205987	1.52345	0.135211		Pdu02695.1	MD13G0052200	0.128649	0.437694	0.293924		Pdu02695.1	ONI31077	0.0141445	0.0262112	0.539635
Pdu02695.1	Pdu15418.1	0.250001	1.93894	0.128937		Pdu04816.1	AT4G24540.1	0.364993	4.61179	0.0791434		Pdu02696.1	MD13G0052100	0.0499414	0.315872	0.158107		Pdu02696.1	ONI31079	0.00358638	0.0262609	0.136567
Pdu02696.1	Pdu15419.1	0.244598	2.25601	0.10842		Pdu06688.1	AT2G45650.1	0.226226	1.92581	0.117471		Pdu04648.1	MD15G0310600	0.0580221	0.328643	0.17655		Pdu03411.1	ONI32528	0.00245198	0.00886273	0.276662
Pdu02103.1	Pdu14905.1	0.501616	2.41548	0.207667		Pdu06690.1	AT2G45660.1	0.204598	2.90664	0.0703898		Pdu04816.1	MD15G0328800	0.162066	0.631828	0.256503		Pdu04453.1	ONI34594	0.00603524	0.00767761	0.786083
Pdu04816.1	Pdu17590.1	0.319164	3.00759	0.106119		Pdu09803.1	AT2G42830.1	0.190997	NaN	NaN		Pdu04960.1	MD15G0341000	0.060818	0.323052	0.188261		Pdu04648.1	ONI35030	0.0096025	0.02347	0.40914
Pdu03411.1	Pdu20621.1	0.309354	1.74522	0.177258		Pdu10459.1	AT3G02310.1	0.158275	1.17508	0.134692		Pdu04973.1	MD15G0342800	0.0360301	0.337447	0.106772		Pdu04816.1	ONI35346	0.0591856	0.0727213	0.813869
Pdu06688.1	Pdu07851.1	0.240093	1.23866	0.193832		Pdu10457.1	AT3G30260.1	0.386381	1.40664	0.274684		Pdu02103.1	MD16G0108200	0.0357866	0.233458	0.153289		Pdu04960.1	ONI35654	0.00422983	0.0146525	0.288677
Pdu07855.1	Pdu14352.1	0.33861	2.74233	0.123475		Pdu11723.1	AT2G34440.1	0.441737	NaN	NaN		Pdu02582.1	MD16G0063100	0.0290279	0.333603	0.0870132		Pdu04973.1	ONI35674	0	0.00678738	0
Pdu06690.1	Pdu14352.1	0.29885	1.91051	0.156424		Pdu11666.1	AT4G18960.1	0.184562	2.13634	0.0863917		Pdu02695.1	MD16G0052000	0.115026	0.436627	0.263443		Pdu00424.1	ONI26829	0.0232862	0.0264511	0.880348
Pdu09803.1	Pdu11666.1	0.210048	1.70269	0.123363		Pdu14352.1	AT4G11880.1	0.321788	2.46825	0.130371		Pdu02696.1	MD16G0051900	0.0889826	0.374665	0.237499		Pdu00758.1	ONI27454	0.0829449	0.142007	0.58409
Pdu10457.1	Pdu15419.1	0.246477	1.55983	0.158015		Pdu14352.1	AT4G22950.1	0.328243	NaN	NaN		Pdu03411.1	MD08G0017300	0.123383	0.561596	0.219702		Pdu01501.1	ONI28916	0.00114976	0.0214377	0.0536325
Pdu10459.1	Pdu15418.1	0.169495	1.23422	0.13733		Pdu15419.1	AT5G60910.1	0.264393	2.50073	0.105727		Pdu04816.1	MD08G0162800	0.169248	0.595829	0.284055		Pdu01502.1	ONI28917	0.0180732	0.0225581	0.801183
Pdu17704.1	Pdu22997.1	0.552983	1.72888	0.31985		Pdu17590.1	AT2G22540.1	0.159517	2.08827	0.0763871		Pdu04960.1	MD08G0177900	0.098812	0.301312	0.327939		Pdu01505.1	ONI28919	0.0162168	0.0174935	0.927021
Pdu17590.1	Pdu22290.1	0.265313	1.02891	0.257858		Pdu17663.1	AT2G22630.1	0.290166	2.29822	0.126257		Pdu04973.1	MD08G0178600	0.0336413	0.28121	0.11963		Pdu05534.1	ONI20576	0.00168919	0.0179291	0.0942148
Tandem duplication						Pdu17663.1	AT4G37940.1	0.260397	1.69138	0.153955		Pdu07851.1	MD01G0157100	0.158743	0.321364	0.493966		Pdu06318.1	ONI22136	0.00261952	0.0106479	0.246012
Gene ID	Gene ID	Ka	Ks	Ka/Ks		Pdu18497.1	AT5G26630.1	0.480446	NaN	NaN		Pdu07855.1	MD01G0157600	0.240576	0.466477	0.51573		Pdu06329.1	ONI22156	0.00344235	0.0272139	0.126492
Pdu01501.1	Pdu01502.1	0.0621152	0.119537	0.519632		Pdu19702.1	AT3G57390.1	0.455879	2.89906	0.157251		Pdu06688.1	MD02G0169400	0.0661687	0.31212	0.211997		Pdu06395.1	ONI22301	0.00753302	0.0326849	0.230474
Pdu01504.1	Pdu01505.1	0.127011	0.206559	0.614889		Prunus dulcis VS Oryza sativa						Pdu05534.1	MD02G0251400	0.0579066	0.291328	0.198768		Pdu06688.1	ONI22782	0.00350212	0.0126385	0.277099
Pdu02695.1	Pdu02696.1	0.404212	2.14591	0.188364		Gene ID	Gene ID	Ka	Ks	Ka/Ks		Pdu06395.1	MD02G0185500	0.0817067	0.570677	0.143175		Pdu06690.1	ONI22784	0.0119823	0.0217013	0.552145
Pdu04816.1	Pdu04817.1	0.104651	0.284762	0.367503		Pdu02696.1	Os07t0605200	0.37317	NaN	NaN		Pdu06690.1	MD07G0101100	0.106619	0.364847	0.292229		Pdu07851.1	ONI25184	0.014758	0.0145283	1.01581
Pdu18496.1	Pdu18497.1	0.182759	0.713077	0.256297		Pdu10969.1	Os01t0922800	0.640488	1.40897	0.454577		Pdu09803.1	MD17G0123600	0.0502104	0.44987	0.111611		Pdu07855.1	ONI25193	0.00592889	0.021278	0.278639
Pdu20023.1	Pdu20024.1	0.391467	0.781334	0.501024		Pdu10457.1	Os03t0752800	0.361031	3.55367	0.101594		Pdu08528.1	MD17G0132200	0.256447	0.488282	0.525202		Pdu09803.1	ONI17632	0	0.0137147	0
Pdu20024.1	Pdu20025.1	0.423201	0.704766	0.600484		Pdu10459.1	Os03t0753100	0.333967	NaN	NaN		Pdu08546.1	MD17G0132200	0.202195	0.473144	0.427343		Pdu10457.1	ONI18954	0.0645174	0.0711997	0.906147
Pdu22997.1	Pdu22998.1	0.390328	2.78339	0.140235								Pdu10457.1	MD17G0057300	0.128165	0.32634	0.392736		Pdu10459.1	ONI18957	0	0.0125526	0
Pdu23039.1	Pdu23040.1	0.191867	0.257656	0.744661								Pdu10459.1	MD17G0057200	0.0425133	0.326843	0.130072		Pdu10953.1	ONI19935	0.00807622	0.0252567	0.319766
												Pdu09633.1	MD17G0213500	0.168718	0.60944	0.276841		Pdu10969.1	ONI19958	0.00595832	0.0144757	0.411608
												Pdu09803.1	MD09G0134300	0.0546748	0.408974	0.133688		Pdu08528.1	ONI15241	0.00763932	0.0508023	0.150374
												Pdu10457.1	MD09G0066100	0.161666	0.297006	0.544321		Pdu08546.1	ONI15279	0.00919975	0.0203863	0.451271
												Pdu10459.1	MD09G0066000	0.0538307	0.334788	0.16079		Pdu09225.1	ONI16626	0.129116	0.159586	0.80907
												Pdu08528.1	MD09G0148400	0.239127	0.49996	0.478292		Pdu09633.1	ONI17262	0.014127	0.052176	0.270757
												Pdu08528.1	MD09G0153700	0.294257	0.46821	0.628471		Pdu11666.1	ONI10829	0	0.019273	0
												Pdu08546.1	MD09G0153700	0.23531	0.422929	0.556383		Pdu11723.1	ONI10946	0.00458454	0.0163829	0.279837
												Pdu10969.1	MD09G0008100	0.157977	0.386511	0.408725		Pdu13095.1	ONI13868	0.00470959	0.0803443	0.0586176
												Pdu11666.1	MD10G0227800	0.0671878	0.317657	0.21151		Pdu14352.1	ONI06889	0.0097785	0.0218462	0.447606
												Pdu11723.1	MD10G0221900	0.159922	0.593756	0.269341		Pdu14905.1	ONI07954	0.00636721	0.0229317	0.27766
												Pdu11666.1	MD05G0247700	0.0565188	0.343703	0.164441		Pdu15299.1	ONI08698	0.0335173	0.0431291	0.777138
												Pdu11723.1	MD05G0241800	0.135606	0.507768	0.267063		Pdu15418.1	ONI08933	0.00512239	0.0308686	0.165942
												Pdu14905.1	MD14G0134200	0.149344	0.420517	0.355144		Pdu15419.1	ONI08936	0.00335149	0.00601507	0.557183
												Pdu15299.1	MD14G0175200	0.0941142	0.301413	0.312244		Pdu15718.1	ONI09542	0.0132659	0.0191551	0.692552
												Pdu15418.1	MD14G0186800	0.0820614	0.263386	0.311563		Pdu16805.1	ONI01060	0.0147849	0	NaN
												Pdu15419.1	MD14G0186900	0.0815093	0.284172	0.286831		Pdu16854.1	ONI01139	0.00407195	0.0231679	0.175758
												Pdu14352.1	MD04G0062700	0.116278	0.373379	0.31142		Pdu17663.1	ONI02590	0.00801343	0.0318773	0.251384
												Pdu15299.1	MD06G0160300	0.0984743	0.358748	0.274494		Pdu17704.1	ONI02655	0.00778891	0.038043	0.204739
												Pdu15418.1	MD06G0169200	0.0937859	0.24531	0.382315		Pdu18496.1	ONI04120	0.0183244	0.0722608	0.253587
												Pdu15419.1	MD06G0169300	0.0988003	0.291943	0.338423		Pdu18497.1	ONI04122	0.0106291	0.0128071	0.829932
												Pdu14905.1	MD06G0113500	0.170652	0.437489	0.390071		Pdu19498.1	ONH94791	0.0516942	0.104415	0.495082
												Pdu17663.1	MD01G0030100	0.0997379	0.507293	0.196608		Pdu19702.1	ONH95185	0.0054422	0.0263041	0.206896
												Pdu16805.1	MD11G0125000	0.254036	0.649081	0.391378		Pdu20008.1	ONH95830	0.00865186	0.00744423	1.16222
												Pdu18497.1	MD12G0165300	0.329819	1.12079	0.294273		Pdu20023.1	ONH95861	0.00689132	0.02663	0.25878
												Pdu17590.1	MD15G0271700	0.0609229	0.363739	0.16749		Pdu20024.1	ONH95862	0.00563471	0.0372516	0.151261
												Pdu17704.1	MD02G0166300	0.316431	0.689634	0.45884		Pdu20025.1	ONH95863	0.00482075	0.0173984	0.27708
												Pdu16805.1	MD03G0112400	0.247424	0.68676	0.360277		Pdu20621.1	ONH97005	0.00921105	0.0454193	0.2028
												Pdu18497.1	MD04G0149600	0.343119	0.895085	0.383337		Pdu22290.1	ONH90685	0.0135095	0.0208106	0.649166
												Pdu20008.1	MD12G0037400	0.31905	1.11402	0.286395		Pdu22997.1	ONH92065	0.00195376	0.0288151	0.0678035
												Pdu20024.1	MD14G0036500	0.349129	0.880974	0.396299		Pdu22998.1	ONH92066	0.00537316	0.0264928	0.202816
												Pdu20621.1	MD15G0219700	0.0874839	0.330188	0.264952		Pdu23039.1	ONH92149	0.00607906	0.0128117	0.474493
												Pdu20621.1	MD02G0116700	0.0840662	0.269088	0.312412		Pdu23040.1	ONH92150	0.00312663	0.0276784	0.112963
												Pdu22997.1	MD10G0093800	0.0962357	0.739891	0.130067
												Pdu22998.1	MD10G0093900	0.107134	0.3579	0.29934
												Pdu22329.1	MD10G0045800	0.0447894	0.342135	0.130912
												Pdu22997.1	MD05G0087800	0.122681	0.685763	0.178897
												Pdu23039.1	MD05G0093300	0.360852	0.739258	0.488127
												Pdu22329.1	MD05G0041100	0.236011	0.694923	0.339622
