# Supplementary material for: Genome-Wide Identification and Analysis of the MADS-Box Gene Family in Almond Reveal Its Expression Features in Different Flowering Periods
Source: Genes (Basel). 2022 Sep 29;13(10):1764. doi: 10.3390/genes13101764 (PMC9601849; doi:10.3390/genes13101764)
Supplement: Supplementary file 1 [file genes-13-01764-s001.zip › Table S5-revise.xlsx]

## Sheet: Sheet1
Characteristics of PdMADS gene family members in almond genome
Gene name	Gene ID	Chromosome	Start	End	Number of amino acids	Molecular weight (KDa)	Isoelectric point	Grand average of hydropathicity	Subcellular localization	Class	Homologous genes	Protein sequences
PdMADS1	Pdu00424.1	Superscaffold1 (Chr1)	3992354	3994911	185	19.839	4.88	-0.162	Nuclear	Mα	AT2G34440.1	MGKKKIAIEKIENKQSRAVTFSRRRNGLFKKAKDFSNLSGSSVAILVISPAGRRYTYASPSFDSVVDQLLSETIDGSSTVTAGSSSFDYVDDQFLPTTSAGSTSVDSMVDQFISTTAASPSVDSTADQIVPIATVGSSTATTSGSFQDTLKALSDINIEACNDLEELMTLKNNLEQIIREMTRLI
PdMADS2	Pdu00758.1	Superscaffold1 (Chr1)	7795440	7796310	189	21.476	6.92	-0.578	Cytoplasmic	Mα	AT1G29962.1	MEGRRTRGRQKIDIKKIENEDDRLITFSKRRSGIYKKASELAALCGAEVGVVVFSPKGKPYSYGSPAIEYVANRFLNVVADQNADERISHGILEVYRQARVYEVNENHNELVGQLEAVKEQSKALQQLVEERGSGEQQCWWEPALHNQDLQGVKNIHESFKGLTYLPKIILLVDGLEPRSNDLQCLRPV
PdMADS3	Pdu01501.1	Superscaffold1 (Chr1)	16253454	16254671	369	39.996	5.82	-0.531	Nuclear	Mγ	AT5G48670.1	MTRKKVKLAWITNDSARKTSFRKRKEGLLKKLSELSILCDVSGFAIIYGPDDKEPVVWPSRPIAEELLARKNKEMEMNIIMSQIQEGKPLNEFGTCELTCLVLFLEEKIKEIWKRIKYLGHEANLPLGAFSPHEGGDAENTTVPDEWNPTESLYNYFSKENGKQSQNMSVVTASISNVMGNMGLPPHASFGSTSGINVSKEMRLLSENFGMSRSSDIGFMYGNIKGDMSNVGSDFGTSFGRFGDRKYRNDIEWSYENLGASSDGSGIGLPHVNNGLLQTHYGNVNGSSSGNVRNDAEDIGGINGGYDNIEGHIPHPSNITGGFGSNVGVPHGAGSDTGLPNGLSGESNAGSDAGVLNDISKTRKRSFSP
PdMADS4	Pdu01502.1	Superscaffold1 (Chr1)	16261977	16262192	71	8.121	9.66	-0.338	Nuclear	Mγ	AT5G48670.1	MTRKKTKLAWITNDSARKTNFRKRKEGLLKKLSELGILCDVSGFAIIYGPDDKELVVWPSNPIAEELLARF
PdMADS5	Pdu01504.1	Superscaffold1 (Chr1)	16269467	16282929	133	15.165	5.22	-0.295	Mitochondrial matrix	Mγ	AT2G40210.1	MARNKVKLAWIKNDAARKSTFRKRKACLLKKMSEINNLCDVSAFIIVYGSDADEPIVWPDCPLDMMKEIQKGIDYLEQPNPTHPLGIPSEESGDQLENMSQIEGDFTESLLWYKISRSKFETLIALPIVLEVT
PdMADS6	Pdu01505.1	Superscaffold1 (Chr1)	16291629	16292735	368	40.617	5.12	-0.537	Mitochondrial matrix	Mγ	AT5G48670.1	MARNKVKLAWIVNDAARKSSFRMRKACLLKKMSEINTLCDVSAFIIVYGRDSDEPTVWPDRPLVEQLVARFQSIPELERWKKMMSQETYLKDRVAKMQEQIKKIFKKNNELNTNEILYQSIQKGKSLLAFEDNDLTDLVLSLEDRMKEIQKRIDCFEKPNTSHPVRIPPEECGDQSENMSQIEGDFTESLLWYKDLGKQIGNTNGPTSSVRSDRGVPSTAYFGSLTHENEMGLLNWNFGGSNYDGSDLELAMQIDNSEGQRYAGSDMGMSMVNYGGITSGIEMGFGMFPYNGNNVAGSTEDTGLATSGGMADKGSAGSRIEFPPRFLGGNKDGSDSGLPPGLFGGSIAGSVGLPYDVSKSGQNLFSSP
PdMADS7	Pdu02103.1	Superscaffold1 (Chr1)	27874881	27880181	240	27.543	8.73	-0.685	Nuclear	MIKC	AT1G24260.1	MGRGRVELKRIENKINRQVTFAKRRNGLLKKAYELSVLCEAEVALIIFSNRGKLYEFCSSSSMLKTLERYQKCNYGAPETNVSAREALELSSQQEYLKLKARYEALQRNQRNLLGEDLGPLSSKELESLERQLDMSLKQIRSTRTQCMLDQLTDLQRKEHMLNEANKTLKQRLFEGYHVNSLQMNPNADEYGRQQTQAHGDGFFHPLDCEPTLQIGYQNDPISVVTAGPSVSNYMAGWLP
PdMADS8	Pdu02582.1	Superscaffold1 (Chr1)	32334994	32339763	350	39.469	7.11	-0.627	Nuclear	Mδ	AT2G03060.1	MGRVKLKIKRLENTNGRQATYAKRKHGIMKKANELSILCDIDIVLLMFSPTGKPSLCSGKRSSIEEVIAKFAQLTPQERAKRKLESLEALKKTFKKLDHDVNIQEFLGTSSQTIEDLTNQSRLLQTQLSEIKKRLSCWSSPDKITSVEQLGQMEDSVRESLNQIRAHKENLQKQQLMSLECTSQFQNGLHIPFSMSAEQQLQPLSWIPTNESRHMVLPEDPNLLPHRDMECSASSSFGSYSGYLGTGKSSEISTSGQENGILNDLSRTAPLRLQLGGQFPYLPYNLNMLTDTKFQPPAEMSPQENPVEYHVNGSFEAPRPEFYPTQHSWASTSGPCAVTMFDEHLYSQSN
PdMADS9	Pdu02695.1	Superscaffold1 (Chr1)	33185355	33188478	225	25.949	8.92	-0.728	Nuclear	MIKC	AT5G15800.1	MGRGKVELKRIENKINRQVTFAKRRNGLLKKAYELSVLCDAEVALIVFSTRGKLYEFCSGSSMEKTLERYQRCSYSALEASQPAQDSQSRYQDYLNLKAKVEVLQRTQRNFLGEDLGHLGTKELQQLENQLDMSLRQIRSTKTQVMHGQISDLLRKEQMLLEANHELRRKLEECDAAIERYSWTTKEQNQNVPNSSHHQSAQFEGVLDHSQCNNTLQIGATILLK
PdMADS10	Pdu02696.1	Superscaffold1 (Chr1)	33193062	33196083	238	27.792	8.41	-0.733	Nuclear	MIKC	AT1G69120.1	MGRGRVQLKRIENKINRQVTFSKRRTGLLKKAHEISVLCDAQVALVVFSNKGKLCEYATDSCMDQILDRYERYSYAERQLVEPDIESQCNWTFEYSRLKAKVELLQRNQRHYLGEDLDSLTLKEIQSLEHQLETALKQIRLRKNQLMHESISELQRKERAMQEQNNLLAKKIKEKEKAAAEEVHNWEQQNNGLNLLPQPLPCLNMGGTQQDEFLQARRNQLDLTLEPLYSCNLGCFAA
PdMADS11	Pdu03411.1	Superscaffold1 (Chr1)	38373146	38376096	259	30.444	9.91	-0.821	Nuclear	MIKC	AT3G54340.1	MILHLHQYCLYIDWSPTSKCEPISKPRMRLPRLNQSKFKPNPFPFLIRLKAKQREREMARGKIQIKRIENATNRQVTYSKRRNGLFKKAHELTVLCDATVSLIMVSNSGKIHEYISPSTTTKQFFDQFQKTKGVDIWSSHYEAMQEHLKKLKEVNRSLRKQIRQRVLGECLNDMSFDELRGVEQEMEGAVEVIRKRKIRMISNQIDTTKKKLRSATEMNRNLREYDARDDPHYGLVKNGREDYESAFGYSSNGGPRIFA
PdMADS12	Pdu04453.1	Superscaffold1 (Chr1)	46221535	46225407	210	24.451	8.73	-0.843	Nuclear	MIKC	AT5G20240.1	MGRGKIEIKRIENSSNRQVTYSKRRNGIIKKAKEITVLCDAKVSLVIFASSGKMVEYCSPSVTVTDILDKYHGQAGKKLWDAKHENLSNEVDRVKKDNDSMQVELRHLKGEDITSLTHRELMALENALENGLASIRDKQSKFVDMLRENERALEEEHKRLTYELHKQEMKIEENVRELENGYHQRLGNYNNQIPFAFRVQPIQPNLQERM
PdMADS13	Pdu04648.1	Superscaffold1 (Chr1)	47694084	47698889	280	31.493	5.21	-0.574	Nuclear	Mδ	AT1G22130.1	MGRVKLEIKRIENTTNRQVTFSKRRNGLIKKAYELSILCDIDIALIMFSPSGRLSHFSGKRRIEDVFTRYINLPDQEREHDLQNKEELQQEIGGLQQQLQMAEEQIRIYEPDPLKITSMAEFESCEKSLMDTLTRVMQRKEYLLSNHLSSYDSSGMPQVLPGSFENEVAGWLSSGGHNQAQIYDASAPLDHQLRNLSSTLYDPFSQGTSSNADPSSMGECHVSVTNASDGELPPWPQAYSNSSGHPSTLMPSGLLPQFQHTMVGSNMSEIMPHEQVDIPVGSPNVQAYNEER
PdMADS14	Pdu04816.1	Superscaffold1 (Chr1)	49041160	49076871	238	26.497	5.18	-0.526	Nuclear	MIKC	AT4G24540.1	MKMMREKIKIKKIDNLPARQVTFSKRRRGIFKKAAELSVLCESEVAVVIFSATGKLFDYSSSSMKDVIERYQAHINGAEKFDNPSIELQPEKENHIRLSKELEEKSRQLRQMKGEDLEELNFDELQKLEQLVDASLGRVIETKEELRMSEIMALERKGAELVEANNQLRQTMMLSGGNTGPTLMDPERLSNNIGGGGEEEGMSSESAISTTCNSALSLSPSLGDASDDVTLSLKLGLP
PdMADS15	Pdu04817.1	Superscaffold1 (Chr1)	49086954	49102967	524	58.668	5.53	-0.562	Chloroplast	MIKC	AT4G24540.1	MPHFLKSHINGGDCIHQRQQHLQTAAAAAISLSHFERRPRNPPTKMMRNKIKIKKIDYLPARQVTFSKRRRGLFKKAAELSVLCESEVAVVIFSATGKLFHYSSSSTKDVIERYNADINGVEKSNNQEIELQLENENHIKLSKELEEKSRQLRQMKGEDLEGLNLDELLKLEQLVEASLGRVMETKEELIKSEIMALERKGAELVEANNQLRQTMVMLSGGNTGPALMDPERLNNNIEGGGEEEGMSAESAISTTCNSAVSLSLEDDSSDETKTSDRAETPTKRETVKMMREKIKIKKIDYLPARQVTFSKRRRGLFKKAAELSVLCESEVAVIIFSATDKLFDYSSSSTKDVIERYKAHTNDLENSDRLFLELRLENENHIKLSKELEEKSRQLRQMK…
PdMADS16	Pdu04960.1	Superscaffold1 (Chr1)	50937889	50946616	204	23.188	8.74	-0.231	Cytoplasmic	MIKC	AT1G71692.1	MARGKVQMKKIENPVHRQVTFCKRRAGLLKKAKELSVLCDADIGILIFSSHGKLFELATKGNMQGLIEKYMKMKPPRVSQADQAIETQTLDAKKEINLLKQEIEILQKGLRYMFGGGAGTMTLDELQVLEKHLEVWIYHVRSAKMDVLFQEIQLLRNSEGILTAANKYLQDKIVEENIGVTNITPMAFDNPYPLTIPDDNIFQI
PdMADS17	Pdu04973.1	Superscaffold1 (Chr1)	51030964	51037553	222	25.606	9.41	-0.678	Nuclear	MIKC	AT4G09960.1	MGRGKIEIKRIENTTNRQVTFCKRRNGLLKKAYELSILCDAEVALIVFSSRGRLYEYSNNNSIRNTIERYKKACSDSSGSTSITEINAQYYQQESAKLRQQIQMLQNSNRHLMGDALSTLSVKELKQLENRLERGINRIRSKKHEMLLAEIEYLQKKEIELENENVCLRTKISEVERLQQANMVGPELNAIQALASRNFFSQNMMEGGATYPQQDKKILHLG
PdMADS18	Pdu05534.1	Superscaffold2 (Chr2)	2979106	2985830	254	28.783	6.08	-0.639	Nuclear	MIKC	AT5G13790.1	MGRGKIEIKRIENANSRQVTFSKRRAGLLKKAQELAILCDAEVAVIIFSNTGKLFEFSSAGMKRTLSRYNKCLDSSEDAAEECKAEKQDSKELDVLKDEFAKLQKKQVRLLGKDLTGLSLKELQQLEQQLNEGLLSVKERKEQLLVEQLEQSRVQEQRAILENETLRRQVEELRCLFPQTDRAVPSYLEYYPVEKEKSLVNHGVTSPDLVSNFAFENGDSDITLHLGLPSDVYGKRKAPEREAHSNDSGSQLAL
PdMADS19	Pdu06318.1	Superscaffold2 (Chr2)	19745706	19746185	159	18.172	9.16	-0.518	Nuclear	Mγ	AT5G48670.1	MTRKQIDLAYIKNDVARKTTFKKRKSGLMKKVSELSILCGTDACAVIYGQHQANPDVSPCPDGALRTITRFKQMSKMERSRNILNQESFLRQTIFKADEKLKKQMSDNQEKEMMIQAIYGSLPADWLQKLSHVDLNDLCLSVEKNIEAIAEMMTSLEKP
PdMADS20	Pdu06329.1	Superscaffold2 (Chr2)	19858121	19859221	366	42.351	6.57	-0.901	Nuclear	Mγ	AT5G55690.1	MGRGRLKMELIANERSRKTTFQKRSKGMMKKAYEFSTLCEVDVCIIIYGPKLTDRPPELQTWPQNSEQVDRIINKYKASTMSKPAKKTFDLSDLLMDRKNKVYADIYRARKEMYEAKYPTWDERIESFSENQLEALLDKLDAKLESGKRTLLNKRNGAAHRLLVTKKEWMGGNPNMGESSSQKEPCNSYMQEHYHEEDQNPTSSLNNNTVDMLQPFAVSSFDHHQPSDQTLPFDNSDQHLNNLMAPNPSSMAMWMLMEGNYNYSNLQYRAGDSSSAHSQSPLEGYHCNYSDQMNMNMMMTNNNIGPLSSSSMSHYYARLMQPAVPYMQQMMQPSISSQQFQVHTSQVKEDQYEDINQYLVMNNKMG
PdMADS21	Pdu06395.1	Superscaffold2 (Chr2)	20677332	20678024	230	25.758	8.75	-0.308	Chloroplast	Mα	AT1G65360.1	MVILRKLPKRTQGRKRIEIKKLENLNNKQVTFSKRRSGIFKKAAELSVLCGAEVGVIVFSTAGKVFCYGHPNVETVLDCYRSGVAPPAVFDDTAGDQNPNRVPMAEFNKEYMEAIKELEEQKRRVVEVKEEVRMKKVVGGCGERFWWEDESVDLDVLDVQEVEHYLMSLEDVRKKVAARLHEVRILNGTLTPGALPPVPAVHRLCHMPMMTTGFGAQGGQFGGGYHGFGV
PdMADS22	Pdu06688.1	Superscaffold2 (Chr2)	23877377	23881920	244	27.891	9.21	-0.693	Nuclear	MIKC	AT2G45650.1	MGRGRVELKRIENKINRQVTFSKRRNGLLKKAYELSVLCDAEVALIIFSSRGKLHEFGSAGMTKTLERYQHSCFNPEENSTEREAQSWYQEVTKLKAKYESLLRTQRHLLGEDLGPLNVKELQNLEKQLEGALAQARQRKTQLMIEQMEDLRKKERHLGDLNKQLRVKLETEGQNLKAIQNMWSSNAAAGSSSFSFHSSQTNPMDCQPHEPVLQIGYHQYLPAAGPSISKSMACETNFIQGWVL
PdMADS23	Pdu06690.1	Superscaffold2 (Chr2)	23886059	23892084	215	24.763	9.46	-0.833	Nuclear	MIKC	AT2G45660.1	MVRGKTQMRRIENATSRQVTFSKRRSGLLKKAFELSVLCDAEVALIIFSPRGKLYEFASSSMQTTIERYQKHTKDNHTNNKSVSTDQNVQHLKQESSSMMKQIELLEVSKRKLLGEGLGSCTIEELQELEQQLERSVSNVRARKTQVFKEQIEQLREKGKALAAENERLIEKCGRIQPRQASNEQRENLAYTESSPSSDVETELFIGLPERRMKR
PdMADS24	Pdu07024.1	Superscaffold2 (Chr2)	26756646	26758286	546	62.516	4.92	-0.987	Nuclear	Mα	AT2G24840.1	MEQKEAKVYKNRRYVSFSKRRSGLFSKGKDFCKKFEAEIGIVVLSEAGRPYWSPDNPSLYAVLDRFMQSNQAPTNAIDFKVRLQKKRKREEPDNEVQGQLAEEVKLCRTVKDMFSLRDKYLVLLQDHTNKRMKGSHVLEKGEAKCVSTSPSNLSFEDSVWVEPISRHKDICSSSTLKLDSQHDHRLGNNNGVRGGHDDGWFWDEILKDGYTQGVLKPISKSEDVLYDSTINFESDRNVFDTHHGNINGGEGSSWCKDWEDDKAQCALMQPISKSEEVLHNSTQNLESNRNVFTDQHGNNNDDYGTCRDRILEYDKTHQLANSEDVLFTSTPNFECDRLNKKNDGGDNNISFWDKILEEGKSECVSFQPISESEDFLYNPSLNFESDNRGFDHYQGDNNS…
PdMADS25	Pdu07851.1	Superscaffold2 (Chr2)	33372138	33375565	206	24.019	8.85	-0.852	Nuclear	MIKC	AT2G45650.1	MGRGRVVLERIENKINRQVTFSKRRNGLLKKAYELSVLCDAQVALIISSSSGKLYEFGSTDVNKILERYRQCCYSLQGNVAENETQNLYQEVSKLKIKYESLQISQRHLLGEDLEKLRLKELLNLENQLDKTLSKARQRKTEMMYDRLEELRQKENDLGEKNKQLKSELEEEGHAQATLQGPGELPLTKDNRIESEHPTLRLQIWK
PdMADS26	Pdu07855.1	Superscaffold2 (Chr2)	33396344	33402329	217	24.839	8.92	-0.601	Nuclear	MIKC	AT5G62165.1	MVRGKIEMKRIENATSRQVTFSKRRNGLLKKAFELSVLCDAQVSVIIFSQKGRLYEFSSSDMQDTIKRYHKHAKAGQTNKIEVEEYVEQLKHESTAMAKKIENLEASQRKLLGHGLDACSVEELQEITGQLERSVRKIRERKAHLFAGQMEQLRAKERLLLEENAKLSEEFGAQPRQLLLQQQLSVEEKGAVSYWSQSSLSSEVETELFIGPPVTRC
PdMADS27	Pdu08528.1	Superscaffold3 (Chr3)	2757801	2758796	331	37.275	7.12	-0.881	Cytoplasmic	Mα	AT5G60440.1	MAKRGADESEITNDDNINGKRQRTDPTMVKMVAAESEITNDDNINGKRQITDPTMAKMGAAEIEITNDDNINGKRQITDPTMAKMGAAESEITNDNNINGKRPRTDPTMAKRGAAEIEITNDNNINGKRPSKRQRRVEIKKVEEKNKRHVTFSKRKRGLFNKAAELSVLCGAETAGIVVSGNGKVFCFGSPSADTVIHRYLGHNASSLLHAGQPDIHHVNGEVRYCPYNISSHVSIMRNGNKQVEDYMEARRHMEVEKIKRVKNNNTDNIDDIDNNIDGERGGWCYGWWEKPIEMTTSLEELEEYMAALRQLKHNVEVRTNQMVMNVGYNC
PdMADS28	Pdu08546.1	Superscaffold3 (Chr3)	2915227	2915925	232	26.169	9.34	-0.777	Nuclear	Mα	AT1G65360.1	MAKTKIPKSEISDNNNTSDGKKRSKGRRRIEIKRIEEKNKRHVTFSKRKKGIFNKAAELSVLSGAEIATMVVSSNGKVFCFGTPNYDAVINCYLGHHTASLAAAGQPDHRALLQGKTMRSSNKQVENYVEATRHLEAEKISIKGEENNNNINFAINNNNYYYNSDYEGREGGCGYGWWERPIPMGMMSSLEELEEYKAALYKLKHNVEVRTNQMIRGSAPSNYYSSLLVMGD
PdMADS29	Pdu09225.1	Superscaffold3 (Chr3)	10067879	10070912	116	13.233	7.58	-0.678	Chloroplast	MIKC	AT4G18960.1	MSLDSPQRKLGWGKIEVKQIENPTNRQVTFCKRRNGLLKKAYELSLLCDAEQYRCHSFVVPSSVCIPYSVKATIERYKKACAESTNTGSVSEASTQAYDGRVIEFYEYEGPEEPRE
PdMADS30	Pdu09633.1	Superscaffold3 (Chr3)	19021195	19022370	391	45.289	8.42	-0.847	Nuclear	Mγ	AT5G55690.1	MGRGRLKMELIANERARKTTFQKRRKGMMKKAYEFSTLCELDVCMIIYGPKQTDRPPELHTWPENRDEVDRIINKYKASIMRKPAKKTFDLSDLLRDRKTKVHVDIYRARKEMYEAKYPTWDERIESFSENQLEALLNTLDTKLESGNRTLLNKRKQSAECHQHQIHCMGKAAPNKIMSMGGNPNNNIIGESPSQKQPCNYFMQGHVREEDQKPMRSLSNYTVDMHPVSSFDHHHHHHQSSDQMLQLDNSNEYLNSLMVHNSSPMAMWMLMESNYNYSALQFSSGASSSAHSQSLLEGYQSNFNDPVMQSTVDNMNMNMMMLNGNINPPSSSSMSQYYARLMQPTVPYMQQYPMMPAAGVSSHQVQVHASQGKDEQYEDINQYVVMNNRMV
PdMADS31	Pdu09803.1	Superscaffold3 (Chr3)	20946472	20952429	217	24.917	9.71	-0.922	Nuclear	MIKC	AT3G58780.1	MEFPNQAPESSSQRKIGRGKIEIKRIENTTNRQVTFCKRRNGLLKKAYELSVLCDAEVALIVFSTRGRLYEYANNSVRATIDRYKKACTDSTNGGSVSEANTQFYQQESSKLRRQIREIQNSNRHILGEALSTLNIKELKNLEGRLEKGISRIRSKKIAENERAQQQQTNMIQGTSYDQSMPSQSYDRNFLPVILEANNNNNNNHYSRHDQTALQLV
PdMADS32	Pdu10457.1	Superscaffold3 (Chr3)	26389865	26394139	271	30.858	8.94	-0.806	Nuclear	MIKC	AT1G69120.1	MGRGKVQLKRIENKISRQVTFSKRRAGLLKKAHEISVLCDADVALIVFSTKGKLFEYSSDSSMESILERYDQYSYAEQQLPTDSEPQGSCWSLEYPKLLARIEVLQRKLRHFTGEDLDSLSLRELQNLELQLETALKRIRTRKNQLMHESISELHKKQKALQEQNNSLAKKLKLKENENMLEVEHDGQGRQVQQHQSNQAAHNSSTLLLMPPPPPQPPSTPALLASLTIGGGIQARGGMEDGDDNDGRTQTRPPTTTNTLMPKWMYRHFNE
PdMADS33	Pdu10459.1	Superscaffold3 (Chr3)	26410372	26415044	244	27.926	9.08	-0.698	Nuclear	MIKC	AT3G02310.1	MGRGRVELKRIENKINRQVTFAKRRNGLLKKAYELSILCDAEVALIIFSNRGKLYEFCSSSSILKTLERYQKCSYGQVEVNKPAKELESSYREYLKLKGRFESLQRTQRNLLGEDLGPLNTKELEQLERQLESSLKQVRSTKTQYMLDQLSDLQNKEQMLIEANRDLSLKLDDISSRNQIRQSWEGGNQGGMAYGSQHAQSQGFFQPLDCNPTLQIGYSNVGSEQMSATTHAQQVNGFIPGWML
PdMADS34	Pdu10953.1	Superscaffold3 (Chr3)	29758331	29759644	374	42.779	5.68	-0.708	Nuclear	Mγ	AT5G55690.1	MGRRKTKLALELIQDDKARKVTFRKRKNGLFKKAFELTTLCDVKVCTIVYEKKSEGKLAPPQTFPAKFEEVKEIIDKYKSNSSKIKKVQNLADFYATQTMQVKKEIVKLRTKSYEEKYPTWDDRLNEYSLDQMHELLNNLEAKIQAAHKIHNMMMIDSKKPAIQDYIPPMALVQSNLDPPFLSMVDDQNPSNYGSMGMSESGWDQFATASTSWANNNIQYAPSNASDYKGTTSIWDYDLFGIDAVPLQYGNMEEKPTFYNNNNNPMQPPYMYDPILSSAATTSQVEQQQQLSVEHPLDVPPLNVAYDEPLSLSLQPSHTDCPVSAASFSFEYQQFATSSQSQSQSQSQSYVDDQVRTLYDSMFQFKQNNVSTYK
PdMADS35	Pdu10969.1	Superscaffold3 (Chr3)	29808801	29816875	217	24.595	8.62	-0.836	Nuclear	MIKC	AT5G15800.1	MGRGKVQLKRIDDKIRRQVTFSKRRSGLIKKARELSVLCSVEVGLIIFSAKGRLYEFCSGESLGKVLERYQIHNDEENAAPKSVGGTGKVQKNPSEWNGLCAGPNRSLKTIQSELEAQNIENLDVTELTQLEKQLDTLLRQTRSRKTQLMMDSLTALIEKEKQLQEEKHLMEKEIAGLKEQKNKEQAEEADQQSCSANNNNNSDDNAPPRQTMLHLF
PdMADS36	Pdu11666.1	Superscaffold4 (Chr4)	3797733	3805033	243	27.991	9.44	-0.851	Nuclear	MIKC	AT4G18960.1	MAYENKSMSLDSPQRKLGRGKIEIKRIENTTNRQVTFCKRRNGLLKKAYELSVLCDAEVALIVFSNRGRLYEYANNSVKETIERYKKACAESTNTGSVSEASTQYYQQEAAKLRAQIGNLQNSSRHMMGESLSSMNMKDLKNLESKLEKGINRIRSKKNELLFAEIEYMQKREIDLHNNNQLLRAKIAENERSQQNINVMAGGGSYEIMQSQPYDSRNYFQVNALQPNHQYNSRQDPMALQLV
PdMADS37	Pdu11723.1	Superscaffold4 (Chr4)	4153975	4154761	187	20.797	9.49	-0.728	Nuclear	Mα	AT2G34440.1	MGRRKIEMKMVKDSSSRQVTFSKRRTGLFKKANELATLCGAEIGVIVFSPGGKPFSFGHPNVESIADRFLNQEGSKSKAGSSNSKNEETVERLSQQLDDLNKKLEAEKKRGHMLDKAILKAKGLPLKSKAPNVHELSQADLQRMKESLEQLREKVKARACEMEASSSLLLLANEPDIETDRTVAKNE
PdMADS38	Pdu13095.1	Superscaffold4 (Chr4)	19128108	19128798	186	21.125	4.05	-1.234	Nuclear	Mα	AT2G34440.1	MGRRKIDMEMEATISKRRKGLFREATDLDSSSSSGFKMAVIVFSPANKPYVYGHPSAVSVLYRFLGEQDDDEDDDDEDDEDDEDDDDEDDEDDDEDDEDDEDDDGVVIDEDLEANQEKAVQDGIDKYGLNEHAGVDEVDKKIATLKHFIKILDLKIDHEMKRKDSCTKDNNSEIASSSEERDQSDN
PdMADS39	Pdu14352.1	Superscaffold5 (Chr5)	14590859	14596205	218	24.667	9.19	-0.758	Nuclear	MIKC	AT4G22950.1	MVRGKTQMKRIENAASRQVTFSKRRNGLLKKAFELSVLCDAEVALIIFSTRGKLYEFSSSSISNTLDRYQKRVKDQGLGSKAVQVDMEHGKDDTCSMAKKIDFIEASKQKLLGNCLESCSIEELQQTENQLERSLSKIRARKTQLLREQIEKLKEEGKNLFEQNAKLREKCGMQPLGPSSKIKDGQNRAVCQPQTPDMEDVETDLVIGPPERRSGQNL
PdMADS40	Pdu14905.1	Superscaffold5 (Chr5)	19010074	19012068	202	23.465	10.04	-0.738	Nuclear	MIKC	AT2G45660.1	MGRGKVELKRIENPTSRQVTFSKRRNGLLKKAFELSVLCDAEVAIIILSPSGKIYQFASHDINRTIAMYRNQVGLPESNNSSFRRARTMEFRRNNENEELRRSIANSEMRLKNLAGEELDMLGMQELKQLERQLKTGVERIRSQIGRVISENISSLKRKHKAMQEENSRLQKRFHELHHYADHASSSILGPNAYMQFFPSEF
PdMADS41	Pdu15299.1	Superscaffold5 (Chr5)	21665580	21672073	689	78.059	9.01	-0.411	Nuclear	Mδ	AT1G18750.1	MSQSYESSNTWKLCDYGGAIKRWTSWTDSNPGRRFEASNLHTRKISSGSEVSRSGTPRSDALANGREGMPLKTLVSMTIPQTRNFGLPFMNLIRLKGIPILQQLHLEEQLLRTSSDNWCIMNDGTKDPTIVMGISGKPAELLEIDLVLRDQIPVIRRFTGGGTVIVDHNTVFVTFICNTDAVAGLQPYPRPIMSWSSLLYSRVFEGRGDFQLRENDYVFGNRKFGGNAQSITKTRWIHHTSFLWDYEVRNMAYLRLPKRIPEYRLARDHLEFICCLKDYIPRSVFLDKTVDALRTQFSVRSEQLDAFEATSNTKFVPSTRLLTRQELEEAAFGSHAQTTLSQSLSFNFLLVGSAHFNDRNHSLTRRVQISSINLLCSLSGMGRVKLKIKKLESSGNRQV…
PdMADS42	Pdu15418.1	Superscaffold5 (Chr5)	22972809	22977076	251	28.551	8.62	-0.671	Nuclear	MIKC	AT3G02310.1	MGRGRVELKRIENKINRQVTFAKRRNGLLKKAYELSILCDAEVALIIFSSRGKLYEFCSSMSMLKTLEKYQRCSYGSLEANRPVNETQNSYQEYLKLKARVEVLQQSQRNLLGEDLAPLNTKELEQLEHQLEASLNQIRSTKTQFMLDQLCDLQNKEQMLVEANKALRRKLEETSGQAPPLLAWEAAGHGNNNVQHTGLPHHPHSQGFFHPLGNNSTSQIGYSPLGSDHHEQMNVGNHGQHVNGFMPGWML
PdMADS43	Pdu15419.1	Superscaffold5 (Chr5)	22980540	22983580	255	29.236	7.71	-0.827	Nuclear	MIKC	AT5G60910.1	MGRGRVQLKRIENKINRQVTFSKRRSGLLKKAQEISVLCDAEVALIVFSTKGKLFEYSTDSCMERILERYERYSYSEKQLLANDHESTGSWTLEHAKLKARVEVLQRNCSHFMGEDLQSLSLKELQNLEQQLDSALKHIRSRKNQVMYESISELQKKDKALQEQNNLLAKKVKEKEKALAPQAESWEQQVQNQGLDFSSTLLPEALQSLNFGSGSNYQGIRNDGSGGDHEDENETPTASRPNTLLPPWMLRHLNE
PdMADS44	Pdu15718.1	Superscaffold5 (Chr5)	24642816	24643484	162	18.697	7.24	-0.881	Nuclear	Mα	AT2G24840.1	MEGRKTKGRQKIEMKRIENQDDRLVTFSKRRSGVYKKASELATLCGAEVGVVVFSPSGKPFSYANSSIDSIANRFLNGHHHHHQHHDYDHDQNHDNIDDNIMNLDAIDRSRHTIVEAYRQGWWEAPIEELDLKGLKQLHASFQHLRNDLRPALTCVNNLNPH
PdMADS45	Pdu16805.1	Superscaffold6 (Chr6)	9443136	9443838	191	21.735	4.92	-0.626	Nuclear	Mα	AT2G24840.1	MGRNKINIKKINNKNYLKATFSKRRKGLFRKATDLCCLSGAQIAIITFSPGNKPFLFGNPSAKAVLDRFLGEQDSCTSNDHDEEGLGSTPEDSDHEHLEASQEGSNEIEDVMDEDRVNFWWDEPIDDQLGIYELQKYKGLLEALKENVASKLDDMNRREFYTKDFLSMFCISWIGSTTCQEDLCHTFLASS
PdMADS46	Pdu16854.1	Superscaffold6 (Chr6)	9987660	9988286	208	23.236	4.56	-0.863	Mitochondrial matrix	Mα	AT5G60440.1	MGKRKIDIKKINNKNYLKATFSKRRKGLFRKATDLCCLSGAQIAIITFSPGNKAFIFGQPSAETVIDRFLGEQASCTTADHDDEGIGPVEGEDGHEDLEANHDEEDIGSVDAEDSHEDSEAHQEEEKEDEAGGDGEKVSVWWDEPIDENLGLDELKKYKGLLECLKENVASKLDERNKRELYTKDYLAMLNSEIGSTSTTCQERDLCD
PdMADS47	Pdu17590.1	Superscaffold6 (Chr6)	22491812	22496753	162	18.487	8.97	-0.477	Nuclear	MIKC	AT2G22540.1	MAREKIQIKKIDNATARQVTFSKRRRGLFKKAQELSVLCDADIALIIFSSTGKLFEYASSSMKEILERHNLHAKNLSKIEQPSLELQLVENSNYSALSKEITAQSQQLRQIRGEEIQGLNLEELQQLEKSLEAGLGRVIEKKGEKIMKEISDLESNVRLFQL
PdMADS48	Pdu17663.1	Superscaffold6 (Chr6)	23613432	23619337	224	25.965	9.41	-0.676	Nuclear	MIKC	AT4G37940.1	MGRGKIVIRRIDNSTSRQVTFSKRRKGLIKKAKELAILCDAEVGLMIFSSTGKLFEFSSNSMKSVIEKYNKSKEGQQQLLNQASEMKFWQREVANLRQQLQSLKEHHRQCMGEQLYGLSVKELKGLEIQLEMSLQGIRMQKEQILTDEIEELNEKSNLIHQQNMELFNKVNLIRQEKMELLKQVYGTTAVNSESRNACIPYGMSISDDSHVPNQFQLRRPNQQT
PdMADS49	Pdu17704.1	Superscaffold6 (Chr6)	24039022	24039519	165	18.784	8.99	-0.485	Chloroplast	Mα	AT2G24840.1	MGRKKTQMELIETESARHVAFSKRRSGLFKKASELCTMCAVEVAIIIFSIGGKAFSFGHPNVHFVFNRLRCSENPDASTSSNEAAGQDPILHDLNKTHSDLIENVGLVKKLGKKMRRAIMEKQKPDWFYAPRESLSMEVLYEMKEALEDVQENVRRDKERLLAQA
PdMADS50	Pdu18496.1	Superscaffold6 (Chr6)	29882839	29883711	242	27.494	9.51	-0.713	Nuclear	Mγ	AT5G48670.1	MTRKKVKLAYIANDSTRKATFKKRKRGLIKKISELSTLCDVPACALIYSQYESLPDIWPSPSGVQRVIAQFRNMPEMEQGRKMFNQETFLRQRIVKSHEQLKRLRKENREKEVSRVMFQTLTGRPLQGLNMIDLNDLGWLIDQNVKELGEKIKSKREELLAQSKREELLAQRNEVTMAAPNAALPARAGDHGMDLNMQQPAMENTMQRPPWFSDVMTPQEPMGSGAAGGDESPSQTTAGFDS
PdMADS51	Pdu18497.1	Superscaffold6 (Chr6)	29888564	29889629	250	28.548	9.69	-0.464	Chloroplast	Mγ	AT5G48670.1	MTRKKVSLTYITNDSARKATFKKRKKGLMKKANELSTLCDIQACVIIYSQYESHPEVWPSPLGVQRIVSQFRSLPEMDQSKKMVNQETFLRQRIVKANEQLKKLRKENREKEMSRVMFQSLTGKPLQGLTMIDLNDLGWLVDQNLKELVDKIKTRKEELAQRNPVPVPPTPAAVPAAGDHALNLNMHATMERQAFGLSNMGNTMQRPSWFTDMMNPNEQMGFGAVAEVLPFGDQYHHVVGFVHILRGLII
PdMADS52	Pdu19310.1	Superscaffold7 (Chr7)	4382000	4389609	153	18.081	9.05	-0.944	Cytoplasmic	Mγ	AT5G55690.1	MGMSYESAATVCTHYENAKLKPQSYKKMPSRARRSLELIPNEIARKMTFRKQKKSIYKKADELSKLYDIDVCLIIYEADQKKGRAIQSETWPQDSTEFNRIFNKYKASKDIHVPGLKQNFDLSDFYNAANKEDVDRKFEKLYPTWDDRIDEFS
PdMADS53	Pdu19489.1	Superscaffold7 (Chr7)	8585543	8586229	228	26.694	8.62	-1.024	Nuclear	Mγ	AT5G55690.1	MVAPQRRSLELIPNEGTRKMTFRKRKKSIYKKADELSKLCDIDVCLIVYEADQKKGRAVQPETWPRDPTQFKRILNKYKDSKDMSAPGLKRNFDMSDFYEDKKDHMDNDDEKFQNLGKNPTKFQNLGKKISEEEYLTWNDRIDDFSQEELTKLIASLESKIQVATKKIDSMERYMGFAKKQNQSLVREETNHDEQPAYQVPALMSPPSLVHYPMLPSAWVSRSESEKS
PdMADS54	Pdu19498.1	Superscaffold7 (Chr7)	8785591	8786991	231	27.203	7.62	-0.956	Nuclear	Mγ	AT5G55690.1	MVAPRRSCLELIPNEGTRKMTFRKRKKSIYKKADELSKLCGIDVCLIVYEADQKKGRAVQPETWPRDPNQFKRILNKYKDSKDTSTPRLKRNFIMSDFYEVKKDHVDEDDEKFQNSGKKIFEEEYPTKFQNLGKKISEEEYPRWDDRIDDFSQDELTELIASLESKIHVATKKIDSMERYMGFAKKQNQSLVWEEINHDEQPYQVPALMSPPSLVHCPMLPSAWVSSSENR
PdMADS55	Pdu19500.1	Superscaffold7 (Chr7)	8811002	8812335	258	30.269	8.23	-1.018	Nuclear	Mγ	AT5G55690.1	MRKIAVRGRENHKRELRQREKSEALEDMVAPRRSSLELIPNEGTRKMTFRKRKKSIYKKADELSKLCGIDVCLIVYEADQKKGRAVQPETWPRDPTQFKRILNKYKDSKDTSTPGLKRNFDMSDFYEDKKDHVDEDDKKFQNLGKKIFEGEYPTNFQNLGKKIFEEEYPTWDDRIDDFSQDELTELIASLESKIQVATKKIDCMERYMGFAKKQNQSLVREEINHDEQPYQVPALMSLPSLVPMLPSAWVSSSESEKS
PdMADS56	Pdu19702.1	Superscaffold7 (Chr7)	12451119	12453774	273	31.215	9.38	-0.866	Nuclear	MIKC	AT3G57390.1	MNTENNADTRKTMGRGRIEIKKIENVNSRQVTFTKRRNGLLKKAKELSVLCDAEVAVIVFASTGRLYEFSSTSMPHTLLRYKKGGVIDYPQERSSEPATKEQNFVQKRKVEPNFVQKKKVEPNSDVNGPQNEIATLRLACMRMMGKELHGLSYKELQQLEEQLREGVLFVKQKKEEILLETLKSSRLLEQKAVEENENLRKQLEEMRQTHKPNWQIVPASDHPLESSKAVSSYEPDTYLHLGLSSSSDAHHQKRKAAKIERNSNDSGSQVVSH
PdMADS57	Pdu20008.1	Superscaffold7 (Chr7)	15642321	15642923	200	21.892	9.27	-0.523	Nuclear	Mα	AT5G60440.1	MGRKKIDIKKIQKTSSLQVTFSKRRTGLFRKASQLGALCGAEVAILVFSPHGRPFVFGHPSVDSVISRLASTSTNAECMHTSGDDEDTHSSIVQSNPSHSGTTHQTSPEKESLSLRLRIGGGGSMGLVKEETQEVAEAWSGGCGFWWDQPTEKMKLHELKQFKTSLEDLRAKVGMQLDDMSRRKLAARDFLGVNRNGSCG
PdMADS58	Pdu20023.1	Superscaffold7 (Chr7)	15747632	15748243	184	20.973	8.82	-0.825	Nuclear	Mγ	AT5G48670.1	MARTKVKLAWIENDSARKKRFRRRKGSLLKKVSEISTLCDVGAFAIVYAPDSDEPDVWPSPSEVKKLIAKFQSIPEAERSKKMTDHETYLKETTAKLEQQLRKIKRQNYEMEMNDIMHDLYKEEKMKEISKIMERLEKDLPPADVSSQAGRDHENVAGRKIGGIRLMGFDIGSSITGDNGGGEE
PdMADS59	Pdu20024.1	Superscaffold7 (Chr7)	15751284	15751964	226	26.012	8.17	-0.635	Cytoplasmic	Mγ	AT2G40210.1	MNNKLKTAWIEDDKSRKACYRKRKICLLKKLNELTILCDVSAFLIIYGPEKDELVVWPSRPVVQELLEKFLRLPLADQCRKMLDQKAYLKERAAKIEEQIRKAKKKNHEMKMKDILHKIQEGKPLSEFETSDLIDFILFLEEKMLEIQERVELLEEHVPQGAGEKEKGKEIENNAVNIPRNENITGGICSSNNMGENEKSGFRLMGVDIKVGHLLHEGNNGGTQKG
PdMADS60	Pdu20025.1	Superscaffold7 (Chr7)	15758497	15759564	355	39.786	8.35	-0.651	Chloroplast	Mγ	AT5G48670.1	MTRRKVKLAWIVNDAARKATFRKRRANLLKKLRELTILCDVNGLIIVYGPDSDEPVVWPERPVVQELLARFLSIPEFERWKKMTNQETYLKDSAAKIQEQIRKIQKKNNEMEMNYIMHQILKNGKPLDAFHARELTDLVFFMKDKMKEIEKRIETKEMDPNVPPYAPPHNDEWNATESLFNYLHKEKTKQMENIVGASSSVRSDMGLPEYTYFGSSVNPANGIGFPSVNFEGNYSYGGSDLGLPKQIHNIAGSSSSVRHYGTDLGMPHVNYGGRSTGGSEMRHDMLPHYYGDNIVGNTGWGTRETNAGYGDRLGHVPQQLSVEGDKGSGLGLPAGLFGGNNGGSDAGLPYDVTKT
PdMADS61	Pdu20621.1	Superscaffold7 (Chr7)	20861710	20864050	235	27.104	9.27	-0.815	Nuclear	MIKC	AT3G54340.1	MGRGKIEIKLIENHTNRQVTYSKRRNGIFKKAQELTVLCDARVSLIMLSNTGKMHEYISPTTSTKRMYDDYQKTLGVDLWSSHYQAMKDTLWKLKEINNKLRREIRQRLGHDLNGLTYDQLRSLEDKMASSLEAIRERKYHVLKTQTETCKKKVKNLQERRGNMLHGYEVASEDPQYGYGDNEGEYESAVALANGASNLFTIHLHQDIRDHANLHHHGGSSLGSSITHLHDLRLA
PdMADS62	Pdu22290.1	Superscaffold8 (Chr8)	11691286	11698460	223	25.487	7.71	-0.643	Nuclear	MIKC	AT2G22540.1	MTRRKIQIKKIDNTTARQVTFSKRRRGLFKKAQELSTLCDAEIALVVFSATGKLFEYTSSSVQQVIERHGLLSSNYDQLNQPSLELQSFCMSQLESSTSAALNKEIAENTHELRKLMGEELQELNMKELQELEKLLGTGLRRVRDAKGEFFLKEVTSLKWKGSQMMQENKRLKQMANRQVQTLELEQGQSSEPICDFIHSDPSQDHDSSDTSLKLGQAFPNGI
PdMADS63	Pdu22329.1	Superscaffold8 (Chr8)	12353957	12360232	106	12.192	10.12	-0.441	Nuclear	MIKC	AT4G37940.1	MGRGKIVIRRIDNSTSRQVTFSKRRNGLLKKAKELSILCDAEVGLIIFSSTGRLYDYASTSMKSVIDRFNKLKEEHNQLLNPASEVKVKIPNQQILQFWSVEKLHK
PdMADS64	Pdu22997.1	Superscaffold8 (Chr8)	18848540	18852205	231	26.293	9.46	-0.616	Nuclear	Mα	AT5G60440.1	MDAMMISNYMQRAMVRKSKGRQKVEMVKMANESNLQVTFSKRRSGLFKKASELCTLCGAEVAIIVFSPGRKVFSFGHPCVETLIDRYLSRNPPHHHHHQNSGTMQLIEAHRNANVRELNGELTQISNQLEVEKKRGDELNQVKKVTQAQCWWEGPLEGMEMSQLEQLKTSLEELKKNVARQADRVLIQNTNPSQFFVGSSSSHPNVGFNGNHVMPPHLPPHAWNPGYGRFF
PdMADS65	Pdu22998.1	Superscaffold8 (Chr8)	18854091	18854813	240	26.917	9.05	-0.509	Nuclear	Mα	AT5G60440.1	MVMKIKKPSQGRQKIAIAKIEKRSNLQVTFSKRRSGLFKKASELCTLCGVEIAIIVFSPANKPFSFGHPEVDSIVDRFIARNPNPNPLGLAGSTDTTQQLAEAHRNFSVHELNMQLTQIVNQLEAEKKHGEALDKMSKASQNQCWWEMPVDELGLHELQILKASVEEIKRNVNKQANRILMESSYPSAAANYSSSPLSMMNNIGGLVQRDIDDHYRFKSKNPTDQTEPAYNFGYAGHGLF
PdMADS66	Pdu23039.1	Superscaffold8 (Chr8)	19240763	19241890	375	40.036	4.85	-0.494	Mitochondrial matrix	Mα	AT5G60440.1	MENETNLQVTFSKRRAGLFKKASELSTLCGTELGLIVFSPGKKAFCFGHPSIEEVLDKYEGRPSRQPLNHDMQQIVEACSHATLNELNAELTQVMERIEGERKRGEELTQLLKASQAECGLQGPVEELDLDTMEILRASLMQLRSKVADQAKQKLAAAKTANPPHNPNVYVGSSSSSAAAQSANPAHNNFFVGRSSSSAAAQSANPAHNNFFVGSSSSSAAAGPSGLQGLANPEINNVGFDFNGNDFVMQAPDQPNNFGFNFNGAEPVLQAPAQPNNLGFNFNGAGPVMQAPPDQPNNLGFNFNGAEPVVQAPPDQPNNLGFNFNGPDHPNNLGFNFNGAEPIMQAPPDQPNNVGFNGDPMFLSDWNPNLGGGFL
PdMADS67	Pdu23040.1	Superscaffold8 (Chr8)	19246361	19247191	276	30.146	6.33	-0.402	Nuclear	Mα	AT5G60440.1	MVKKTRGRQKVDMVKMENDSHLQVTFSKRRSGLFKKASELCTLCGAEIAIIVFSPGKKVFCFGHPGIETLLDRFEGTVPRQILNSETQKLIDGYRIAGLCEITDELTRVLEVLEEERKWGDVLTQSMKANKEGKWWQGPVEEMELDQLEALKASLLELKSKVADEAKLRLSAAESANLEHNPNFFVGSSSSSAAAQNANPAHNNFFVGSSSSRAAAGPSGLQGLVNPDFNNVGFNFNGNNDHVMQAPHQPNNVGFNGNPNAMPLSGWNPNLGGGFL
